# Supplementary material for: Human receptive endometrial assembloid for deciphering the implantation window
Source: eLife. 2026 Apr 1;12:RP90729. doi: 10.7554/eLife.90729 (PMC13043174; doi:10.7554/eLife.90729)
Supplement: Source data 1. [file elife-90729-data1.zip]

Archive with 11 entries (11 files):
- Dataset S6-Transcriptome.xlsx
- Dataset S7 GSEA-WOI vs SEC.xlsx
- Dataset S8-Transcriptome Mfuzz.xlsx
- Dataset S9-Proteome.xlsx
- Dataset S10-Ciliated related genes.xlsx
- Dataset S11 scRNA-cellphoneDB.xlsx
- Dataset S1 Clinical information of patients providing endometrial tissue.xlsx
- Dataset S2-Receptivity related genes.xlsx
- Dataset S3 scRNA-seq assembloid vs mid sec endometrium.xlsx
- Dataset S4 scRNA-seq-TF assembloid  vs mid sec endometrium.xlsx
- Dataset S5 scRNA-seq all cluster DEG.xlsx
