# Supplementary material for: Human receptive endometrial assembloid for deciphering the implantation window
Source: eLife. 2026 Apr 1;12:RP90729. doi: 10.7554/eLife.90729 (PMC13043174; doi:10.7554/eLife.90729)
Supplement: Source data 1. [file elife-90729-data1.zip › Dataset S8-Transcriptome Mfuzz.xlsx]

## Sheet: cluster1
gene name	Ctrl1	Ctrl2	Ctrl3	Ctrl4	Sec1	Sec2	Sec3	Sec4	WOI1	WOI2	WOI3	WOI4
HRC	0.0518363	0	0	0	0	0.0280186	0	0	0	0	0	0
HDAC2	33.9631	30.4985	29.0625	31.1133	31.4083	21.415	26.1989	26.2275	26.351	25.6286	28.8939	17.9994
AGER	5.58162	0.604709	0.591764	1.15648	0.661614	4.00533	0.403831	0.715428	1.40169	0.744943	1.8815	0.814101
RPL5P1	0	0.189427	0.155366	0.219501	0.0566772	0.142697	0.092113	0	0	0	0	0
PURA	2.82196	1.58438	1.13972	1.13335	0.68027	1.95589	0.580756	1.27805	0.978706	0.60581	0.94134	0.486269
GSDMB	6.69031	0.849151	0.749037	0.489741	0.51973	4.17311	0.507684	0.795193	1.43143	0.574352	1.28221	0.476684
RP11-164H5.1	0	0	0.598409	0	0	0	0	0.267042	0	0	0	0
RP4-635A23.6	2.48886	0.264479	0.0723164	0.14357	0.150683	1.12735	0.0991825	0.470401	0.163345	0.152658	0.489169	0.156446
CEBPZ	25.6785	20.5337	22.3136	10.8027	11.8829	15.1102	11.3156	13.8567	7.98494	8.60154	16.6067	9.49872
AC002310.13	1.34853	0	0.953139	0	0	0	0.370726	0.532947	0	0	0	0
RP11-1149O23.4	0	0	0.65904	0.354976	0.438182	0	0.102082	0	0	0.166725	0.0318201	0.119181
PLPP7	0.178063	0	0.170819	0	0	0.0613568	0.0375542	0	0	0	0	0.0350093
GAREM1	1.63864	2.03508	1.46026	2.36751	1.28123	1.71218	1.28762	1.48851	1.4418	1.0443	0.847913	0.436868
PLAC4	0.320243	0.106405	0.272203	0.0883136	0.0432101	0.235015	0.0296665	0.0793575	0.0399218	0.024193	0.0434467	0.00945421
RP11-435J9.2	0.361071	0.111807	0.0235593	0	0.0466994	0	0.0413442	0.112876	0.0245904	0.0263921	0.0277706	0.0507965
SLC16A3	1.27623	0.529873	1.0034	1.50193	0.836914	0.764751	0.520994	0.808149	0.455175	0.656396	1.08412	0.125121
COL9A3	0.714855	0.709348	0.420576	1.33009	0	0.134004	0.413068	0.929046	0	0	0.482821	0
HNRNPU	47.0221	30.463	32.1459	22.7546	28.3852	27.6978	20.6971	31.7442	21.3093	13.9654	33.9931	11.6914
CTC-558O2.1	0	0	0	0.0667992	0.0205626	0	0	0	0	0	0	0
BNIP3P4	3.76001	0.437244	0.519237	0.15993	0.167923	1.75035	0.146203	0.749178	0	0.198073	0	0.164214
TAS2R64P	0.0837686	0.00400615	0.0624238	0.121105	0.00557516	0.0771426	0.0110632	0.020841	0.0169358	0.00638532	0.00626579	0.00445468
SLC47A2	1.05624	0.152041	0.513901	0.380876	0.0322136	0.366019	0.153655	0.312263	0.10666	0.0422835	0.251699	0.113643
CNDP1	0	0.0398375	0	0.0635614	0.0948783	0	0	0	0	0	0.0146715	0.0733882
RP11-78O7.2	4.85551	0.755012	2.09839	1.07763	0.595274	3.05179	0.534319	2.65234	1.45575	0.568272	1.68305	0.805947
NLRC4	0.162863	0.0417944	0.0415823	0.0472594	0.0458366	0.0102656	0.0690773	0.0502425	0.0506467	0	0.0511554	0.0360932
MBD6	3.85744	1.51844	1.59742	1.14014	0.957698	2.68422	0.809138	2.13244	2.04198	0.828843	1.64317	0.754429
SNAPC4	0.667986	0.479418	0.997753	0.382746	0.255123	1.08758	0.179425	0.382407	0.363063	0.27384	0.617275	0.214783
SOCS7	0.724759	0.510273	0.324628	0.568645	0.357546	0.456975	0.26258	0.70804	0.337714	0.386804	0.42705	0.271533
RP5-1092A3.4	7.27857	1.0054	0.918635	1.03476	0.846509	2.23934	0.637233	1.24713	1.52987	0.328828	0.96511	0.477458
STAT1	10.9447	5.77918	5.91794	5.63546	7.90505	4.28207	6.64153	6.13133	4.11769	6.83383	6.55787	5.73122
MFHAS1	20.3825	17.7667	24.5724	16.6595	10.1155	8.01124	10.3604	13.1117	11.4258	6.21747	10.5027	3.73172
ZNF638-IT1	0.467379	0.190245	0.314779	0.0966796	0.0531637	0.244559	0.0156313	0.427254	0.31155	0.101189	0.133144	0.039956
TET3	0.381731	0.261074	0.279232	0.630698	0.217139	0.331131	0.238239	0.0939209	0.157836	0.158589	0.164403	0.0916808
HNF1B	1.47346	4.09011	3.98129	5.7173	3.35114	1.29417	4.5624	2.31465	2.7773	2.86353	2.0821	2.13693
CBLB	13.5438	4.51237	2.12342	5.87034	5.52234	5.40668	3.51139	5.50105	5.32378	5.19223	4.29007	1.97545
PRKAR2B	2.59633	0.0150952	0	0.00395405	0.0537038	0.859919	0.00880692	0.165828	0.12695	0.0542731	0.00528319	0.134271
MVD	24.018	11.1273	37.1327	10.3602	10.7965	29.2688	9.87471	18.4415	9.39752	11.4337	26.4723	9.41123
RP11-1277A3.3	4.1213	0	0.559544	0.113154	0	0.343953	0.0996605	1.54991	1.19828	0	0.190075	0
CTD-2024I7.13	0.0585363	0.0584312	0.131157	0.0230738	0.0689431	0.028952	0.0332027	0.0503083	0.0819213	0.0102317	0.0103137	0.0434231
AC026188.1	0.194295	0	0	0.0725372	0	0	0	0.1159	0	0	0	0
IMPG2	0.0135976	0.00402831	0.0158038	0.00146008	0.00516477	0.0031318	0.00684292	0.00311473	0.00441549	0.00569154	0.00161159	0.00129001
TMEM161A	5.56359	6.83889	12.6895	11.8181	6.38863	8.22775	10.116	9.49817	14.5569	5.91622	7.7681	4.37682
MGEA5	18.9305	7.00866	5.8319	7.38883	3.04345	8.0607	2.90165	3.31119	2.87222	2.19613	3.20387	1.99795
CTD-2196E14.6	1.64134	0.185242	0.171508	0.156081	0.104768	0.532852	0.18547	0.241447	0.423646	0.0604882	0.321607	0
LHFPL5	0.486843	0.214243	0	0.0275144	0	0.214983	0.128345	0	0	0.115724	0.141127	0
TRIM74	1.22419	0.260586	0.296371	0	0.279996	0.82347	0.0301596	0.0665616	0.26336	0.278683	0.0666253	0.231372
SMARCA5-AS1	2.93416	13.6314	17.4579	15.1608	9.83987	13.0112	9.46854	13.2016	11.7892	9.91488	14.3501	8.21019
AHI1	123.942	48.8737	48.5069	42.7093	33.1967	78.8968	33.2131	41.5986	44.27	27.4004	42.1732	34.7115
RP11-455J20.3	2.2752	0.0870674	1.0452	0.139644	0	0.453773	0.0658776	0.3623	0	0.0936402	0.120006	0
RPL35P5	1.2832	0	0	0	0.566619	0	0	0	0	0.33042	0	0
BLM	1.2553	1.64167	2.87562	1.88767	2.20236	1.15482	1.55773	1.40419	0.889956	0.512245	2.1003	1.83308
HBEGF	0.902482	2.1559	1.21331	0.657068	0.497288	1.19287	0.180102	0.338546	0.441713	0.1822	0.487593	0.229873
RNF187	13.401	8.64576	8.4233	5.87103	4.02171	12.1028	3.17011	8.1211	4.81023	3.01369	6.91184	2.09255
NACAP3	0	0.413135	0	0	0	0.178849	0	0	0	0	0	0
RP11-88I18.2	0.346459	0.0635567	0.0098879	0.243245	0.0595394	0.160989	0.014357	0.0472242	0.090663	0	0.0821685	0.0214217
TRMT2B	0.425583	1.13657	0.734478	0.419118	0.808457	0.902912	0.667814	0.299229	0.48521	0.698938	0.942459	0.537629
PTPN2	27.4832	24.1017	29.4329	25.92	23.6982	28.4454	24.092	20.6461	17.539	20.3973	22.5432	28.691
BCL7A	5.79189	3.77512	8.12685	3.96305	1.09178	7.02322	1.40759	4.73406	3.6534	2.69216	1.9229	1.72419
UXT-AS1	0	1.81381	0.894341	1.38641	0.616022	0.376993	0.680426	0.758591	0.353748	0.0393588	0.375849	1.16541
SEMA4A	0.730316	1.2368	1.65941	2.64188	0.823343	0.939481	1.10557	2.08681	1.20021	0.827388	0.472956	0.931396
MATR3	40.2432	50.5958	52.7494	31.7591	39.6552	32.564	32.4553	41.2367	37.5027	21.4545	39.3033	24.1428
RAPGEF1	1.77775	2.4333	2.21143	2.74453	1.62037	2.02255	0.837916	2.6841	1.68222	1.20615	2.15406	1.33415
ZNF649	8.20248	7.48999	3.04323	7.14387	3.63854	9.27288	4.68307	4.315	5.60123	3.37777	5.452	3.1934
RP11-545G3.1	0.386426	0	0	0	0	0.10819	0.0644796	0	0	0	0	0
AC016691.2	0	0.183659	0.270026	0	0.168269	0	0	0	0	0	0	0
ADAM12	0.100684	0.00781053	0	0.00813382	0.0121951	0.050856	0	0.00323832	0.0237994	0	0	0
BEGAIN	0	0.0259619	0	0	0	0.0139705	0	0	0	0	0	0
CD276	18.4509	15.9132	20.1377	14.6353	10.209	15.4761	6.76159	18.7823	15.6931	8.15182	15.7407	3.70663
PDE7A	2.35063	1.12318	1.51129	1.54038	1.20735	1.6301	0.688823	1.87796	1.25143	1.00942	1.29218	0.499309
DDA1	8.64106	9.76465	12.6757	23.312	13.4782	16.267	14.9384	7.6678	15.2879	12.7522	12.9736	10.2491
CAPN10-AS1	0.522823	0.0789344	0.00820216	0.108282	0.0410927	0.155628	0.083199	0.113108	0.0708937	0.0286705	0.0634592	0.0216635
FEZ1	3.42002	1.82821	6.45624	2.59867	3.89577	3.25175	2.20293	1.15386	0.765655	3.57598	1.87512	1.57167
SESTD1	7.68709	11.0618	9.78768	16.9452	11.109	6.2637	10.6503	6.76724	8.96153	5.97433	7.28977	4.00669
UBR1	4.38976	2.89828	4.73072	3.24141	2.79964	4.10839	2.18581	3.76457	3.43032	1.94845	4.83108	1.60842
RP11-360N9.2	0.308013	0	0	0.0397099	0	0.169605	0	0	0.0113114	0	0.0134345	0
CTB-5E10.3	4.67693	0.503401	0.990309	1.03227	0.328651	3.63678	0.163811	1.20267	2.29734	0	0.863246	0.165422
RP11-166N17.1	0.493511	0.423958	0	0.134896	0	0.191758	0.0620728	0.213054	0.241201	0	0	0
GBGT1	0.233382	0.776814	0.0933898	0.109078	0.0653933	0.755512	0	0.0693321	0.0769251	0.239129	0.231472	0.176487
RPS3AP25	0.265162	0.744458	1.85044	0.494715	0.368022	1.49772	0.124914	0.433038	0.766328	0	1.03727	0.0541206
PUM3	33.6213	30.567	32.9647	28.053	29.9944	17.1274	33.3966	17.5496	16.2141	21.6691	16.3532	30.6142
ADAM28	8.1846	2.65213	1.08534	0.623961	2.3939	0.633934	1.0951	1.58008	1.71572	0.616521	0.546246	1.12001
RP11-431N15.2	0	0	0.324359	0	0	0	0	0.105377	0	0	0	0
AP003068.18	0.424377	0.0714294	0.529977	0.171456	0.0126332	0.204428	0.213095	0.0350055	0.0115596	0.04316	0.0520403	0.0332173
RP1-228H13.5	0.15414	0.0848559	0.133993	0.154879	0.0957225	0.117961	0.0881868	0.133934	0.108844	0.142285	0.0435658	0.0468994
HNRNPA1P76	0.524184	0.221137	0	0	0	0.256783	0	0	0.0748935	0	0	0
RP1-278D1.2	0	0.0324912	0	0.0269437	0.0147181	0	0	0	0	0	0	0
RPL7P7	0.36428	0	0.760726	0	0	0.320723	0	0	0.0856764	0	0	0
RP11-640A1.3	0	0	0.591457	0	0	0	0	0.267766	0	0	0	0
RP11-390P24.1	5.51638	3.12402	3.34989	2.03201	1.86338	3.38543	1.03179	1.92677	2.08788	0.971783	1.76444	1.42891
CTC-432M15.3	0.169872	0.142888	0.447281	0.251579	0.126069	0.15368	0.183574	0.194668	0.151212	0.143411	0.0614798	0.0589346
CTD-3113P16.11	0.309725	0.26564	0.260926	0.217739	0.156423	0.30582	0.109175	0.223626	0.153451	0.122415	0.159507	0.0724948
NCOA7	13.4924	6.57242	25.676	4.57492	7.13129	9.12299	10.4082	10.3927	14.5341	6.13611	4.53375	7.10429
TBC1D24	1.81148	1.37735	2.05188	1.82348	1.18679	1.54253	1.46859	1.31703	1.0232	1.01865	1.05855	0.812743
KLHL13	0.100671	0.21201	0.0448616	0.326369	0.235279	0.104192	0.0627144	0.0511768	0.120425	0.0905818	0.0678853	0.0529262
RP11-755F10.1	0.434958	0	0	0	0.160784	0	0	0	0	0	0	0
SMG1P7	2.47308	0.595595	0.958355	0.639257	0.531138	1.59768	0.396517	0.306356	0.128085	0.351108	0.657276	0.219224
FAM20B	2.40989	2.05913	1.55065	1.62852	1.98103	1.51573	1.55915	2.00092	2.17246	1.76601	1.52186	1.04387
PTEN	10.3199	4.29919	6.24213	5.83625	4.91363	6.06483	4.47533	6.29772	5.63388	4.56521	6.23285	2.54786
RP11-70L8.5	4.75486	0.846853	0.821522	0.486838	0.305398	2.23009	0.129484	0.887416	0.618534	0.195276	0.551897	0.0965625
SKI	2.63908	0.979568	1.25798	0.742843	0.575397	1.28946	0.674852	1.12059	0.928917	0.345371	0.853947	0.341617
TTN-AS1	14.2321	7.74436	5.01727	6.41283	4.13459	5.7558	4.96281	11.8465	3.37474	2.4893	5.75217	7.28092
RP11-1007O24.2	0.628535	0.236926	0.0538015	0	0.127509	0.247737	0	0	0.0925645	0	0.111254	0
ATAD3A	2.32035	0.766223	1.78098	1.40557	0.5697	2.63219	0.396767	0.662313	1.79362	0.197224	1.36252	0.215477
LRAT	0.0185949	0.227849	0.0887033	0.069463	0.110342	0.0031775	0.070602	0.0294218	0.023657	0	0.0533645	0.086635
RP11-528I4.2	0.892838	0	0	0.130245	0.154199	0	0	0.20695	0	0	0	0
PAXBP1	7.68771	2.42599	2.2937	3.18796	2.84815	4.38204	2.00433	2.86005	4.16202	2.24056	2.60521	1.60775
RP11-349H17.2	1.4853	0.400582	0.0695412	0.416326	0.224965	0.434452	0.140304	0.491575	0.16663	0.111323	0.408158	0.094824
AP001615.9	0	0.503744	0.725045	0.324872	0.122604	0.22425	0.234561	0.182156	0	0.139342	0	0.4004
GPHN	2.88735	1.7316	1.31601	2.90691	1.05181	2.30794	1.21631	1.16274	1.42708	1.51882	0.858905	1.26784
ARHGEF26	0.335354	0.248227	0.0930029	0.286733	0.19751	0.208944	0.144971	0.214463	0.128809	0.261839	0.144283	0.125382
RP11-415D17.3	0	0.214827	0.306609	0	0.277433	0	0	0	0	0	0	0
IRF5	1.10264	0.472927	0.757793	0.172407	0.107219	0.962192	0.129958	0.262912	0.309457	0.255512	0.122895	0.497682
AC009505.2	1.40262	0	1.30329	0.24599	0.0974555	0	0.16913	1.24915	0	0.180795	0.118233	0
PTK6	0.283376	0.0084966	0.0638437	0	0	0.0938682	0	0	0.0106182	0	0	0
CTC-529I10.1	8.01822	1.31386	0.910321	0.204321	0.219363	3.80963	0	2.20407	1.25721	0.54299	0.317127	0.669484
CTNND1	45.9259	10.5873	12.3626	9.51943	8.58478	20.7377	8.41843	13.9746	10.4401	8.38553	11.7168	5.4
OTUD5	6.45016	3.48695	4.09327	4.34823	2.39059	7.07417	2.2488	4.28813	4.66816	2.94729	5.06603	2.0949
REV1	15.4622	5.80758	8.19077	7.14255	4.54798	9.76943	3.99953	8.45554	5.28224	3.84366	4.93501	2.61293
MAGEE1	0.0498113	0.0411552	0.00972977	0.028827	0.0288345	0.0488433	0.00590114	0.0216736	0.0568957	0.0132744	0.00557382	0.0140507
PAM16	91.3396	124.433	171.379	125.55	133.872	106.781	133.836	124.315	149.794	103.285	135.226	104.185
RGL1	1.06218	2.69902	1.84626	3.7967	1.78143	1.47064	1.47714	1.37354	1.22696	1.22171	1.03651	0.968514
RIMKLA	0.0242363	0.0046431	0.0122635	0.521734	0.00527537	0.0232716	0.186838	0.0186503	0.0378423	0.0123486	0	0.00231169
RP11-496D24.2	0.248243	0	0	0	0	0.115002	0	0	0	0	0	0
PQLC2L	0.435131	0.547529	0	0.242744	0.460729	0.108959	0.225274	0	0.0779606	0.335934	0	0.225031
ZNF800	8.95586	5.9754	7.00818	7.24017	5.92743	6.91104	4.7504	7.16173	6.58233	3.75404	5.491	3.6852
GJB1	6.72316	6.89668	5.02831	12.5471	7.1379	3.65156	10.6958	6.5286	8.80833	5.01466	4.25329	6.17063
AKAP13	23.8116	12.4088	13.8086	11.3768	10.2863	15.3832	7.286	14.0857	7.5773	6.38559	12.3558	6.31464
PPP1R15B	1.82709	2.45983	3.36749	2.96487	2.56063	1.76777	2.8504	2.0375	1.74678	2.05605	1.98916	1.88326
SET	66.4878	73.5717	69.2807	73.7765	61.8482	52.0817	76.6408	49.9254	48.2195	53.3447	52.3549	51.9915
TGM1	0.514493	0.0674198	0.502607	0.106085	0.106864	0.317949	0.0486841	0.137313	0.227341	0.0593922	0	0.0954025
FGFR4	0.103546	1.77055	1.66189	1.05698	1.00058	0.394027	1.23693	0.683669	0.394591	0.82873	0.927209	0.414934
PHF20	43.5622	37.5007	54.6343	43.34	30.4082	31.0186	34.8878	30.0612	23.3998	23.5673	28.9657	37.6016
CTD-2027I19.3	4.56615	0.386734	0.277929	0.189918	0.0658597	1.93549	0	0.517235	0.480893	0.158495	0.120567	0
APP	50.4566	24.1627	36.7263	41.3427	20.1383	30.3038	14.8707	27.1207	27.8987	13.1201	20.0208	13.8946
TNFRSF10D	1.22237	1.51055	1.26632	1.76379	1.22599	1.23445	1.16522	0.921034	0.857414	0.731495	1.17498	0.930733
HMGB1P33	1.14059	0	0	0	0	0.49499	0	0	0	0	0	0
ZNF131	20.1191	19.3838	14.4249	18.3289	14.485	14.4594	11.8577	13.691	13.4069	11.7164	12.8021	10.9886
LRRC8C	0.242655	0.21941	0.326155	0.409643	0.313872	0.164603	0.222021	0.166838	0.149691	0.0947773	0.10092	0.124879
CAD	5.1419	0.80303	0.961111	1.73551	0.652684	3.60141	0.708893	1.00543	0.622226	0.743544	1.01283	0.450998
EIF2S2P4	0.574483	0.952732	0.899674	1.51816	1.16756	0.993234	0.602642	0.688862	0.303669	0.845557	0.304634	1.40762
CSTF2T	0.917918	0.671291	0.488462	0.657196	0.621525	0.423086	0.609461	0.421129	0.370759	0.506359	0.406548	0.416083
FAM160A1	3.02089	0.963191	0.347983	0.46879	0.433296	1.57259	0.149344	0.51771	0.645086	0.282209	0.0442012	0.365969
PRKACB	0.603308	0.749517	0.498384	0.988955	0.762313	0.403724	0.501191	0.567695	0.392678	0.37903	0.626526	0.471117
DNAJC21	25.7783	28.0501	24.3174	18.2854	16.011	18.4716	11.511	16.1808	13.1977	11.3568	18.1955	8.29024
RP11-227B21.2	2.62764	0.311499	1.02658	0.453122	0.910169	0.632381	0.394118	0.568464	0	0.099667	0.280626	0
EIF3LP3	0	0.100509	0	0.0799506	0.0832291	0	0	0	0	0	0	0
RP11-632C17__A.1	16.6253	13.519	14.2456	34.6984	6.96091	24.2081	7.08839	8.87876	10.3775	8.11105	6.2846	11.7663
SPATA18	6.16011	4.65375	3.07715	3.06867	2.85628	2.17247	2.39215	6.05237	4.77022	1.65994	4.4552	1.3723
RP11-196G18.3	0.0673484	0	0	0	0.00580261	0.0166061	0	0.0193522	0.00187338	0.006793	0.00226592	0
SPRY4-IT1	49.8135	4.93448	6.61528	6.80132	1.98604	19.3458	1.19398	6.23652	4.32713	1.01106	1.57817	0.628605
MAP4K4	7.40565	6.01362	6.02704	6.39844	2.49703	7.11799	1.91988	5.21838	3.18861	2.00399	2.99865	1.47295
RP11-667K14.4	2.38939	0.989436	0	0.0532319	0.109542	0	0	0.696114	0	0	0	0
TRAP1	41.7931	37.4493	41.5795	53.9317	36.121	36.3341	37.3095	32.8261	29.1312	34.6353	35.2501	29.6091
PKP3	1.05229	0.738541	1.3023	1.85901	0.384734	2.18066	0.659018	1.27873	1.60408	0.719989	1.55235	0.40006
TBRG1	71.2743	73.2992	109.835	66.0686	62.8532	77.3328	64.6708	110.877	86.255	69.9863	97.7353	58.0042
MUC4	1.47275	0.221669	0.0227374	0	0.282909	0.288094	0.305046	0.0813996	0.399819	0.0356168	0.107438	0
MROH6	13.0407	2.40039	0.417274	0.893797	0.586697	4.82126	1.00956	0.368612	1.91735	0.661838	0.795645	0.543334
RP11-341G23.4	1.42928	1.86607	1.90132	1.12415	0.774961	0.723522	0.257564	0.131066	0	0.26193	0.576002	0
RP11-388M20.6	0.892755	0	1.48164	0.398214	0.50084	0	0.343834	1.0618	1.18903	0	0	0
ACVR1	1.0327	1.23642	1.62243	2.64867	1.64096	1.02251	0.832021	0.916171	0.927543	1.09683	0.809249	0.711393
LGALS4	0.379176	0	0.310312	0.130425	0	0.562737	0	0	0	0	0.0645648	0.274999
RP11-254F7.2	1.21811	0.219759	0.268166	0.378192	0.469555	0.215677	0.543264	0.483013	0.357426	0.419582	0.155018	0.364993
AC091492.2	1.16331	0	0	0	0	0	0	0.329259	0	0	0	0
PSPC1P1	0.282626	0.456371	1.13074	0.69092	0.253397	1.02013	0.173414	0.467689	0.124614	0.177875	0.880126	0.339213
KIAA0141	16.3247	13.0297	13.7201	12.3272	9.51863	18.4227	8.09038	14.1398	16.9214	9.30564	9.99243	9.20933
CTB-16J4.1	0.142324	0.00444479	0	0	0.0315307	0.0240105	0	0.0317112	0	0.018825	0.0252343	0
CHGB	0.0949656	0	0	0.0911863	0.0588755	0	0	0	0.0277591	0	0	0
AHSA2	30.6423	8.1902	8.42597	5.30046	4.21487	20.9463	3.86237	6.74289	6.03004	4.17069	6.70529	3.2828
RP11-72M17.1	0	1.48295	1.71466	1.5776	0	1.37379	0.865816	0	0.367744	0	0	0.251357
REXO4	15.7538	11.3252	10.9825	10.3084	7.33789	15.0775	8.38912	10.6052	9.36638	6.88384	13.6744	6.58767
RP5-1085F17.3	5.03032	1.91276	1.81809	2.16122	2.16436	1.84302	1.73106	2.77038	1.85384	1.01479	2.20148	1.23785
ZNF709	0.109592	0.0593035	0.54675	1.25685	0.118579	0.389374	0.376161	0.0797383	0.216609	0.200302	0.082997	0.175488
FGFBP3	0.525506	0.0610233	0.157125	0.115027	0.102183	0.158276	0.0255712	0.0842264	0.0862901	0.0623038	0.0122633	0.057284
AC004453.8	2.25559	1.2906	1.57598	1.50762	0.450894	3.42522	0	1.02925	0.519353	0.277706	1.43334	0.666489
CLK1	62.7913	19.212	18.7121	18.056	13.2746	28.8542	14.3913	20.3645	8.86038	10.0684	13.0471	11.518
CYTH1	9.71815	5.76208	8.70119	4.94588	4.49028	5.75657	5.34892	5.03516	3.73912	3.39884	4.57402	3.62875
CCDC85B	37.8359	40.8513	43.3054	79.3126	59.1879	34.519	41.9893	37.1572	67.6161	28.8729	32.9387	22.8042
RP11-468E2.11	2.85926	0.833019	1.76274	0.825467	0.926685	1.3091	1.04535	1.8639	1.18143	0.381224	1.12716	1.10375
TEPSIN	2.38185	1.47367	1.60666	1.10445	1.08592	2.65655	0.881192	1.21608	1.60719	1.18854	1.31473	1.17074
CYTOR	63.0291	238.483	203.764	156.581	144.056	261.549	89.6349	103.8	132.017	119.789	151.911	130.431
SPRED1	1.27472	1.42166	1.24993	1.53839	0.919873	1.53053	0.74855	0.670416	0.780335	0.596464	0.922654	0.549124
MAP3K14	1.03405	0.0500713	0.213965	0.182047	0.186502	0.438094	0.135656	0.11874	0.118014	0.10761	0.428269	0.093481
ULK1	3.55562	1.95717	1.34055	1.4144	1.00197	2.14706	0.886767	1.74126	1.49551	0.824633	1.60334	0.768728
SLCO2B1	0	0.025963	0	0	0	0.00575619	0	0	0	0	0	0
RP11-73M18.6	0.99572	0.603894	0.266116	0.153127	0.0760423	0.9831	0.0701764	0.240935	0.3685	0	0.235217	0.188743
RPS3AP47	1.29991	0.84153	1.00072	0.798809	0.153858	1.60753	0.39239	0.875242	0.509847	0.455295	0.730251	0.652362
SDCCAG3	7.38239	12.4253	17.1621	8.89183	7.34463	15.5799	6.00342	9.73949	8.10491	7.94928	10.277	6.26595
SYVN1	4.62294	3.45078	3.83259	2.32383	2.58276	2.94987	2.20246	3.37186	2.81727	2.19922	2.53432	1.58186
AC023115.2	1.97916	0.00491053	0	0	0.217797	0.359694	0	0.499774	0.173611	0.00725918	0	0
RP11-295D4.1	0	0.123283	0	0.0927287	0	0.0853854	0.0501705	0.0477083	0	0	0.167579	0
SEMA6A	5.28352	0.88196	0.802725	0.924493	0.418777	1.71959	0.261449	2.02402	0.919049	0.254086	0.574618	0.148672
VAV3	6.47416	2.53777	1.64411	1.00788	1.97383	2.10251	0.148071	0.530944	2.20521	0.534806	0	0.208447
CYP1B1	4.09906	3.61907	4.25749	2.63435	3.02118	2.64794	3.10401	1.82311	1.94862	1.47826	2.94793	2.3341
RPSAP14	0	0	2.51604	0.534409	0.321044	0.921114	0	0.229798	0	0	0.118014	0.419035
CENPB	2.92904	1.44271	1.98899	0.7287	0.621486	2.13846	0.680512	1.17713	1.2003	0.720797	1.72755	0.243198
RP11-567F11.2	0.543431	0.244938	0.0832958	0	0.272678	0.0918702	0	0.0926148	0.0794466	0	0.285537	0
DPP7	28.0934	14.9629	18.6112	21.1849	10.08	30.367	6.68028	15.8377	21.9819	8.13357	24.4539	4.20346
ERICH1	111.177	65.3998	107.285	54.8329	51.9928	79.1543	53.7551	89.7076	67.4223	45.4965	77.2123	53.8427
ZNF791	5.79237	3.94343	6.36278	4.76382	2.85311	4.59679	3.19642	3.82542	2.8095	3.67192	3.61065	2.47062
RP11-23J18.1	12.6605	2.08549	1.95988	1.13042	0	7.20997	0.128245	0.986114	0.191772	0	0	0.354513
GPR75	0.0332407	0.0328725	0	0.0868976	0.0202081	0	0.0381122	0	0	0	0	0
RP11-18H7.1	4.89928	2.47218	0.858765	0.552655	0.661504	3.09735	0.213096	1.60534	2.21414	0.396231	0.977023	0.438595
SMIM3	2.01658	2.95097	1.02382	6.23613	4.48793	1.93922	1.61643	1.36862	1.03345	2.93079	0.50683	2.41815
FAM35BP	0.263596	0.119297	0.134171	0.200188	0.137562	0.136532	0.212974	0.156585	0.12956	0.0852065	0.203858	0.173798
VPS18	2.92206	1.65308	1.69903	2.42643	1.25532	2.86382	1.36469	2.30849	2.39721	1.41778	2.03675	0.878149
RP11-10N23.5	1.22846	0	0.274256	0	0.156534	0	0.270915	0.499437	0	0.193753	0.257468	0.125398
CTC-204F22.1	0.711135	0.164078	0.0561008	0	0.0168565	0.429875	0.105352	0.099108	0.248822	0.0602866	0.100595	0.0245288
LA16c-313D11.9	0	0	0.513042	0.265267	0.290104	0.21598	0	0	0	0	0.247921	0.0652305
AC007161.5	1.30083	0	0	0.219847	0	0.488765	0	0.277243	0.283399	0	0	0
CDC42BPB	9.45847	4.29986	5.98236	4.69576	2.73118	7.39307	2.09937	5.83243	3.16846	2.03811	3.74567	1.4227
CYP4F33P	0	0.245244	0.404706	0	0.270966	0	0	0	0	0	0	0
RP11-192H23.6	0.860338	0	0.0504653	0.333706	0.363095	0.591334	0	0.0593798	0.0308095	0.198693	0.605971	0.0429854
FAM133B	90.343	63.0591	99.853	49.9368	41.3575	59.9439	44.7507	63.8039	42.2487	37.3191	52.192	45.2489
RP11-543P15.1	3.10728	2.96128	3.56677	6.66656	1.3668	7.10204	0.758124	1.41535	1.05757	0.778877	1.38259	6.13757
RP11-379F4.6	1.33328	0	2.03501	0.742532	0	2.67256	0	0	0	1.00709	0	0
NPIPB10P	0.53322	0.126905	0.119383	0.0114782	0	0.274165	0.04121	0.203024	0.178607	0	0.0694925	0.0266245
AP2A2	11.5305	12.9752	15.3818	9.23037	7.54345	12.2463	6.25263	8.58141	8.59582	5.39417	12.2813	5.11664
MERTK	0.963089	0.632349	0.840859	3.69983	0.99325	1.19649	1.42137	0.485074	0.823815	0.459707	1.07578	0.432453
PTPRU	0.822721	0.744344	1.74008	0.963711	0.456983	1.08792	0.360205	1.50329	1.03391	0.758081	0.683005	0.282823
ENTPD2	0.585268	0.160848	0	0.330904	0	0	0	0.276711	0	0	0	0
APOF	0	0	0.0813898	0.036402	0.080086	0	0	0	0	0	0.0263532	0.0169387
SPOPL	1.22875	0.963046	0.978891	0.99696	0.950176	0.823347	0.735012	0.739151	0.759623	0.818265	0.629509	0.330552
MPP6	5.32591	8.31282	10.7235	6.8732	2.33488	3.59531	1.27844	8.11458	3.23895	2.37179	3.42203	2.67685
FAM208B	19.0394	5.02976	5.21469	5.8871	4.85703	14.0799	3.98833	7.01553	6.35678	6.17879	8.6677	4.66251
CROCC	0.814585	0.148717	0.252788	0.161554	0.0955142	0.525433	0.0410822	0.367646	0.175295	0.153572	0.312628	0.10315
NCEH1	1.75591	1.85479	9.52279	1.64809	2.2224	1.13771	1.40515	1.47445	0.637636	0.994953	0.841449	1.14899
CPSF2	6.14908	5.89024	9.5935	10.207	5.81095	6.91223	9.15115	7.6763	5.08414	7.46591	8.40381	7.08758
ANGEL1	1.99848	0.798643	2.43565	1.37508	1.04336	1.92461	1.15424	1.59561	1.94952	0.963383	1.35445	0.724574
RP5-1061H20.4	10.0909	1.0977	1.72265	2.3723	1.70341	2.94784	2.37351	3.25379	2.79285	2.23419	2.1265	1.67742
RPS29P19	4.04536	0	0	0	0	2.07845	0	0	0	0	0	0
RP11-488P3.1	0.233895	0.330065	0	0.120371	0	0.245756	0.0763239	0.140571	0.0470634	0.0477469	0.0840751	0.144574
JADE1	1.63968	2.71385	0.864089	1.92248	1.85807	1.04419	1.75011	1.54277	1.36109	1.09497	1.64339	1.36576
RP5-855D21.3	1.38426	0.236209	0.0991423	0.290939	0.412023	0	0.347724	0	0	0.094984	0	0.0547781
FAM13B	5.20647	1.42927	0.300882	1.2497	1.3551	2.23479	0.651424	1.79064	1.33782	0.42796	1.41208	0.935371
LRIG2	0.919921	0.404203	0.831456	0.607716	0.621722	0.695901	0.309365	0.559492	0.368687	0.464817	0.614176	0.233481
TRMT61A	1.37217	0.697135	0.910036	0.384459	0.375515	0.876333	0.50621	0.779252	0.314125	0.553946	0.70225	0.267848
ZNF663P	0.207658	0	0	0	0.0180467	0	0.0704532	0.0320244	0.0558524	0	0.0107984	0
PMPCA	14.4151	9.48476	15.1076	15.1742	7.9093	14.7471	9.19577	9.94376	10.8459	8.655	11.4875	8.10508
TLE4	9.11911	2.51486	0.805291	2.07779	3.16881	2.29918	3.33665	2.94198	2.85451	2.16313	1.54891	2.05515
RP11-410L14.1	0.900127	0.146926	0	0.131206	0	0.348281	0	0	0	0.167945	0	0
NAP1L1	219.916	270.898	232.453	150.365	98.3623	146.211	65.7192	128.661	113.878	73.2682	87.6796	69.974
KATNBL1P6	0	0.0190004	0	0.0199193	0	0.0242551	0	0	0	0	0	0.0159388
RPS3AP12	6.61627	0.853869	0.116367	0.14472	0.0764281	2.68079	0.520495	1.13858	0.872615	0	0	0.331719
RP11-449J21.5	15.0674	8.54212	7.27984	7.06026	3.36917	8.90489	4.11673	9.01013	6.23572	2.06532	5.42522	5.08492
CTD-2145A24.5	0.405932	0.235957	0.204176	0.475949	0.142368	0.177992	0	0.538599	0.0783466	0.110671	0.409541	0.0976099
CTD-2517M22.16	0.43374	0	0.303658	0.69211	0	0.260936	0	0	0	0	0	0
CTC-498M16.2	0.10669	0	0	0	0	0.0205566	0	0	0	0	0	0
RP11-1223D19.1	59.9636	14.5035	18.8952	12.0195	7.95751	30.6766	7.23723	17.3965	10.2678	5.88568	16.9327	4.87397
AF131215.9	5.22184	1.77052	2.53226	1.25432	0.897376	1.87127	0.514078	1.88526	0.997558	0.484685	0.945692	0.40799
RP11-48B3.3	0.104404	0.0677468	0.0218094	0.0581056	0.022177	0.0708232	0.0148572	0.0433148	0.0262894	0	0.0779822	0
AKNA	1.17834	1.66309	1.25598	0.593532	0.324867	0.79984	0.307975	0.617403	0.36201	0.278794	0.523946	0.229976
ATP5L2	4.64996	0.586659	1.31856	0.356361	0	2.61627	0	0.726287	0.718178	0.258379	0.73391	0.277691
AC004471.9	1.31968	0.267962	0	0	0.378334	0	0	0	0	0	0	0
RP11-354K4.1	0	0.0576256	0	0	0	0	0	0.0173207	0	0	0	0
RP11-402J6.3	1.46288	0	0	1.09278	0	0.269293	0.167384	0.613375	0.442015	0	0	0.147813
RP11-274B21.9	0.683038	0.0633279	0	0.169045	0.0289116	0.326632	0.0262863	0.244882	0.192776	0	0.12008	0
RPL29P11	1.06018	2.17351	3.36099	5.15023	1.46489	2.78515	0.790744	0.593717	0.559667	0.675807	0	1.91951
LRRC8E	1.1666	1.21271	0.919005	0.985565	0.526179	0.967815	0.52515	0.990372	0.697259	0.498973	0.999687	0.469008
DUX4L9	1.05356	0	0	0	0	0	0	0.354315	0	0	0	0
RP1-102K2.6	0.535921	0.422296	0.136607	0.174651	0.0830143	0.448974	0	0	0	0.103365	0	0.0657085
RP11-342K6.3	1.39233	0.233931	0	0.421964	0	0.861639	0	0.325682	0.123085	0.401836	0	0.165656
JRK	1.84087	0.654167	0.930937	0.889674	0.470442	1.19231	0.406969	1.13044	0.681703	0.620597	0.61033	0.369151
RP11-41O4.2	0.0436674	0	0	0	0	0.0133868	0	0	0	0	0	0
RP11-248G5.9	0.0129517	0.0195789	0	0	0	0	0	0.0087047	0	0	0	0
SLC24A5	0.415676	0.483961	0.346707	0.19168	0.158055	0.291206	0	0.410063	0.0344713	0.0708356	0.102367	0.00495958
GPD1	0.21997	0.0440712	0	0	0	0.126323	0	0.0165973	0	0	0	0
AC005082.12	1.92937	2.10846	0.834865	1.60258	1.56809	0.00880952	1.56736	1.35447	0.00873599	1.34333	1.05346	1.05619
RP1-178F15.4	1.09652	0.486033	0.752158	0.593616	0.573716	0	0.553682	0.38413	0.483185	0	0.0600737	0
RP11-359M6.1	0	0	0	0.487349	0	0.184812	0	0.102941	0	0.148245	0	0
ZNF460	0.698399	0.57501	0.718771	1.13989	0.287827	0.496459	0.508442	1.17753	0.310336	0.858947	0.389378	0.402739
MEP1B	0	0.016777	0.0418045	0	0	0	0.0150584	0	0	0	0	0
ADGRF5P1	0.215613	0	0	0	0.10485	0	0	0	0	0	0	0
RP11-690D19.3	0.680012	0.167583	0.159448	0.234666	0.135965	0.183184	0.13114	0.203344	0.155739	0.17674	0.141563	0.0368959
TMPRSS2	8.70871	3.13637	3.75308	2.59483	2.33377	3.2223	1.63471	1.15235	2.43332	1.55809	1.11597	0.885681
UBE2E1	10.3496	6.91832	8.75651	7.74461	6.37441	5.7501	4.82845	7.26035	6.71939	3.9084	7.54206	2.6547
RP11-227D13.1	0	0.0594766	0	0	0	0.0369714	0	0	0	0.0221862	0	0
RBM17P4	1.4102	0	0.0878882	0	0	0.765827	0	0.096826	0.0768808	0.0851251	0	0
ZNF603P	1.24857	0.34642	0	0	0	0.618802	0	0.407079	0.115101	0	0.137931	0.143273
CARNMT1	0.731905	2.04144	1.28349	1.40672	1.45018	1.01902	0.972104	1.3112	1.09201	0.998567	1.10333	0.800525
NMNAT3	0.369145	2.47187	1.11585	2.59146	1.41974	1.35734	1.53312	0.865025	1.86413	1.26498	0.0733449	1.12169
ZNF598	2.41083	2.76447	2.492	2.92505	2.48125	2.92884	1.59838	1.5158	1.17397	1.25399	2.32328	1.67145
DSC2	1.40313	0.604476	0.779539	1.34353	0.921767	0.497794	1.01612	0.653084	0.756489	0.601948	0.564446	0.546964
SEZ6L2	4.50585	2.3391	2.50188	3.41505	1.21278	3.04748	0.646376	3.59743	3.30884	1.3738	1.1208	1.16639
USP22	16.8066	13.0016	19.6348	28.2797	16.011	17.0291	17.9609	19.3705	15.288	16.5604	20.0188	14.2599
NBL1	8.58384	4.7427	6.13689	3.68992	2.59687	7.61469	1.52713	0.716416	1.44506	2.10955	2.37007	0.652745
CTD-2366F13.2	1.72277	0.547785	0	0.937921	0.223907	1.47386	0	0.161215	0.384664	0	0.162056	0
NDUFAF7	9.84382	7.05935	11.823	9.67754	8.4315	7.60497	7.39934	5.23989	4.3399	7.09129	6.4583	8.34407
RP11-159D12.8	0.348563	0.127127	0.15414	0.162294	0.153303	0.166345	0.126249	0.143348	0.110458	0.124152	0.147153	0.139337
RP11-34P13.7	0.712139	0.164397	0	0	0.0108648	0.168118	0.0278464	0.0820434	0	0.0288658	0.0173164	0.00436158
GRIP2	0.19747	0.0720449	0.0858313	0.0179153	0.0174628	0.0916197	0.0609944	0.0563733	0.011026	0.0272137	0.0467556	0.0131003
PTPN21	2.20038	1.02457	2.27314	0.843824	0.562813	1.67062	0.510106	1.72965	0.803056	0.589043	1.02211	0.742781
TNFSF4	0.151702	0.0292324	0.0245742	0.0316707	0.0394696	0.0620143	0.0249339	0.00651899	0.0360644	0.0414579	0.00661226	0.00489176
TMEM92	3.31739	7.47964	5.3851	15.2903	6.93195	1.18735	9.07019	5.38844	4.50932	6.80891	3.7618	2.63001
RP11-509J21.2	1.8604	0.132236	0.273527	0.65907	0.253618	1.10053	0.0509909	0.416192	0.318055	0.070565	0	0.101684
KB-431C1.5	0.593821	0.0525745	0.0849065	0.0511765	0.0750234	0.354502	0	0.0495643	0.0829321	0	0.0235433	0.0137
CORO1A	0.480675	0	0.154226	0	0	0.13147	0	0	0.0104898	0	0	0
RN7SKP16	6.59413	0	0.727629	0	0	1.77843	0	0.651175	0.473357	0.494106	0	0.305746
SRGAP2	3.91241	2.57111	6.08094	4.65492	3.18544	4.91742	3.47356	2.42403	4.2655	1.6706	3.07241	2.13921
USP24	3.63653	2.67739	4.13247	1.86114	2.18125	3.34879	2.12155	1.49381	2.23454	1.27064	2.1851	1.2309
RP3-368A4.6	0.89663	0.213315	0.12129	0.159707	0.110393	0.382403	0.0521862	0.152471	0.140829	0.0376374	0.0826699	0.0452188
HCG11	1.82268	0.372831	0.335297	0.268008	0.446776	0.348613	0.239868	0.692019	0.601098	0.263035	0.269634	0.156701
STRIP2	0.00840419	0.0462137	0.0377601	0.0477233	0.0283269	0.0121826	0.056439	0.0118231	0.00690508	0.00886892	0.0442946	0.0373928
RP11-288C18.1	2.19623	0.86227	0.476671	0.731233	0.404958	0.828889	0.400001	0.559068	0.479841	0.40501	0.626893	0.191732
PTRF	7.83865	1.69043	2.7091	2.68812	0.667493	4.57431	0.0747152	0.287855	0.272919	0.787257	0.218307	0.128725
NPIPB7	0.137511	0.00854412	0.0101745	0	0.0792166	0	0	0	0	0.0357073	0.00733137	0
PWAR6	2.31283	0.519354	0.590228	0.560413	0.306274	0.76362	0.188447	0.638562	0.443816	0.143093	0.406653	0.121267
EIF5AL1	0	0	0.00790941	0.0213963	0	0	0.0152953	0	0.00783453	0	0	0
AC097721.2	0	0.506198	0.34	0.312383	0.33879	0.0807529	0.0637891	0.202251	0	0.0746338	0.191338	0.0424374
FKBP10	1.39177	0.0317052	0.263874	0.128361	0.0349164	1.01921	0.0343724	0.25971	0.305411	0.166385	0.121072	0.503142
ZMYM4	11.9559	5.84069	4.06769	6.36189	2.70477	5.80692	2.4133	6.7771	2.38506	1.79412	7.23715	2.94404
USP32P1	0.487692	0.0189715	0.0236775	0.0228804	0.137314	0.125798	0.00418508	0.0245405	0.0213561	0	0.0451952	0.0218981
RP5-1112D6.7	2.98127	1.06862	0.535284	0.655406	0.128905	1.08034	0.138791	0.336216	0.163241	0.0554598	0.326995	0.132887
ZHX3	102.164	91.2304	161.08	27.2442	46.3014	135.602	11.469	68.9382	35.5048	41.8637	70.0862	19.3695
SCFD2	2.55139	2.07529	2.29849	3.328	2.15635	0.533667	3.15095	2.54979	1.59991	2.51483	1.39274	2.01152
TRAPPC11	6.36328	2.6375	1.89651	1.96827	2.14304	2.85446	2.00867	2.45026	2.03263	1.74713	3.01368	1.56655
ZNF614	0.776279	1.30562	1.0787	1.10621	1.87864	0.231441	1.18515	0.519816	0.636629	0.87535	0.985977	1.11319
RP13-1039J1.3	0.277491	0	0	0	0	0	0.0451376	0.0819585	0	0	0	0
EEF1B2P6	0.654004	0.970364	0.732575	1.82883	0.0933523	0.990954	0.080484	0.970093	0.323693	0.11205	0.575513	0.535988
IFNE	2.99669	0.695024	0.61192	0.858481	0.689738	0.993422	0.384156	0.580414	0.444707	0.157736	0.490015	0.160331
PDZRN3-AS1	0.453672	0	0	0	0	0.323286	0.0606531	0	0.167567	0.157191	0	0
MAML3	1.60028	0.102109	0.456515	0.444974	0.318863	0.717738	0.241661	0.57171	0.482111	0.268942	0.210326	0.169417
DPY19L1P2	0.066806	0	0	0.0135925	0.0155213	0	0.0255843	0	0	0	0.021636	0
MBD2	16.5094	6.44347	8.00671	6.77053	5.91444	10.5827	5.93943	7.38397	5.81198	6.69139	8.51452	3.7265
RP11-16F15.2	1.69157	0.877927	0.389787	1.2245	0.222074	0.341305	0.388917	0.669558	0	0.0223746	0	0.342035
CDH12P4	0	0.0955006	0.134447	0.152127	0	0	0.0700274	0.122732	0.095715	0	0	0
RP11-645C24.5	1.37759	0.0216167	0.157718	0.188449	0.177554	0.0828455	0.0461187	0.462089	0.0771663	0.0127141	0.0905799	0.148431
FANCA	7.11674	7.32986	11.9925	6.26095	3.66543	11.5276	3.92082	3.88831	2.8823	3.20084	6.08836	4.04581
KCNIP4	0.466925	0.15758	0.130691	0.146746	0.0757715	0.171472	0.0997728	0.068953	0.170666	0.0626072	0.028027	0.0151103
DPYSL3	0.0527038	0.0516463	0.946976	0.0350742	0.409235	0.0505536	0.0389805	0.0389517	0.0785141	0.0683089	0.0329239	0.132754
ATP7B	1.59004	0.47508	0.384795	0.779426	0.664894	0.361237	0.418954	0.568592	0.423889	0.284948	0.261444	0.278314
VEGFD	1.19429	0.175064	0.143682	0.301077	0.0784125	0.492902	0	0.466321	0.261117	0.0891704	0.136124	0.300348
DAXX	8.07249	6.55094	5.2152	13.667	9.10548	7.64828	7.09832	6.47971	5.96084	6.3885	7.57327	6.71532
SOX6	7.26208	1.78727	1.79772	4.98794	3.0469	2.49547	3.19754	2.01991	5.70894	1.12089	0.670505	2.11583
RP11-331G2.6	0.0360281	0	0	0.00395996	0	0.0134398	0	0.00258908	0	0.00329464	0	0.00486101
GFOD2	5.20785	3.4937	1.99017	4.40194	3.6938	3.6027	2.68902	4.15538	3.11463	2.8242	3.49591	3.61574
AKR7L	0.262455	0.0363883	0.101312	0.153273	0.0908801	0.0752377	0.0734846	0.0427911	0.0625545	0.0499082	0.0230715	0
LENG9	3.64659	0.179715	1.25738	0.30825	0.238559	1.03414	0.312306	0.554761	0.462873	0.125598	0.567347	0.140661
AC007228.9	0.369597	0.139077	0.332381	0.220155	0.0952741	0.166792	0.173654	0.20281	0.0863068	0	0.0749421	0.0564235
PRSS37	0.644344	0	0	0.0255081	0	0.182935	0	0	0	0	0	0
UNC5B-AS1	2.57995	6.25531	1.8797	0.93366	0	1.36175	0.508179	4.10352	0.85423	0.537193	0.550181	2.69692
SNHG7	111.469	56.6444	98.6179	41.3608	23.674	67.8905	32.5924	68.5041	41.2924	27.7715	50.3102	22.9927
AC009095.4	0.402194	0	0	0	0.0657524	0.0784757	0	0	0	0	0.0436883	0
RP11-447D11.3	0.15835	0.0142178	0	0.0143672	0.0161777	0	0.0609665	0.0165128	0	0.0189449	0	0.0397215
RP11-582E3.6	4.71302	2.40302	1.67031	1.59498	1.76123	2.34711	1.22501	2.28858	1.46998	0.929543	1.95188	0.844645
TRIM56	34.9573	13.1033	15.0119	6.95145	4.51745	19.8803	5.22533	16.8921	8.02574	3.75501	12.4311	4.2475
FAM210B	10.4414	10.0985	10.6377	12.5965	8.57852	8.80076	9.06024	7.70136	9.43414	7.28097	7.80501	6.83968
SYCE3	43.728	18.3979	19.4559	8.41454	10.6716	17.3443	7.06262	45.6747	32.4649	15.2493	4.56357	18.7595
TACR1	0.0278951	0.0456034	0.0745538	0.0216004	0.00894639	0.0568063	0	0.0173796	0.0196992	0.00540371	0.00610587	0.00821021
PARP10	3.81067	0.428379	1.72324	2.23244	0.364115	3.27728	0.419374	1.18107	1.4277	0.836594	0.962618	0.554356
RPL10P16	11.2694	17.5222	20.4298	20.068	3.90733	22.4923	4.47529	10.1666	9.49892	4.23378	8.38833	5.96162
RP11-736K20.4	0.0629963	0	0	0.0234769	0.00846697	0.0291418	0	0	0	0.0100094	0	0
MARS2	0.110472	0.333408	0.137751	0.564443	0.316398	0.0850291	0.427807	0.158322	0.276536	0.266204	0.134786	0.257279
UBA52P6	1.3386	1.55418	0.467281	0.490797	1.2297	0.367028	0.423563	0.401017	0.59597	0	0	0.557306
CLSTN1	1.70545	6.2073	2.98068	10.5201	5.28164	5.17152	4.82828	2.58517	4.0916	5.4892	4.11794	3.21787
BMS1	1.61333	1.55177	1.56337	1.47874	1.31186	1.4472	1.29703	1.40635	1.23974	1.054	1.33218	1.13553
LINC00987	0.179318	0.03096	0.0126714	0.100109	0.0246593	0.0336414	0.0736356	0.0417081	0.0246344	0.0143996	0	0.0108868
RP11-92K2.2	0	0	1.02561	0	0	0.180019	0	0.193415	0.149556	0	0	0
TRIM16	5.47292	8.52169	16.0284	31.6543	13.3364	10.0004	14.1047	13.2705	11.3129	8.10851	8.48095	11.968
CTD-2574D22.2	0.188742	0	0	0.0243491	0.0836989	0	0	0	0	0	0	0
LPP	6.67216	7.79863	9.95642	8.44651	4.27859	6.29084	4.41848	11.2225	6.33609	3.80136	6.16389	2.89136
RPL24P2	0.429988	0	0.301121	0	0	0.486937	0	0	0.192146	0	0	0
DNM3-IT1	0.402303	0	0	0.629367	0	0	0	0.509442	0.200048	0	0	0
LRP5	4.00557	0.582108	0.492602	2.43259	0.895061	2.83384	0.850957	0.880279	1.14358	1.16441	0.80039	0.400491
WDR74	16.6253	17.9022	17.0266	30.0788	14.7001	13.6647	16.387	14.3445	18.0994	12.8353	10.9876	12.023
RP11-849F2.5	2.74027	1.31645	0.465333	0.724245	0.496631	2.1236	0.221896	0.355046	0.800244	0.732711	0.455171	0.221271
RP11-379F4.4	0.450432	0.104468	0.859567	0.276375	0.641733	0.0740313	0.136398	0.218272	0.100443	0.356254	0.0189803	0.238148
RP11-401F2.3	0.644086	0.295432	0.953103	0.712709	0	1.51245	0.199876	0	0	0	1.32523	0
RP11-172F4.2	0	0	0	0.28532	0.14649	0	0	0	0	0	0	0
MYLK	4.45372	12.2571	7.97054	11.1201	1.71797	5.2328	0.422038	1.73543	0.708396	0.654765	0.36837	0.776211
ARL5B	0.920184	0.939325	1.08742	1.66129	0.986821	0.514797	1.38983	0.667331	0.923365	0.681306	1.10632	0.52125
CEP95	18.9574	8.44905	6.56384	7.45347	4.30349	8.67832	7.71232	5.24598	4.95947	3.43573	4.50382	5.67679
RP11-739P1.3	0.372842	0.104074	0.0587189	0.0190953	0	0.145994	0.0103258	0.0637793	0.0355031	0	0.0433947	0.0174705
C6orf203	60.235	59.7251	60.1239	72.2655	66.3015	46.0268	73.0849	51.7888	47.5891	56.8265	59.7441	69.5064
OXTR	0.221152	0.0504055	0.457134	0.0161572	0.0115794	0.179511	0.00608966	0.0600968	0	0.0138415	0.0408818	0.0156938
MEN1	2.9313	1.51651	2.92038	3.45537	1.91856	2.8927	1.64259	2.44025	2.07151	1.82068	2.24881	1.8906
PKD1	1.08631	0.324866	2.64697	0.467028	0.495048	0.685853	1.42725	0.160068	0.368539	0.369754	0.405661	0.238937
GAN	0.328345	0.256321	0.183622	0.375111	0.185062	0.218442	0.198291	0.168275	0.118048	0.176181	0.11566	0.157403
LYPLAL1	39.0419	0.606425	0	0.65972	0.186792	2.1452	0.0852522	18.8188	0	0.83087	0	0.385599
RP11-549J18.1	1.32088	0.107062	0.173163	0.0820205	0.133672	0.401159	0.0700473	0.368743	0.162768	0.0364375	0.0426053	0.00489739
AC093627.9	1.08207	0.55583	2.43396	0.306903	0.0644082	1.15711	0.0532359	0.890828	0.173595	0.569967	0	0.452252
RP5-837J1.6	0	0	0	0.434989	0	0.233915	0	0	0	0	0	0
PVR	1.09786	2.94114	2.91896	3.24221	1.8894	1.80498	1.62508	1.49586	1.37265	1.47036	1.52188	1.22781
REP15	4.92396	1.28937	1.49884	0.903562	0.674904	3.3476	0.0693197	0.966198	0.200917	0.469742	0.236224	0.216418
GTF2F1	27.2048	18.0393	17.3326	13.9799	9.19059	25.2943	10.8013	18.217	16.8022	10.4755	21.7249	8.6102
PPP1R12A	73.3781	34.8798	52.7633	17.4238	21.098	40.3677	13.4303	37.2336	20.6009	13.3707	32.4496	8.13784
RPL12P44	1.38781	0	0	0.136244	0	0.604604	0	0	0.158477	0.164422	0	0
RP11-111F5.8	0.0548766	0	0.0389682	0.0399071	0	0.0276361	0	0.0256834	0.0131117	0.0118537	0.00259357	0.00453458
PURB	2.1371	1.53084	1.45939	1.50024	1.11911	1.70912	0.829396	1.41391	1.2922	0.746053	1.30599	0.56075
EIF4EBP3	10.9289	38.1644	31.3102	37.9917	21.6233	30.0033	17.3399	21.1066	22.0174	17.8054	9.06682	33.207
ABHD4	18.8095	24.9952	29.3362	20.7291	9.62437	28.003	9.56012	26.4999	13.9337	9.29638	21.2694	10.2918
RP13-104F24.2	1.30866	0.204893	0.331256	0.742879	0.235215	0.688166	0.257624	0.187129	0.40338	0.181706	0.195666	0.244602
RP11-395I6.3	3.41541	1.15793	1.08927	0.170835	0.0666182	0.99319	0.061594	0.448913	0.281675	0.038733	0.161629	0.0865476
CTD-2184D3.5	0.59117	0.505608	0.524453	0.520466	0.0967751	1.01456	0.243944	0.128582	0.297116	0.105392	0.26084	0.266086
RP11-139H15.7	0.300146	0	0	0	0	0.192135	0	0	0	0	0	0.105397
U91328.22	0.567601	0.374717	0.710174	0	0.198899	0.565293	0	0.119583	0.402415	0	0.244528	0.0658408
ZNF681	0.14895	0.287262	0.0600448	0.158312	0.126549	0.0804333	0.214524	0.0668753	0.0813906	0.104405	0.0786061	0.09553
RPL13AP7	2.40097	1.13047	2.07858	2.35735	0.406997	3.34601	0	1.14084	0.513241	0.580465	1.13987	0.52595
RP11-643G16.4	1.0485	0	0	0	0	0.266291	0	0	0	0	0	0
AC092159.2	0.0702258	0	0	0	0	0	0	0.0436781	0	0	0	0.0349494
IKZF3	0	0.042616	0.0614248	0.0560905	0.0257051	0.0039502	0.00335314	0.0178232	0	0	0.0173436	0
RP11-619I22.1	5.59006	1.04234	1.47919	0	0.525474	1.52286	0	0.776111	1.24012	0	0	0.464837
JARID2	2.57922	1.49727	2.38975	1.05014	1.42314	1.52942	1.03563	1.97293	1.12505	1.21567	2.10753	0.699287
AC093642.3	0.920684	0.11211	0.376346	0.179146	0.253386	0.375952	0.0471802	0.0266972	0	0.28359	0	0
SLC20A2	6.42478	4.24795	3.67087	4.23356	2.50109	6.47312	2.6873	3.50639	3.31252	3.38096	3.30202	2.49234
FAM27B	0	0.387507	2.53854	0.633147	0.661363	0.912796	0.411517	0	0	0	0.527676	0
RP11-251G23.2	0	0	0.263593	0	0	0	0.124543	0	0	0	0	0
EIF4BP6	0.150745	0.0735508	0.212626	0.0517369	0.0888361	0.221736	0.0596566	0.0699497	0.0513775	0.0417085	0.139867	0.183429
SLC19A1	3.09032	2.45987	5.3642	5.09895	3.87693	3.41277	3.31451	1.19689	2.93023	2.07566	1.43912	0.939958
RP11-365O16.3	0.796947	0	0	0	0	0.297273	0	0	0	0	0	0
UBTF	12.8886	5.24258	4.58659	4.08628	2.66926	11.4004	2.01365	3.89413	4.73983	2.32788	3.84864	2.60406
OPRD1	0	0.193158	0.0056893	0	0.0148352	0.00511343	0.0262127	0.00623517	0	0.0184664	0	0
RP11-498M15.1	0.662678	0	0	0	0	0	0	0.261483	0	0	0	0
RP11-51J9.5	7.6812	2.41816	5.53462	2.01896	3.47192	3.41589	3.29751	4.75413	3.71425	2.04026	6.50624	1.77332
RP11-776B3.1	0.417842	0.0664291	0.690583	0.167629	0	0.330831	0.098549	0.332587	0.132441	0.0689289	0.0898831	0
RP11-250B2.5	0.699765	0.0239971	0.265818	0.110182	0.0824076	0.271195	0.0869973	0.251119	0.121492	0.126022	0.0451809	0.0426815
ARHGAP27	2.56332	2.37791	3.1514	3.71393	0.818265	3.35816	1.93758	0.957645	1.36053	0.624795	1.14797	0.462057
CUX1	48.3003	38.5412	38.2649	38.7783	27.0483	47.9448	19.1738	40.78	30.9724	19.3987	36.3788	17.773
IRF1	9.8153	5.76494	49.7999	6.01753	8.94988	12.728	14.3694	11.7158	8.79638	10.4942	10.6305	5.67195
BACH1	17.4235	11.6402	20.4454	13.0277	5.73256	12.7657	7.9655	8.27269	6.59934	7.98674	5.79558	6.97512
IFI44	10.9188	4.05658	0.50558	0.44641	1.36486	2.44604	0.538502	2.84104	1.80303	1.0435	1.00869	0.744895
RP11-336A10.2	1.86049	0.889209	0.482864	0.586242	0.368448	1.10393	0.114183	0.72405	1.02528	0.158072	0.487196	0.0811933
CPNE8	0.678791	50.1995	5.98991	6.42109	1.25187	7.12424	0.61812	6.33799	2.19023	0.924232	0.423022	1.30024
ST8SIA1	0.838508	0.430672	0.0288454	0.0449649	0.0342857	0.252234	0.0254693	0.0017571	0	0.0276331	0.0270102	0.0218608
TONSL	0.679028	0.757527	0.77156	1.31757	0.953616	0.520702	0.871147	0.795	0.407155	0.653339	0.948074	0.74787
SLC25A5P1	0.604619	0.0775072	0	0.121985	0.130329	0	0.221422	0.0951371	0	0.0795316	0	0.0568069
RP11-87H9.4	3.25912	0.628342	0.878306	0.455946	0.693182	0.564132	0.459581	1.12726	0.632891	0.218801	0.656844	0.740598
ATP13A3	7.856	5.00301	8.72925	4.72096	4.31218	5.83792	3.92544	4.00117	3.08224	2.7179	3.55447	2.66911
SMIM21	0.0591005	0	0.020684	0	0	0.0427937	0	0	0	0	0	0
TASP1	10.5711	11.8922	13.256	13.1209	10.4681	9.51119	13.0435	13.7631	9.8473	11.3717	10.659	13.6008
BAK1	1.22366	0.483978	0.957651	1.59084	0.854463	1.29053	0.850208	0.867702	1.69876	0.672448	0.849077	0.456271
ZNF507	1.74068	0.616637	0.443327	0.533192	0.371085	0.901663	0.465856	0.587103	0.502014	0.408251	0.561739	0.380944
ZFP1	4.49198	0.724282	1.19879	2.01696	2.15338	0.835325	1.29723	1.88488	0.763481	1.21478	0.748108	1.16359
TARSL2	1.64369	0.927657	1.5014	1.51135	0.677364	1.31541	0.903525	0.620066	0.752513	0.815839	0.385336	0.943015
AD001527.4	1.25116	2.34117	6.09293	1.68454	2.54655	3.34954	1.49503	0.233029	1.02423	1.55382	1.85872	1.29758
RP11-421F16.3	1.07717	0.373908	0.311498	0.222137	0.187829	0.459218	0.137868	0.311908	0.226144	0.12893	0.144449	0.109821
ABCA10	1.81032	0.344257	0.0465649	0.0078349	0.0587813	0.706205	0.0967659	0.0456782	0.00844447	0.450355	0.0118868	0.00480775
PMS2P3	1.88212	0.792353	0.69519	0.911406	0.534443	0.966514	0.76782	0.676565	0.609511	0.307788	0.920225	0.714415
ASPN	0.0955527	0.0228923	0.15397	0.0233183	0.0212917	0.0980431	0.0351153	0.025897	0.0191089	0.0208446	0.0567281	0
ZNF783	2.40983	0.574677	0.471662	1.08045	0.655013	1.50388	0.357184	0.720759	0.818772	0.547402	0.966588	0.502405
NWD1	0.0526079	0.0599976	0.0423912	0.0255778	0.0109643	0.0328665	0.0102158	0.00609177	0.0209607	0	0	0
RP11-362K14.6	0.838547	0.312488	0.271735	0.192221	0.1397	0.187508	0.18231	0.325782	0.328547	0.043061	0.0639291	0.0835175
STAU2-AS1	0.153977	0	0.0351941	0.0279051	0.0335592	0.0528908	0.0827221	0.0342373	0.0162873	0.0804056	0.0184412	0.0733179
RC3H1	2.21266	1.31735	0.945631	1.24961	0.711998	1.31236	0.594951	1.75396	1.2817	0.388305	0.782234	0.362272
SUMO4	2.80504	0.445696	0.516681	0.0610277	0.12236	1.09342	0	0.512644	0.141868	0.111775	0.130345	0.132289
RAB30	0.160479	1.33422	3.77796	0.652354	1.06784	1.19948	0.856215	0.914981	1.23758	0.460685	0.84952	0.683118
PDXP	6.55048	6.99551	4.22338	8.2602	4.2463	4.90456	4.18115	6.7296	6.58014	3.4868	4.06301	4.62882
LRRC58	1.42027	1.74282	1.73875	1.77241	1.32882	1.45261	0.967296	1.24809	1.12448	0.790449	0.919868	0.617466
RP11-404P21.3	0	0.36488	0.146803	0	0.108516	0	0	0	0	0	0	0
RP3-331H24.7	3.5686	1.96307	1.58153	1.54989	0.492445	1.91792	0.329218	0.88303	0.58033	0.24052	0.634943	0.237341
EIF4A2	119.259	121.498	95.7945	186.135	129.97	115.549	142.539	102.853	110.434	120.051	116.286	132.067
RP11-543B16.1	2.87376	2.01069	3.79413	2.57962	1.45569	1.71846	0.849599	2.10074	1.04021	0.632854	1.31732	1.10496
EBF3	0.408345	0.0300697	0.0554655	0.0927636	0.0330461	0.0498446	0.0216053	0.0640118	0.0569633	0	0.0164057	0
RABGGTB	16.8657	18.2692	11.8391	14.5716	12.4363	12.9987	10.5051	10.5926	9.05561	8.6468	7.66858	7.28812
FTCD	1.58727	0.0546454	0	0	0	0.679811	0	0	0.223906	0.142742	0	0
RP11-178H8.7	0.645662	0.123029	0.0306283	0.0499216	0.109338	0.100963	0.108464	0.0928315	0.043214	0.0733034	0.0541897	0.0174761
ANKRD13C	2.34568	2.66655	1.33613	2.13079	1.47821	1.22765	1.70064	1.08547	1.2919	1.04036	1.33133	0.861935
TTC34	0.198206	0.0349886	0.0397532	0.0162445	0.00600173	0.034591	0	0.0866322	0.0172879	0.006941	0.0202573	0.00536301
TTC12	9.51805	7.91331	5.48851	8.26233	4.55528	8.30126	6.23498	6.69595	5.86761	6.63518	4.83587	5.983
ZFP36L1	25.0991	21.7734	38.4424	29.9553	16.8247	37.3737	16.9647	24.0892	35.8262	17.1384	11.3022	9.68454
RP11-218F10.3	2.60671	0.350567	0.514789	0.147727	0.363701	0.398537	0.0544345	0.400917	0.104958	0.0963619	0.0432023	0.0707547
NVL	26.6983	9.85988	14.1306	12.2657	10.0244	12.9477	11.9835	14.8256	9.26026	8.78598	6.81239	9.83006
RP11-182N22.9	0.13952	0.0174567	0.0107665	0.032554	0.00519166	0.102891	0.00516747	0.0115689	0.0512463	0.0240984	0.0240466	0.00883612
RP3-500L14.2	0.26135	0	0.436953	0	0.0276845	0.0669333	0.095698	0.108392	0.0589895	0	0	0.0827674
SPATA2	0.295201	0.277827	0.177592	0.197689	0.225946	0.204496	0.198155	0.185115	0.247756	0.163228	0.257073	0.0837027
CTD-2410N18.5	4.95631	1.79629	5.70407	1.8829	2.57269	2.87832	2.85535	1.68102	0.794276	1.90096	1.62765	3.27033
CSNK1D	28.8896	29.9538	26.285	36.7346	22.2705	34.509	18.4259	35.5276	35.6461	19.1679	28.7656	18.1991
HCN3	0.284645	0.260371	0.434137	0.493952	0.393423	0.320672	0.141884	0.296522	0.239104	0.169402	0.290291	0.0829568
SLK	3.92838	3.13786	3.23736	3.46147	3.23044	1.99232	2.37697	1.94922	2.00968	1.83838	2.94118	1.2731
SYF2	135.77	83.5141	116.573	71.0128	81.586	84.7947	100.973	97.7361	68.4506	81.0587	99.5489	107.009
SH3BP5-AS1	2.02446	0.367793	0.188157	0.31635	0.0929834	0.795441	0.232508	0.349652	0.283005	0.206115	0.225858	0.226317
RP5-1180E21.5	0.632131	1.43145	2.03606	2.03878	2.09815	1.51686	0.747887	0.0566339	0.846383	1.51867	0.358072	0.309357
ZNF549	0.64161	0.29697	0.313937	0.476358	0.28456	0.609528	0.2095	0.193735	0.187663	0.290252	0.265252	0.130395
KCNIP1	0	0	0.0984578	0.503802	0.12004	0	0.0988697	0.0340545	0	0.0241255	0.0333074	0
RP11-651L5.3	0.814048	0.132763	0.226231	0.0853076	0.117835	0.347447	0.0619173	0.0520741	0.117897	0.238385	0.0570646	0.0182163
MNT	0.985767	0.294158	0.381392	0.53596	0.250131	1.18818	0.207837	0.274663	0.881862	0.349824	0.334356	0.249335
RP11-263K4.5	0.76215	0	0	0	0.415539	0	0.127697	0	0.345218	0	0	0
RHOXF1-AS1	0.63623	0.0550385	0.0889325	0.0908273	0.220328	0.145502	0.237682	0.0458437	0.0209411	0.107961	0.0724389	0.201037
CALR	220.964	72.8605	66.1436	54.8872	52.1212	146.716	49.9816	70.6015	96.6294	73.8617	70.0564	58.6425
HSPA9	60.012	35.5152	47.887	57.2781	34.0092	50.2865	29.876	37.2016	35.4152	27.4046	37.7858	22.4615
LURAP1	0.308253	0.0266877	0	0.0813354	0.0576055	0.128207	0.0294048	0.142892	0	0.100662	0.0643129	0.126729
OTUD6B	2.69776	1.84129	1.14266	2.25954	2.08827	1.4535	1.51827	1.45182	1.53393	1.45953	1.2027	1.34669
CSNK1A1P1	0.0519067	0	0	0	0	0	0	0.0181923	0	0	0	0
RP11-545P7.9	5.61854	1.14471	0.798021	0.54961	0.245805	1.55394	0.197636	1.44277	0.646237	0	0	0.497525
RP13-225O21.2	0.621057	0.424461	0.427756	0	0	0.666983	0	0	0	0	0	0
RP4-635E18.8	12.5349	4.17684	3.73845	4.45178	2.41962	6.19979	2.44676	4.70799	2.73979	2.58018	1.19628	1.70148
PGAM5	2.419	2.50457	3.16991	2.86294	2.33495	2.00923	3.56848	1.74693	1.68309	1.92423	3.36465	1.76227
RPSAP9	1.45813	0.660384	2.92938	0.92016	0.56796	0.61326	0.405754	0.836078	0.313268	0.0634616	0.261876	0.240896
CMTM3	6.24942	8.47373	7.20275	4.78655	3.17045	8.0087	2.34924	6.19121	4.74728	4.17599	2.63419	1.11062
CDKN1A	13.3283	28.7203	21.0105	43.6885	10.2222	20.8431	29.5948	18.4462	13.7179	8.35767	23.6843	11.4126
MLKL	2.35226	2.26389	3.12487	2.80962	2.27113	1.84781	1.95079	1.51561	1.61346	1.54871	1.07604	2.65991
RP11-363J20.1	0.552978	0	0	0	0.0427779	0	0.0372305	0.169014	0	0	0	0.0157557
SP6	0.0193437	0.0489818	0.0504741	0	0	0	0.0128361	0.0547737	0.023554	0.0144381	0.0134473	0
UBE2B	49.5274	44.8568	46.4238	44.3812	44.7568	34.8422	58.9227	34.2385	26.85	43.0471	38.6181	54.6111
RP11-73E17.2	0.316986	0.273687	0.37416	0.27247	0.24415	0.227717	0.264728	0.197952	0.26994	0.212069	0.149404	0.134386
EHBP1	14.5028	14.6968	12.7624	15.0178	11.4544	15.8519	6.55234	7.85335	9.60459	7.00897	8.16699	6.75712
EIF3A	57.7477	58.2442	63.9379	39.0668	33.1006	29.1158	25.0484	37.9416	29.0893	21.7403	34.6338	14.5911
RPRD1B	3.57382	3.15845	3.9464	1.68907	1.52064	2.04836	1.4024	2.67108	1.22882	1.46874	1.95161	1.9342
AC002519.8	0.0820638	0	0	0.0391218	0	0.0425658	0	0.0174699	0.0226443	0	0.00909784	0
IGKV1OR-3	0.182949	1.01622	1.94596	4.25271	1.0193	0.256873	1.49136	2.24955	0.953105	1.0501	1.03007	0.637309
SND1-IT1	2.95135	1.01563	0.511206	0.620801	0.377218	1.26738	0.138099	1.20307	1.04137	0.316813	0.229286	0.15252
POMK	2.85093	2.30079	3.78904	1.50579	1.69714	1.96171	1.21033	2.40608	0.908177	1.46864	1.76041	1.90273
SOX4	39.049	21.4829	31.1612	34.1894	22.9561	25.5316	29.9361	23.2262	21.3101	31.1581	19.8554	19.4429
CCDC88C	2.81977	3.40695	1.64188	2.38371	1.85081	2.46324	1.89825	2.01473	1.24192	1.05061	2.75187	1.47158
TNRC18	5.42847	2.11031	2.49156	0.965592	0.441167	5.7895	0.106937	0.725988	0.679607	0.709183	1.22808	0.03897
RIN1	1.50736	0.658916	1.25846	0.697949	0.285729	0.886527	0.0916685	0.419416	0.316615	0.152042	0.304477	0.0228039
KCNK5	0.921032	1.83722	1.5981	1.22042	0.464868	1.29536	0.397512	1.59024	0.869419	0.337422	0.525685	0.73664
RP11-16P6.1	0.235331	0.0851323	0.382493	0.109358	0.0197155	0.34033	0.0460702	0.188407	0.149052	0.0489032	0.123155	0.0346873
SIAH1	6.21798	3.89496	4.4158	6.19839	4.89243	3.78364	7.50941	2.88646	3.31288	4.42642	4.23947	5.97644
GLIS2	0.732554	0.867386	0.155619	0.674056	0.123691	0.739614	0.101971	0.141049	0.156509	0.158296	0.149799	0.32692
CTD-2192J16.26	1.55787	0.187636	0	0	0.157864	0.227233	0	0.500005	0	0	0	0.125738
MAMDC2	0.136282	0.0180898	0	0.0149803	0.0110354	0.0296871	0.00568678	0.0759154	0.0229648	0.013112	0.00637195	0.0366528
HCG25	7.66056	5.41997	6.11738	6.52357	1.87592	8.70359	0.719828	7.83161	4.73264	2.42444	6.80157	2.54775
EDA2R	1.44539	0.867274	0.957909	1.4652	0.271764	1.11573	0.260345	1.14802	0.380852	0.0709725	0.459407	0.231503
MED28P3	1.32359	0.221988	0	0	0	0.278391	0	0.154569	0	0	0	0
SDAD1P2	0.0405631	0	0.155663	0.0195332	0	0	0.0349039	0.102643	0.0836809	0	0	0
AC005477.1	0.875068	0	0	0	0	0.367124	0	0	0	0.0701384	0	0
AC090286.2	0.739193	0	0	0	0	0.203529	0	0.224105	0.161986	0	0	0
ZNF428	1.78556	1.1325	3.94935	5.19409	1.39965	2.60329	5.07927	1.73399	4.14026	2.02995	2.36659	1.1131
AC005519.4	0.36505	0	0	0	0	0	0	0.0838021	0	0	0	0.023413
WHRN	0.439861	0.179987	0.221791	1.32724	0.446614	0.818935	0.369004	0.215174	0.984896	0.486642	0.190191	0.101746
SPRN	0.582246	0.0886205	0.0171929	0.0501482	0.0540398	0.211703	0.0907743	0.176247	0.0701609	0.0667592	0.103826	0.0677515
PCDHGA3	0.0483116	0	0	0.0263983	0	0	0	0.0250782	0	0	0	0
SMAD7	0.368619	0.722324	0.495285	1.35543	0.750791	0.217246	0.755635	0.168313	0.101393	0.638114	0.282397	0.553631
CYP1A1	0.216238	0.197439	0.198316	0.321073	0.0236221	0.159845	0	0	0	0	0	0
RP11-16B9.1	4.53515	0	1.90914	0.728415	0	2.1103	0.130075	2.21448	0.544552	0.549176	0.513335	0.118327
FIZ1	0.979573	0.569783	0.578885	0.692166	0.591714	0.794323	0.397464	0.706216	0.859996	0.442057	0.613931	0.430416
LINC01031	0.143401	0	0	0	0.0596083	0	0	0	0	0	0	0
FOCAD	6.77471	2.42603	3.12518	2.50586	2.91655	3.26787	1.9662	3.167	2.04697	1.86289	2.94958	1.19119
AGRN	4.34249	2.40153	1.49005	3.1678	0.801098	4.12455	0.790325	1.95935	2.89925	1.19631	1.96553	0.438161
RP11-73K9.2	0.598867	0.105666	0.0111052	0.0410937	0.0480141	0.0113872	0.0726207	0.12438	0.0200523	0.0331498	0.046476	0.0156851
KLHL11	1.29554	0.951485	0.764514	1.2185	0.832702	0.81319	0.3819	0.625774	0.751733	0.121522	1.19792	0.182914
RP6-91H8.3	0	0.072804	0	0	0	0.0272594	0	0	0	0	0	0
ERMP1	5.58301	4.72812	3.40956	5.51765	4.14101	3.2512	3.44001	3.19057	3.55329	2.6062	3.07705	2.10319
RP4-816N1.6	7.37449	3.95998	7.36259	4.08588	3.984	4.17975	3.19985	4.65738	2.4869	1.56857	4.31277	2.25431
PTK2B	1.90377	0.54612	0.509839	0.366985	0.337581	1.03077	0.277932	0.584605	0.340229	0.170029	0.374319	0.231895
RP11-66H6.4	0	0.0909665	0.269158	0	0	0	0.229679	0	0	0.109413	0	0.0675173
RP11-461F11.2	0	0.0138618	0.0182749	0.00539591	0.00811924	0.00956795	0.00193736	0.00227574	0	0.00683442	0.00243033	0.00316274
ARVCF	0.983922	0.313552	0.264273	0.265041	0.0897768	0.573168	0.316948	0.176842	0.226673	0.144918	0.146117	0.0386153
URB2	1.09399	0.32044	0.236728	0.310003	0.296481	0.361298	0.211748	0.340374	0.283139	0.240756	0.14316	0.214692
CTD-2248H3.1	0	0	0.80163	0.256652	0	0	0.231194	0	0	0	0	0
AMY1B	0.522053	0.109914	0.0342643	0.0832394	0.01096	0.256692	0.00248399	0.0888005	0.0519314	0.00327599	0.00335351	0.00209618
AF129075.5	1.87017	0.173271	0.307734	0.0363736	0.0811174	0.593002	0.0726309	0.306983	0.183947	0.133321	0.303184	0.150078
MARK2P8	0	0.0644469	0	0.198945	0	0	0	0.0790475	0	0	0	0
RP11-44I10.3	1.22334	0.13536	2.30413	0.111972	0	2.32297	0	0	0.58557	0	0.208385	0.188054
BCO2	1.70016	0.202871	1.30283	0.603444	0.326849	0.682184	0.0744532	0.782447	0.150627	0.480396	0.503634	0.149281
FAF1	13.9292	24.425	13.6223	19.7776	16.6344	10.9087	13.4192	12.7351	12.1751	11.857	15.0363	9.18282
CATIP-AS2	1.14967	0	0	0	0	0.223994	0	0	0	0	0	0
TNPO1P1	2.48036	0.572699	0.450147	0.273905	0.217161	1.28526	0.0266069	0.810298	0.499206	0.183635	0.762981	0.0225194
RP11-206L10.9	2.22814	0.400283	1.49161	0.520976	0.483851	0.983389	0.869315	0.508563	0.423434	0.153579	1.02539	0.432279
AC024560.2	2.4576	1.19772	0.999864	1.55734	1.07275	1.89649	1.09347	0.840663	0.862216	1.18809	0.782658	0.712872
UGGT2	9.43954	9.28166	10.0896	9.39493	8.55553	8.32338	9.19994	8.18747	7.09973	7.10029	9.48985	8.02275
RP11-613M5.2	1.79502	0.569799	0.172849	0.202684	0	0.93624	0.199494	0.451932	0.230213	0	0.656602	0.310383
RP13-516M14.2	0.488022	0	0	0	0	0.113328	0	0.129227	0.0752256	0	0	0
PRDM15	0.910736	0.423297	0.829748	0.399751	0.299698	0.698	0.264512	0.578383	0.368112	0.253944	0.374918	0.139061
RP11-753C18.12	1.82016	1.04695	3.09603	0.135026	0.790965	1.31108	0.0118958	1.20131	1.18472	0.150574	0.973176	0.233218
RP11-93O14.3	0.662522	0	0	0.284662	0.102672	0.135879	0.0890912	0.426614	0.565608	0	0	0.0743065
RP11-843B15.4	0.742088	0.3093	0.184608	0.349079	0.245002	0.467961	0	0.279447	0	0	0.479673	0
MEGF8	1.69337	1.00505	1.69708	0.947135	0.665429	1.51803	0.524383	0.89177	0.845774	0.636333	1.09421	0.463156
GTF3C4	1.12922	0.902012	1.02722	0.964886	0.943757	0.61717	0.643524	0.787653	0.739257	0.722185	0.669866	0.570718
AP001429.1	0	0.0788222	0.241162	0	0	0	0.0691986	0	0	0	0	0
RPSAP74	5.61811	0	0	0	0	0.7857	0	1.15351	0.410725	0	0	0
CTD-2283N19.1	0.55192	0	0	0	0.180136	0	0	0	0	0	0	0
NKRF	2.00107	1.22929	1.38143	1.3958	1.12778	1.48963	1.06563	1.07651	1.16352	0.746375	1.17937	0.645128
PPP4R3B	3.77398	3.1447	2.68443	4.08349	3.18763	2.99653	3.04604	2.56492	2.54527	2.5252	2.86127	2.09192
FBXO46	2.55162	1.29334	1.55352	1.37424	0.882698	1.26793	1.07173	0.801066	0.883884	0.441909	0.84032	0.921811
ATAD2B	6.78413	1.70747	1.67032	2.01419	2.35326	3.51137	1.95216	3.48497	3.71344	2.13114	3.00332	2.13014
PCDHB6	0.0676127	0	0	0	0	0.0182097	0	0	0.00618579	0	0	0
NTN5	1.01612	0.509396	0.2249	0.238942	0.0989791	0.896939	0	0	0	0	0	0
RP1-68D18.2	0.393004	0	0.752282	0	0	0.223984	0	0	0	0	0	0
BTG1	57.5753	23.8265	38.8866	19.3081	16.808	21.2952	12.9237	20.0162	13.3142	10.9627	18.5941	8.38048
CREBBP	7.91445	5.77656	8.61138	4.60481	4.72237	7.32455	2.59348	7.15998	5.94383	2.81307	6.52621	2.7889
AC015688.3	0	0.263005	0	0	0.0732267	0	0	0	0.000278526	0	0	0.0230615
TFEB	2.6068	0.39705	0.267388	0.0472506	0.263135	0.456923	0.375958	0.889276	0.521551	0.45518	0.289929	0.388811
MYH15	0	0.0132161	0	0	0.00735079	0	0	0	0	0	0	0.0029884
BOC	0.38046	0.259172	0.113687	0.635304	0.0785931	0.25675	0.012799	0.164934	0.0179066	0.00547333	0.0725369	0.027724
AC002553.4	2.58813	0.4677	1.10708	0	0	0.305318	0	0.998861	0.249166	0.262371	0	0
NUPL2	43.2089	22.5549	25.5935	39.6609	35.8928	18.7899	41.9788	26.0152	23.1783	33.617	29.156	28.0304
LINC01342	0.360321	0	0	0	0	0	0	0.160431	0	0	0	0
FAM182A	0.0618615	0.0152229	0.0386908	0.00553283	0.0146427	0.0229143	0.0124334	0.0259932	0.018645	0.00734384	0.0146607	0.00517473
SEPT10	18.6396	50.9283	73.8192	62.6882	54.5792	22.7654	43.2738	39.9451	32.0585	27.9426	53.1681	36.6196
RP11-193M21.1	1.01564	0.104732	0	0.0226408	0	0.0705026	0	0.294063	0	0.116646	0	0
RP11-1348G14.4	0.693435	0.171273	0.401712	0.226508	0.125655	0.590458	0.11284	0.0287125	0.0749138	0.163432	0.15454	0.0600773
LRFN4	0.571486	0.698124	1.20443	0.93464	0.317668	1.54459	0.10272	0.0578607	0.582271	0.353172	0.11803	0.124118
RUFY1	19.4222	19.3771	29.019	16.7835	15.9604	17.8779	14.4331	26.1102	16.7734	14.0723	29.5254	9.85751
ASB6	7.75383	4.9015	8.10405	3.82025	3.19446	4.61935	2.73728	4.45299	3.17804	2.55421	2.25223	1.76085
RP5-855D21.2	0.977909	0.154548	0.666913	0.274525	0.10475	0.484321	0.181293	0.132842	0.385889	0	0.133384	0.0384589
RP11-413H22.3	0.759487	0.620945	0.176563	0.339975	0.153608	0.655627	0.131744	0.0991492	0.167497	0.0882059	0.282575	0.104047
RPL13AP25	28.742	7.2848	9.93757	13.4065	1.71719	24.2764	1.03493	4.52425	2.43719	1.45762	3.35585	3.40843
RXRB	3.13424	2.61791	2.21403	2.97189	1.55942	3.73426	1.75293	3.29577	3.92918	2.2973	2.2412	1.73645
PXDN	5.85967	10.1356	13.8389	9.94714	3.42958	6.94593	1.60893	1.88573	0.292476	2.8302	3.40961	0.527655
RBM22	10.4236	11.9049	13.2059	15.1482	14.1066	8.24186	8.32429	16.4409	13.4184	10.678	12.0234	8.90755
RP11-167N4.2	0.36059	0.0358238	0.21432	0	0	0.122208	0	0	0	0	0	0
ZNF426	4.44728	2.35637	2.05768	2.21191	2.43859	1.81097	1.68464	3.08538	2.65164	1.5065	1.37402	1.63809
RP11-649A18.3	0.34012	0.0263874	0	0.0304131	0.0688417	0.120924	0.0396595	0	0.0312334	0	0	0
PLCG1-AS1	1.30524	0.327655	0.227493	0.287791	0.129768	0.618403	0.0768831	0.423581	0.287642	0.117139	0.0898584	0.0995632
RHBDF1	18.8046	16.4275	18.278	17.8713	11.1928	28.4478	6.71568	12.0872	15.5042	11.0638	14.1828	9.0846
GLUD1	9.56279	6.32054	6.37681	10.8107	5.26793	9.56712	5.58919	4.34914	4.09861	4.4596	5.4239	4.03096
CTD-2006H14.2	10.038	1.20172	1.53316	0.831196	0.621491	3.18679	0.554521	2.17338	1.18506	0.682723	0.930546	0.474433
PRCAT47	0.147737	0.902374	0.17734	0.416655	0.330649	0	0.430905	0.0153811	0.11649	0.0169701	0.0331707	0.0111369
MTND1P23	9.77561	6.75907	19.0359	4.7968	2.3867	15.4701	2.96708	8.29195	7.32683	2.83827	8.31909	2.10044
DNAJB7	0.165709	0.0166477	0.0117084	0.0450275	0.0291021	0.0504905	0.00976802	0.0445507	0.0209647	0	0.045568	0.0089818
ELOVL2	0	0.0220473	0	0.0183059	0	0	0	0.0184597	0.0054184	0	0	0
RP11-95M15.3	0	0.146856	0.889007	0.124289	0.377033	0	0	0	0.0682061	0	0	0
GDI2	31.6986	43.062	40.6938	49.7891	35.6187	23.6022	39.3478	27.4338	32.0511	29.2901	30.2523	22.973
ZDHHC18	4.23885	0.670435	0.865094	0.717734	0.459397	1.84831	0.658773	0.639596	0.952073	0.562594	0.845461	0.5496
RP11-887P2.5	0.317155	0.140682	0	0	0.116566	0.0235815	0	0.0275879	0	0	0.0257216	0
RBM39	422.603	240.19	348.299	221.302	203.266	326.79	190.089	332.075	243.327	178.017	294.944	183.792
GPR63	0	0.0245278	0.0054236	0	0.00262033	0	0.00535161	0.00607182	0	0	0	0.00234825
DHX15	28.8773	16.8924	24.0653	15.5318	14.9485	11.7543	15.6707	12.0156	9.32979	9.68877	14.2293	9.58154
RP13-104F24.3	7.09843	4.0655	4.71597	4.67933	1.65134	5.9964	1.44083	3.05385	3.6235	0.995411	2.94404	1.6266
NACC2	2.16106	1.15657	0.830645	1.24791	0.661865	1.2091	0.532668	1.18382	1.00174	0.809449	0.914221	0.446393
RP11-646I6.3	0.368696	0.396834	0.0874874	0.117496	0.0515606	0.297332	0	0.115852	0.157255	0	0.0112044	0.00358555
KLRG1	2.74821	0.866858	0.279913	0.488138	1.11269	0.0484441	1.54483	0.986914	0.729697	0.677993	0.720957	1.34137
PCDHA2	0.271847	0	0.00496572	0	0.00257287	0	0	0.0793506	0	0	0	0
TXK	2.15532	0.132603	0.262003	0.399666	0.285535	0.0263651	0.130864	0.625749	0.0791419	0	0.158404	0.0155399
ORAI2	3.87768	3.22378	4.41214	2.77765	2.4651	3.15708	2.87096	3.30952	3.17187	1.65658	2.14034	1.93627
RP11-671J11.5	18.7972	24.3735	21.8696	14.3987	15.2648	17.9061	12.5798	21.161	16.5213	14.1906	24.4045	6.83978
RP4-798P15.3	2.91292	0.32162	1.12892	0.92169	0.59105	1.03084	0.585755	0.952348	0.769204	0.325066	1.07606	0.313747
LINC01189	0.120376	0	0.0276567	0.00749845	0	0.0363758	0	0.0208856	0.0147002	0.00472765	0.0025625	0
ZNF767P	5.54845	0.296894	0.235709	0.366132	0.775287	1.49728	0.174322	2.10814	0.391591	1.45215	0.857092	0.116706
ARRDC4	7.43647	5.35996	3.02207	5.37298	4.56701	2.12823	3.36746	4.64052	3.6581	3.1078	2.45454	2.55463
URM1	3.27843	1.93222	7.01993	10.088	4.37615	3.84925	7.68043	1.88144	6.87105	4.30054	1.96574	2.35683
IPO9-AS1	0.33573	0	0.44243	0.770075	0.291433	0	0.333058	0	0	0	0.170086	0.209231
ZNF276	6.23841	0.771551	1.34949	2.05954	1.60808	3.73184	0.858775	1.74888	1.60104	0.959964	2.18658	1.1853
SNHG12	22.4518	10.4029	12.2676	9.15367	7.55767	15.5751	5.58888	11.475	7.38369	5.59919	8.54862	5.02471
RP11-744O11.2	0.0873381	0.0606035	0.0595714	0.0303416	0.0510276	0.0395107	0	0.0582146	0.10358	0.0197059	0	0
LIMD1	0.67162	0.438318	0.272916	0.479577	0.171682	0.757947	0.140637	0.246022	0.368714	0.120193	0.178591	0.11736
TBC1D22B	1.03602	0.5882	1.01861	0.53734	0.189758	1.10649	0.29881	0.773128	0.529038	0.319259	0.581333	0.353095
SMG7	3.70144	2.72302	3.97415	3.92794	2.73079	3.86058	2.78391	3.13956	2.67573	2.45932	3.94697	2.1824
SH3BP5	4.05528	0.679691	0.667981	1.1363	1.06753	1.57335	0.947455	0.683769	1.77416	0.474866	0.656375	0.499714
RP11-709A23.2	20.5605	3.89367	2.06863	1.82157	0.644236	7.52526	0.209139	2.67128	0.898243	0.347145	0.975375	0.344631
MAPK8IP1	0.496563	0.254303	0.538592	0.12767	0.226881	0.275222	0.0806296	0.247939	0.117191	0.207029	0.272627	0.0175885
RP5-1065J22.4	0.403982	0	0	0	0.139817	0	0	0	0	0	0	0
RP11-324I22.4	0.7396	0.972788	0.231635	0.728457	0.335871	0.402465	0.408748	0.793584	0.482922	0.133229	0.465443	0.163027
FMR1NB	0	0	0.627873	0.13412	0.0638607	0.0905109	0.112586	0	0	0.0811428	0	0
NUP188	2.35897	1.73182	3.99759	2.61388	2.1908	3.04197	2.51791	2.32139	2.69401	2.34912	2.76575	1.60819
NHLH1	0.0509982	0	0	0.0664354	0.0250107	0	0	0	0	0	0	0
RP13-131K19.2	18.7393	5.39128	16.6177	5.19965	4.60502	15.9821	3.22916	11.5573	10.2314	3.92451	11.8599	2.34711
SLC13A4	0.2644	0	0.00783427	0	0	0.135791	0	0.075746	0.11674	0	0.0160491	0.021095
ADIRF-AS1	0.265806	0.0949127	0.154169	0.2758	0.107113	0.374869	0	0.0546992	0.102054	0.0310093	0.166354	0.0230421
RANP4	1.48968	0	0.265023	0	0.0989489	0.515976	0.118344	0.136941	0.204111	0.169076	0.0687288	0
ZNF280B	0.556967	1.44883	0.513429	2.03619	1.47324	0.725062	1.21906	0.790515	0.905559	0.765589	1.09912	1.28494
TRMT2A	8.31081	4.57418	3.61752	4.55331	1.15227	9.53212	2.48452	4.83257	5.43024	4.74209	4.43937	2.62884
RPS3AP5	0	0.995524	0.419362	1.47402	0.236549	1.08377	0.265582	0.111938	0.437615	0.189557	0.318256	0.28535
UFSP1	0.186233	0	0.150495	1.49527	0.265841	0.395291	0.537814	0.337108	0.535125	0.807027	0	0
SMKR1	2.76175	0.507598	1.12261	0.620949	0.549743	0	0.0497963	1.30118	0.315682	0	0.139767	0
RBM33	7.55983	5.55693	3.86405	7.58001	5.09034	5.61614	5.79775	5.01977	4.64315	4.96648	4.94703	5.70363
EIF3EP1	0.677922	0.024717	0.0281231	0.0241648	0.0768442	0.197846	0.067363	0.315514	0.114314	0.0844342	0.370368	0.0191502
CRYGN	0.847842	0.198505	0	0.392549	0	0	0.0382459	0.242468	0	0	0	0
AC138969.4	8.02227	2.15182	1.76126	1.45067	1.85419	5.50255	1.65176	2.62088	2.5655	2.76018	2.78317	1.52803
PRR29	0.221538	0.362762	0.544086	0.0321352	0.0172987	0.426471	0.0175408	0.077349	0.210175	0.081494	0.0381298	0.0301136
RP11-358M14.2	0.241881	0.0775641	0	0.212439	0.138269	0	0.0593078	0	0	0	0.0936493	0
SLC25A10	8.50933	6.58202	8.69491	8.28063	5.18199	7.91375	4.94774	10.1345	8.96175	5.89454	7.57378	2.64373
GLS2	0.662312	0.773979	0.193933	1.54993	0.747126	0.362686	0.618328	0.731108	0.381198	0.567566	0.296293	0.463123
MIR24-2	2.26144	0.381493	0.946006	0.484981	0.791794	1.04236	1.06697	0.480956	1.57266	0.496692	0.855474	0.286978
AC009237.10	0.817006	0.261915	0	0.112261	0.23772	0.161233	0	0.346428	0	0.295058	0.355504	0
TCF20	1.33248	0.993981	2.27957	0.93185	0.633899	1.03003	0.422203	0.837024	0.555448	0.508472	0.748252	0.253361
ALS2CR11	0.084791	0.0168918	0.0842445	0.151594	0.0076836	0.129494	0	0.0320416	0	0.0384073	0	0
RP4-724E16.2	0.0676009	0.0117126	0	0.012311	0	0.0277391	0	0.0159463	0	0	0	0.011831
RP11-666O2.2	21.109	4.58372	15.2964	5.13973	5.85251	6.61843	8.72461	11.1344	5.09217	9.95767	7.72268	6.0899
RP11-611E13.3	0.724154	0	0	0	0	0.205181	0	0	0	0	0	0
AIRN	0.506652	0	0.372656	0.0652983	0.0325378	0.381243	0.053683	0.00847423	0.257319	0.0740094	0	0
RP11-1094H24.4	0.0747054	0.0585778	0	0	0	0	0.0248513	0.0462711	0	0.0152442	0	0.0224803
CSK	5.72686	3.77026	6.24221	7.46931	4.13386	6.77485	4.86135	5.68283	6.01631	4.96273	5.7	3.76873
FEM1C	0.608926	0.712151	0.728377	1.04252	0.819442	0.43059	0.888009	0.4776	0.674736	0.552396	0.649164	0.484805
GPR37L1	0	0.0213179	0.0290322	0.0102348	0	0	0.0108246	0	0	0	0	0
RP11-5C23.1	1.00435	0.92506	1.16858	0.528666	0.603059	0.90812	0.457073	0.797052	0.456721	0.584729	0.793277	0.54833
RP11-506O24.1	0.753395	0.106493	0	0	0.0208217	0.0211528	0.0385061	0.132032	0	0	0.023894	0.0522158
CTC-369A16.2	0.396857	0	0	0	0	0	0.0416504	0.0704731	0	0	0	0
SCAP	5.97024	3.18346	4.49442	4.05766	3.11419	5.81725	2.91794	4.6124	3.88144	3.80337	4.35488	3.03675
ZNF79	1.66244	0.921588	0.642642	1.05528	0.543534	0.655901	0.883899	0.491056	0.343597	0.672886	0.531449	0.568186
IPO7	3.56584	4.74694	4.63639	5.21678	3.35822	4.19447	2.96666	3.23098	3.16285	2.54425	3.018	2.17553
CA11	12.6839	3.34182	10.4904	1.49018	1.7056	8.18167	5.54188	4.02049	4.08623	3.2589	4.24037	4.53339
DUTP7	0.251415	0	0	0	0.0940538	0	0	0	0	0	0	0
SMAD5	36.7367	17.5443	26.6664	18.9558	11.2589	32.0301	16.5235	19.1849	17.8857	15.3094	15.544	11.9832
ATG9A	6.66251	5.86415	8.79372	10.0744	6.51231	5.81973	5.13545	6.11133	7.67497	6.31765	5.16638	2.77145
MRPS5	42.3088	37.4511	34.4857	41.7313	35.28	33.4947	36.4409	34.9811	34.7787	27.9886	30.2399	38.3925
TDRD6	0.579904	0.047071	0.49189	0.0463769	0.0327723	0.184032	0.0237767	0.165936	0.0474143	0.0246123	0.0222789	0.0121496
MYLPF	14.3819	0	4.12101	2.45675	0.979389	3.23214	1.66973	7.35935	2.35379	5.11883	0.596629	1.42562
TNFAIP6	0.0635337	0.0673955	11.5813	0.0508959	0.976417	1.34768	0.250399	0.620563	0	0.338021	0	0.218511
POLR1E	6.69972	9.05248	6.16142	11.8705	7.09074	4.62623	6.04802	4.04616	5.12405	4.50406	3.9764	4.53716
CTA-313A17.3	0	0	0	0.194812	0.0920946	0	0	0	0	0	0	0
SLC19A2	1.602	1.31881	1.03718	1.78241	1.10849	1.45609	1.27155	0.93218	1.07523	0.990457	1.25632	0.987436
RPS2P1	0	0	0	0.295177	0	0.153193	0	0	0	0	0	0
RPL10AP6	1.65668	1.78336	1.37651	2.55308	0.273143	2.4006	0.594086	0.435622	0.779476	0.161842	0.858893	0.525671
KIAA1147	1.37853	1.2653	0.840919	1.17561	0.739051	1.02759	0.719929	0.974861	0.978498	0.565536	0.690133	0.596868
ADSS	6.76538	5.70337	5.94833	6.61455	4.4178	5.52932	4.49896	3.98583	4.42377	3.77814	3.85642	3.59243
RP4-569M23.4	2.60701	0.359872	2.31133	1.11632	0.62959	1.6306	1.17317	1.51939	2.23284	0.640432	0.570131	0.449447
RP11-25G10.2	1.7252	0.403046	0.314408	0.237449	0.236492	0.300521	0.159476	0.336603	0.134828	0.0723264	0.247084	0.0439729
RP11-101E13.5	14.9759	12.3219	7.56951	11.7592	9.61742	6.60244	7.78019	8.81814	10.6892	7.83329	7.03769	3.38571
CCT8	54.1227	74.9043	71.7503	89.4764	90.1447	34.9961	107.454	44.6923	48.0719	75.1911	59.6774	88.0063
RP11-756P10.6	3.17551	1.91284	3.72862	2.17874	2.68016	1.91186	1.8482	2.24635	2.45615	1.43896	2.99405	0.821925
RPS20P33	2.07075	0	0.341975	0	0	1.13485	0	0.313538	0.474856	0	0	0
RP5-1182A14.7	0.238768	0	0.205104	0.151475	0.0912987	0.168062	0	0.105625	0	0.263962	0	0
RP11-180P8.3	1.04188	0.0691645	0.674815	0.0535325	0	0.960189	0	0.179154	0.133174	0	0.361377	0.0861355
ISCA1P1	0.753217	0	0	0.137656	0	0	0.276513	0	0	0	0	0
CTD-2014D20.1	1.19545	0.334928	0.10975	0.447084	0.197372	0.484173	0.115298	0.407119	0.309198	0.138376	0.131294	0.0257059
C4BPA	1.74367	9.51753	2.59747	5.88939	5.69224	1.03869	4.57345	4.0714	3.90204	2.68686	1.56841	3.10955
RP4-686C3.7	0.118452	0	0	0	0.0594141	0	0	0	0	0	0	0
RP11-315O6.1	6.50934	1.78687	1.4358	0.662989	1.79441	0.67079	0.831184	1.87347	0.779226	0.816107	0.809243	0.406181
EPHA2	9.6508	6.50635	10.052	9.52373	3.79351	8.01922	3.37443	6.18625	6.60153	3.69586	3.62151	2.67481
BRF1	2.3344	1.50267	4.76972	1.32554	0.633145	3.46883	2.28079	1.37483	2.08915	1.57463	2.07639	0.709648
RPSAP58	2.71277	3.99944	8.15542	5.43604	3.04269	4.8808	2.5026	4.81071	2.99513	1.84897	2.95234	2.74179
LINC00942	0	0.0417941	0.0544322	0	0	0.0240255	0	0	0	0	0	0
RP11-159N11.4	2.86905	1.99689	0.621937	0.740838	0.75867	1.50407	0.582313	1.33478	1.13375	0.5169	0.60626	0.527589
WBP2NL	1.59091	0.355431	0.195754	0.414237	0.367722	0.104145	0.870423	0.345642	0.124722	0.558569	0.317782	0.50018
RP11-727A23.1	4.74694	1.04445	3.73903	1.09861	0.818364	4.0615	0.26995	2.16859	2.38944	0.318121	0.321219	0.672853
CAPN15	1.13329	1.77145	0.930435	1.26995	1.61637	1.00904	0.498052	0.909774	1.58675	0.696966	0.539011	0.40475
GEMIN4	1.84854	2.15125	1.90979	2.73739	1.83728	1.34079	1.53598	1.20774	0.961655	1.21493	1.39218	0.987859
RP11-408A13.4	1.3616	0.669719	0.433458	0.455733	0.447087	0.366669	0.183766	0.365979	0.372517	0.293598	0.227759	0.0973289
AF230666.2	2.00191	0.994347	0.394228	0.312084	0.406655	0.646015	0	0.654531	0.290628	0.0835514	0.48773	0.169846
HNRNPA1P48	2.66591	2.57403	1.7164	3.64796	1.15983	2.14963	1.37495	1.30758	0.818148	0.918264	1.16856	1.43945
RP11-344B2.3	0.315857	0	0	0	0	0.183101	0	0	0.140711	0	0	0
PRG4	0.043485	0.0120889	0.0264646	0	0	0.00933099	0.00369713	0.0116089	0	0	0	0.00528485
RN7SL656P	1.81544	0	0	0	0	0.609311	0	0.382933	0	0.347909	0.238426	0
SYNC	1.14002	1.0792	1.67148	0.918244	1.02104	1.05019	0.814575	1.22036	1.33408	0.764202	1.09368	0.736212
RP11-343L5.2	0.435329	0.0373045	0.0615795	0.0545227	0.058737	0.0660638	0	0.180465	0.0889597	0.0221259	0.0500681	0
RP11-848G14.2	0.0530381	0.0140873	0.0210864	0.0452691	0.0163489	0.0545316	0.00730805	0.0242302	0.0443939	0	0.0342029	0.00311773
LL0XNC01-237H1.3	0	0	0	0.381879	0	0	0.113615	0	0	0	0	0
NAALADL2	1.99442	2.01532	1.07534	0.900874	0.735142	0.675346	1.25053	0.614636	0.563006	1.32027	0.240707	0.417739
VGLL4	32.5171	14.7236	19.8391	25.1033	17.374	17.4583	16.0508	31.0047	29.3643	16.1826	17.7747	9.79654
RP11-110G21.1	3.82429	0.684831	0.767361	1.33842	2.93524	1.92608	0.991131	0.469344	0.961929	1.34287	1.46369	2.33856
RP11-63A1.4	0.250296	0.191896	0.171527	0.722653	0	0	0.273913	0	0	0	0	0.0100217
HOXB8	20.4041	4.56502	9.13044	5.69007	6.98558	9.66626	7.44237	12.794	9.8766	8.47365	9.13776	5.95785
ADGRL2	1.22724	0.712263	1.06985	1.1813	1.24817	0.466327	1.19173	0.565292	0.732922	1.16578	0.463989	0.78946
CTC-360G5.8	0.348218	0.299446	0.759314	0.296252	0.273317	0	0.494697	0.119785	0.0448924	0	0.259818	0.0407011
AC108938.5	3.4716	1.39876	1.54209	2.50332	1.99885	1.91067	2.40326	1.56003	1.88775	1.33145	1.72085	1.94999
RP11-211A18.2	1.38977	0.0770541	0.408407	0.0631822	0	0.879581	0	0.199196	0.147347	0	0.287768	0
RTKN	4.77518	2.88188	3.8109	3.15429	1.8724	3.157	3.16915	3.18011	2.90595	2.43888	2.62676	1.01359
AC008132.13	0.0327758	0.0058307	0.0240541	0.0175571	0.00857672	0.0200896	0.00635218	0.0093991	0.00722395	0.00888827	0.00311418	0.0118175
RPUSD2	10.0632	5.42258	7.71112	7.12948	7.27615	8.77677	4.07831	6.10998	9.2891	6.22724	6.59905	3.14873
UBE3A	36.6107	13.5217	26.951	13.9586	11.9173	22.7287	10.8716	15.6531	11.3863	8.7446	9.57573	6.22997
CCT4	54.9608	54.6304	62.7136	69.5287	63.5226	51.8173	68.1856	39.2723	43.1785	56.2173	49.2966	68.3909
PPL	19.2196	5.59301	4.3489	9.39481	4.10762	12.494	5.42745	4.21523	4.43012	3.6034	4.69441	4.76454
FAM27E3	1.77203	0.340351	0.857254	0.498185	0.0475971	0.835679	0.0934388	0.388731	0.102108	0.105771	0.0529915	0
RP4-742J24.2	3.59619	0.488277	0.71409	0.275742	0.584705	1.32053	0.697228	0.976046	0.888072	0.530935	1.22816	0.26172
RP11-421L21.2	0	0.0605649	0.313087	0.0961706	0.21547	0.0742129	0.0420532	0.0780167	0.0564384	0.117219	0	0.183496
RP11-77K12.4	0.189523	0	0.363512	0	0	0	0	0.221709	0	0	0	0.140835
KIAA0930	3.31664	3.99765	6.97579	6.92044	1.99526	6.34702	1.5637	3.68013	2.74443	2.12028	3.25549	1.40343
TRAPPC12	80.2153	16.0417	25.7081	17.4948	9.19169	52.5923	7.99826	18.9464	13.2742	10.2881	17.1398	9.91871
RP11-278C7.5	3.98014	1.62934	2.04812	0.939107	1.11705	1.5363	0.952918	1.90984	1.38185	0.403398	1.30031	0.537257
STK11	5.54895	1.35486	2.40976	2.9101	1.64894	3.64167	1.28201	2.63688	2.9607	2.00471	2.37267	0.725297
SLC10A5	0.295968	0.170422	0.119314	0.204419	0.0361937	0.200591	0.0458147	0.147241	0.0635482	0.0549509	0.0849578	0.0623887
FLRT2	0.285334	0.0271582	0.0013639	0.0238377	0.00932261	0.0835064	0	0.00249164	0	0.00193844	0	0.0273165
ARL4C	7.02935	11.6594	8.05476	10.1437	7.37308	4.69382	3.23625	4.00009	3.55744	3.25967	4.61352	2.60352
KHDRBS1	17.3531	19.561	17.9813	21.797	17.7336	12.6904	18.3557	19.8441	20.723	14.6147	19.4146	12.0962
UNC5C	0.386041	0.0426055	0.0188748	0.0582121	0.0416695	0.0972005	0.0102607	0.0917078	0.0683039	0.021745	0.0216612	0.0342715
KCNJ13	1.40678	0.4392	0.0633477	0.577537	0.301302	0.375981	0.148432	0.866288	0.377029	0.225309	0.326307	0.135913
CCDC112	6.23267	5.09354	6.79915	5.651	6.03347	2.42738	4.14723	2.73084	2.27371	2.79778	3.45085	4.70595
RP11-357P18.2	3.20643	0.988927	0.379442	0.618523	0.14736	0.861604	0.309427	0.963824	0	0	0.211556	0.35767
SAP30L	9.97926	4.47692	8.64029	3.2706	2.271	9.48483	1.93386	7.16392	5.02457	5.0546	7.5191	1.8717
FBXL17	9.72606	2.70131	2.41028	0.297743	0.827296	1.63153	0.640835	4.87964	2.47921	1.06354	1.64719	0.392109
RP11-75C10.6	0.121693	0	0	0.022478	0	0.087801	0.013509	0	0	0	0.0563418	0.0116633
TPRG1L	16.2525	13.9974	11.4044	14.5635	9.96122	12.1381	7.69168	13.3291	13.1633	8.23953	12.6276	6.0435
HSPE1P2	3.11653	0	0	0.657822	0.649204	0.879246	0	0	0	0	0	0.261332
ZNF441	1.23347	0.812098	0.404597	1.45224	0.271046	0.784351	1.20366	0.745934	0.489595	0.577654	0.835023	0.216316
FOXJ1	0.542314	0.166094	0.298413	0.0929093	0.149832	0.287636	0.107418	0.12131	0.187718	0.17331	0.0590714	0.11129
MXRA7	4.79676	10.7416	14.7198	22.2521	14.6498	7.54869	14.9995	10.8798	10.696	9.55577	13.8762	8.93446
TMCO2	0.490797	0	0.119923	0	0	0	0	0.15535	0	0	0	0
TMC4	53.6358	34.3042	44.2108	33.6322	20.8397	59.8201	17.2541	33.2087	28.5545	29.3052	33.7877	28.4087
INTS6L	5.87519	0.613673	3.66796	1.12491	1.44857	1.35932	1.40704	1.14179	0.782857	1.52115	0.455038	0.603068
RP11-283G6.6	0.152981	0	0.092642	0	0	0.0930064	0	0.0926952	0	0	0.0952471	0.0471857
ADM5	1.08963	0.330673	0.376837	0.196468	0.134476	0.521585	0.130067	0.136238	0.124273	0.387693	0.0834423	0.0582116
BIRC6-AS2	0.814124	0	0	0	0	0.191147	0	0.105124	0	0	0.097495	0
VHL	11.8817	5.75336	12.184	4.39539	3.19767	5.66943	2.73197	4.60694	4.37494	1.62011	3.97924	1.53179
SFN	4.468	5.70253	6.49123	6.78257	4.07166	5.91687	4.64421	4.31258	2.64264	3.26429	8.25755	2.22314
PTPRT	0	0	0	0.00942268	0	0.00246432	0	0	0	0	0	0
RASGRP3	0.689383	0.0260371	0	0.277122	0.0237315	0.447275	0.00585559	0.0520612	0.0119979	0.0405333	0.00649484	0.00965136
RP11-588L15.2	0.33424	1.07766	0.549688	0.129579	0	0.296348	0.0413011	0.865679	0.113015	0	0	0.067375
KLHL28	6.91225	5.36161	5.81484	8.67558	7.00398	4.82699	8.17504	4.32404	4.57493	5.91554	4.83741	7.74243
RNF138	5.01183	1.78452	1.71264	4.47978	2.79261	1.8668	3.0502	2.65381	1.65451	2.8501	1.31362	3.63166
DKC1	16.4109	20.0339	22.0657	20.3138	15.3235	17.1918	17.4758	15.6445	15.5472	13.6632	13.8999	14.4703
GBE1	1.83554	1.27963	1.62054	2.50549	1.92345	0.967694	2.00421	1.41182	1.49038	1.48155	1.03442	1.60348
AC006042.7	0	0.0997852	0	0.0872658	0	0	0	0.132207	0	0	0	0.0672291
AC112229.1	0.0480003	0.0111733	0	0.0677705	0.0275145	0.0810787	0	0	0.00621778	0.0722271	0	0.02271
ETS1	0.1694	0.214732	1.90895	0.0756204	0.309401	0.431495	0.0525487	0.042108	0.0464483	0.174208	0.0270098	0.219474
RP3-406A7.7	21.6989	8.05036	12.0113	5.45466	1.54991	11.1964	0.870016	6.98784	3.56976	1.42407	8.02423	1.50242
RP11-254F7.4	0	0.284621	1.2705	0.986115	0.49574	0.763203	0.451421	0	0.582955	0	0	0.568036
XXYLT1	3.00444	2.27835	3.55458	3.52628	1.37313	4.12971	1.49745	2.18864	2.72371	1.00424	1.19945	1.24274
MESDC1	0.764638	0.799196	1.08172	0.576136	0.487841	1.15998	0.489563	0.926009	0.748051	0.650728	0.938237	0.603522
LARP1	12.7113	20.5288	21.9941	31.2222	15.0515	20.2849	15.1616	25.4163	23.9244	15.7148	20.6554	12.0471
AC009120.6	37.0347	13.8757	22.7162	8.74269	6.90176	24.4509	9.75417	17.0787	11.9681	7.45165	20.7914	8.05811
RP13-228J13.6	0.0673951	0	0.0448011	0	0	0	0	0.0486989	0	0	0	0
RET	0	0	0.0306784	0	0	0.0132571	0	0	0	0	0	0
DACT2	2.4467	1.41403	0.209459	2.44984	1.23071	0.5824	2.61749	0.599301	0.563954	0.959419	1.03757	1.79364
PKD1P5	0.0108915	0.0063128	0.032444	0.284064	0	0.132149	0.00239557	0.00398461	0.0185946	0	0	0
FMNL1	0.170452	0	0.0605404	0.054531	0	0.14003	0	0.0389428	0.0722027	0	0.0219809	0
TFR2	0	0.0664928	0	0.121946	0	0	0	0.0797242	0	0	0	0
ABI2	6.16235	8.89537	7.89475	9.77452	7.45895	3.35677	5.97684	4.64704	5.10033	4.53124	4.47978	3.03692
IL17D	2.04247	3.82313	3.53779	3.20023	2.73444	2.28074	2.34004	3.1862	2.07093	1.92494	3.49224	2.10855
RP11-642A1.2	0.599626	0.285567	0	0.0778703	0.155563	0	0.275461	0.119267	0.278703	0	0	0.0572294
THRB-IT1	0.373994	0.0189381	0.0237535	0	0.0368121	0.226939	0	0	0.0198248	0.0213406	0.0465489	0
RFPL3S	1.74498	0.190245	0	0.175278	0	0.331096	0.367973	0.0934645	0.0735818	0	0.176652	0
ACTR5	0.703032	0.553269	0.546162	0.81433	0.348859	0.754782	0.505445	0.593322	0.204736	0.593572	0.534548	0.688918
REC8	66.1065	0.684373	25.5497	21.5052	6.83066	37.3501	2.7114	14.0736	6.78962	6.24073	14.18	0.0776319
RP11-1055B8.1	0.599135	0.143828	0.513859	0.0954823	0	0	0.28659	0.606253	0.367158	0.190595	0	0
TP73-AS1	8.97382	2.80747	2.00981	3.39977	2.47837	3.21462	2.09515	4.42866	2.11985	2.35465	2.55824	1.9962
PPP1R14C	5.78246	4.33072	1.82961	2.19728	0.708448	3.90396	0.141708	0.737835	1.23765	0.812908	0.246291	0.618426
PKI55	0.843545	0.405004	0.276395	0.391795	0.351138	0.499676	0.198616	0.65368	0.458156	0.205068	0.612044	0.224519
SP1	2.85268	2.26861	1.75585	2.08294	2.19871	2.12843	1.95618	2.02283	3.25341	1.53493	1.97123	0.915128
RUFY3	18.4397	5.11242	6.96334	2.96774	4.25824	6.7053	3.4323	7.49614	3.89511	3.22085	6.78564	2.78158
RMRP	1.16845	0.503015	4.75758	8.18e-05	1.49049	7.82e-05	0.000110566	2.57186	2.9333	0.000207723	0	0.000192129
DOCK5	6.64447	1.49626	1.30114	2.1018	2.07185	2.34225	1.171	1.01692	1.37535	0.814411	0.884777	0.899902
RP11-206L10.8	0.448492	0.22028	0.0984437	0.102221	0.0621392	0.085187	0.220897	0.0944642	0	0.0751151	0	0.109764
RP13-714J12.1	0	0.137818	0.417937	0	0	0	0.193787	0	0	0	0	0
RP11-163E9.2	3.03931	1.63179	2.6464	1.62705	0.742952	1.75746	0.725263	0.454769	1.73875	0.507752	0	0.278658
RP5-956O18.3	0.0892151	0	0.444253	0	0	0	0	0.125475	0	0	0	0
NUDT3	7.01592	8.21719	5.25521	7.16071	4.28194	3.5446	3.917	4.88431	4.28602	3.33329	3.70746	2.79757
STIL	2.87962	3.51451	2.92567	1.04809	2.07637	2.32065	1.40081	0.798604	0.991912	0.742433	2.19863	1.30988
VDAC1P4	0.468822	0.393845	0	0	0	0.417705	0	0	0	0	0	0
RBM26	8.90662	3.84595	3.05528	3.0631	3.53724	3.60753	2.83912	3.8013	3.04984	2.24356	3.00119	1.50189
RP11-1017G21.4	0.780178	0	0	0.108085	0.222613	0.45609	0	0	0.434448	0	0.171016	0
CHGA	1.43669	0.103793	0.567028	0.0921533	0.0595518	0	0.176475	0.208257	0	0	0	0.0696502
RPS24	3211.76	2784.73	3625.79	2145.08	1452.44	1975.54	1321.45	1693.86	1517.21	1048.76	1828.07	910.156
RPS7P3	8.60566	1.88428	1.33708	0.679306	0.253768	4.42753	0.313063	1.76345	0.915659	0	0.539645	0.176074
RP11-385F5.5	0.343732	1.65415	0	0.804921	0.121293	0.19429	0.633428	0.587845	0.722671	0.150414	0.20884	0
ZKSCAN8	0.840228	0.648552	0.439948	0.742699	0.529243	0.440373	0.559602	0.474153	0.518581	0.376789	0.391592	0.261115
SLC16A12-AS1	0	0.309788	0	0.134943	0	0.174767	0	0	0	0	0	0
SACS	0.285354	0.685148	0.582247	0.915301	0.535426	0.399772	0.225296	0.363662	0.113942	0.231514	0.738197	0.209168
RP11-373L24.1	0.706418	0.702178	2.12045	0.782926	0.557378	0.695011	0.468731	0.658162	0.559497	0.226932	0.625522	0.114434
WI2-89927D4.1	8.76664	0.677844	2.71771	0.275113	0	2.35498	0.486937	3.56159	1.01274	0	0.489707	0.441199
RN7SKP230	1.41706	0	0.46041	0	0	1.17929	0	0	0.335246	0	0	0
AC073063.10	0	0.500472	0	0	0	0.148545	0	0	0	0	0	0
PTPN23	1.63768	1.86166	1.42675	2.53568	0.930358	2.15434	1.25847	2.12246	1.96399	0.859869	2.02402	0.969867
ZNF493	19.2246	2.70846	2.34068	3.3169	2.24924	9.37471	2.2006	4.678	5.07463	1.53614	3.08334	2.02305
RP3-323P24.3	0.318518	0.225138	0	0.123496	0.0666214	0.0949592	0.0561425	0.19272	0.0718235	0.0771089	0.0995487	0.096297
TSIX	0.0211076	0.317231	0.00544763	0.00415215	0.0280522	0.0372554	0	0.198219	0.0600524	0.0389187	0.0777782	0.0168113
AK5	1.79114	2.14502	0.383214	1.6366	0.98676	3.23637	0.839808	0.0784523	1.35503	1.7562	0.309491	1.18375
AP001059.6	0	0	1.48781	0	0.768411	0	0	0	0	0	0	0
AC005224.2	1.08931	0.257551	0.232449	0.26712	0.409968	0.426812	0.0259791	0.26538	0.273048	0.127878	0.194951	0.168759
FBXL6	2.2315	2.14952	5.98463	2.87028	0.732623	6.78637	1.53316	0.929593	3.14299	2.88689	1.55756	0.758733
CTD-2228K2.7	4.7064	0.698103	1.13546	0.257	0.428363	3.40739	0.389694	0.792376	1.80693	0.389244	1.22695	0.318454
TMEM79	3.94342	2.5155	6.64875	2.7471	0.655397	5.78739	1.00893	4.44948	4.24534	2.02736	2.68154	0.603855
NKX6-2	2.94534	1.93963	12.8981	0.0631814	0	6.07952	0	0.0880917	0	0	0.66144	0.467441
DNTTIP2	33.1764	34.2694	32.2967	39.5332	37.6761	20.606	39.8707	24.7074	21.3163	25.7697	26.9348	36.062
CHD2	52.9478	27.1316	29.7253	25.0331	19.088	40.2673	19.0433	24.864	22.1549	20.39	18.9582	21.7267
LARS	93.9675	77.6951	84.4857	56.9303	66.9842	65.2117	70.3814	81.1264	60.8281	62.6086	63.5817	62.0561
CCL13	0	0.204673	0	0	0	0	0.056024	0	0	0	0	0
IARS	12.5491	13.1876	5.87383	10.4732	7.73832	10.4501	9.37676	7.13187	7.12659	7.92912	5.53033	9.49294
RP11-214K3.21	0.496329	0	0.485309	0	0	0.574599	0	0	0	0.258439	0.150601	0.0747921
CH17-264L24.1	0.0911012	0.0314095	0.031758	0.0328072	0.0157449	0.040118	0.0083651	0.0175923	0.0148635	0.00711345	0.0046714	0.00360467
NPHP3-ACAD11	3.67884	0.212296	0.571886	1.50217	0.688044	2.44694	0.914884	1.20415	0.78499	0.741704	2.11078	0.787614
LRRC1	3.19652	2.06274	3.20554	3.59931	2.74639	1.70793	3.84649	2.24195	2.20413	2.52416	2.44015	2.87456
RP11-575L7.4	4.61792	0.334244	0.189518	0.277369	0.121507	2.01905	0.321889	1.03141	0.940004	0.212039	0.32804	0.200008
TMEM191B	5.88178	4.69796	5.01275	2.0636	2.56647	6.42705	2.73321	3.16858	2.9866	4.54754	3.38421	2.58372
ZNF334	1.97751	0.371605	0.504008	0.585087	0.639976	0.587938	0.832775	0.119816	0.0610441	0.838795	0.451907	0.469032
AFAP1	9.14941	3.4113	4.8899	5.61551	2.65314	8.38448	1.88272	3.15377	4.07125	3.22129	3.89426	3.2341
AC100830.4	0	0	0.248883	0.0598245	0	0	0.081942	0	0	0	0	0
RP11-348H3.2	0.413388	0	0	0	0	0.225417	0	0	0	0	0	0
PACS2	6.39312	3.89762	6.71755	8.2166	3.93104	10.8196	2.25263	4.13547	4.38085	3.72155	5.62316	2.96139
RASA2-IT1	1.10017	0	0.102489	0	0	0.281359	0	0.106433	0	0	0.107317	0
ZFYVE27	6.36399	1.8574	3.04139	1.97552	1.88372	5.00596	1.81971	3.13093	4.06791	1.99932	3.63765	1.61926
THOC2	80.2172	41.3207	57.5618	32.8483	30.0921	40.4704	31.1712	43.3065	30.4813	18.9704	33.3017	21.2393
OFD1P17	0.202092	0	0	0.0265341	0	0.105343	0.0269291	0.0158325	0.0412225	0	0.0455128	0
ZNF316	0.799232	0.211651	0.191886	0.26571	0.235717	0.601158	0.132663	0.142072	0.499212	0.0330787	0.103052	0.0537355
VN1R108P	0.314022	0.0628557	0	0.1029	0.0528552	0	0.131976	0.158514	0.122475	0.124785	0	0.0394719
RP11-709A23.1	1.67265	0.107235	0.289526	0.0543037	0.0235939	0.695368	0.0457762	0.308895	0.0975018	0.0138737	0.0299564	0.0484371
COX7A2P1	2.28139	0	0	0	0	0.624129	0	0	0	0	0	0
IL17RD	2.0481	0.569276	0.750526	1.56796	1.22508	1.10475	0.264789	0.530514	0.847536	0.902103	0.211249	0.368016
VPS9D1-AS1	0.388529	0.463805	0.853777	1.5979	0	0.83002	0.461962	0.391943	0.372216	0.120987	0.1173	0.0485167
RPL5P34	2.43735	1.58151	3.46303	1.53971	0.372146	2.41529	0.508623	1.91619	1.25319	0.211043	1.20746	0.791965
EPHA4	9.90339	1.56619	1.27477	2.07779	0.799989	1.55356	0.0280276	1.06197	0.495174	0.098949	0.170131	0.216496
PCAT1	2.04638	0.201139	0.100081	0.619315	0.0313721	1.16621	0.339149	0	0.060987	0	0.292748	0
TBC1D26	0	0	1.2899	0	0.252614	0.188586	0.131387	0.237771	0.440871	0	0	0
THADA	10.1276	2.05387	1.68538	2.8054	2.17524	5.22354	1.41151	2.00824	1.7276	1.57538	2.88142	1.17514
RAB39B	0.0706709	0.0291273	0.00552258	0	0	0	0.0126673	0.0244919	0.0060281	0	0.012135	0
RP11-396F22.1	0	1.58468	0.230264	0.264996	0	0.973037	0	0	0	0	0	0
FARP1	48.0743	19.9477	14.4876	16.6231	17.1695	30.3987	11.6983	19.2781	15.4324	12.7404	18.287	11.6361
TUFM	109.868	136.847	156.733	180.654	108.074	114.791	93.8885	167.293	119.501	106.068	138.03	82.7554
RP11-252K23.2	1.45858	0.451367	0.651523	0.744568	0.98997	0.567503	0	0.917768	0	0	0.963689	0.78409
LRRC56	0.104899	0.0543492	0	0.0794827	0	0.0587796	0	0.0664428	0	0	0	0.0241971
DESI1	15.9225	26.2378	35.1369	21.6409	19.365	15.4232	22.7315	16.1004	12.4587	16.4682	18.8484	17.9033
AC092155.1	0.41024	0.183934	0.148498	0.341114	0	0.58791	0.0883439	0.139994	0.224391	0.019795	0.155357	0.204899
SKIL	5.36908	2.66836	5.44001	2.53369	2.63215	1.55009	2.72787	3.64158	0.902297	1.90654	1.45437	3.61314
RPS4XP16	1.5612	0.495955	0.879075	0	0.188638	1.51462	0.226741	0.0794713	0.573777	0.226965	0.260639	0.435858
JAK2	1.52107	0.443643	0.528972	0.269815	0.608674	0.294165	0.27642	0.324863	0.260692	0.226219	0.141362	0.303122
AHCYL2	0.83546	0.612415	2.10229	1.4398	1.42077	0.637973	1.10474	0.866254	0.95963	0.578601	0.738055	0.69219
CAPN12	117.14	78.3138	120.517	50.4151	25.5726	115.403	17.0553	75.8302	39.3417	20.2343	106.391	14.1215
EIF4BP7	0.252762	0.11065	0.0407928	0.315957	0	0.161521	0.068963	0	0.107264	0	0	0
GPATCH3	4.47407	1.49242	2.25388	1.50694	1.95089	2.25595	1.80452	1.78868	1.91455	1.80397	1.72251	0.83045
CACFD1	4.79912	1.62345	3.03257	1.76024	1.54897	2.38465	1.82408	3.24354	2.80489	1.49906	2.17969	1.3176
C16orf45	12.2066	16.1868	6.44615	15.0335	6.10455	14.8428	2.56461	2.81165	6.4291	5.74136	2.0313	4.13413
RP11-538P18.1	1.8844	0	0	0.146659	0	0.662342	0	0	0	0	0	0.113362
CTAGE3P	0.312049	0	0	0	0	0	0	0.12432	0	0	0	0
G6PD	1.95256	3.94338	4.61258	8.26631	3.63575	1.80728	3.1202	4.39485	2.02165	1.73156	2.99626	3.72645
RP11-20G13.3	0	0.213621	0.311359	0.398723	0	0.287874	0	0	0	0	0	0
EVI5	11.0609	8.98819	4.63147	7.31846	5.96965	9.16003	6.7561	7.60075	7.55679	7.94247	7.83124	4.05314
DHX33	1.69054	1.14792	1.29816	0.967459	0.918201	1.24622	0.81139	0.954041	0.810666	0.632324	1.07536	0.500316
AKAP17A	7.66564	3.02798	2.99077	3.90226	2.85236	6.80108	1.94374	3.05747	3.43633	3.08415	2.81719	2.79325
BBC3	0.990795	0.0588491	1.52785	0.322429	0	1.30387	0	0.124708	0.0684455	0.052684	0.255424	0.0495908
AP004550.1	0.900343	0.199647	0.316194	0.297599	0	0.515867	0	0	0	0	0	0
NRG4	2.11905	0.147395	0.304397	0.107014	0.0817119	0.716722	0	0.244094	0.175717	0	0.061735	0.0306996
RP11-162A12.3	0	0.0559881	0	0	0	0	0	0.0303552	0	0	0	0
SLFN12	21.5481	6.66796	10.032	8.15859	9.97944	6.78746	6.05575	10.1309	9.23373	6.36209	7.06593	5.95847
RP11-545A16.1	0.0404798	0	0	0	0	0	0	0.0107927	0	0	0	0
RP11-569G9.7	0.87091	0	0	0	0.310099	0	0	0	0	0	0	0
ST6GAL1	6.10392	1.81617	1.19912	1.67621	1.04902	3.20631	0.646924	1.08529	1.68882	0.788367	0.678872	1.12683
RARG	1.77407	0.484153	0.48803	1.35978	0.379107	0.97428	0.196102	0.589928	0.612223	0.224575	0.38258	0.277359
LSM12P1	0.306062	0.135108	0	0.808425	0.244522	0	0.323222	0	0.292404	0	0	0
PTPRF	11.1352	7.72191	9.9519	10.7547	6.27897	11.1567	5.422	9.13988	8.46074	9.29807	6.97439	4.65927
COQ8A	6.25862	2.51738	3.74526	3.19649	1.77253	2.22181	0.807973	2.70571	1.16683	1.24205	0.948399	0.855806
RP11-1415C14.4	10.1691	2.92166	1.93426	1.71038	0.64732	3.87873	1.00797	1.24184	0.946131	0.658987	0.87055	0.706365
RN7SL199P	1.95001	0	0	0	0	0.644044	0.062114	0.21435	0	0.345451	0.240955	0
KDM2A	17.6839	3.00056	5.01175	4.22369	2.83695	8.47437	2.59985	5.05892	3.802	1.51732	3.78461	2.12364
HPDL	0.274209	0.31222	0.157318	0.356384	0.122201	0.15098	0.121144	0	0	0	0	0.0914627
RP11-437B10.1	7.11561	7.47216	7.82857	7.21294	4.39045	9.49724	3.49124	5.53802	6.56431	5.62697	4.40429	3.27448
ABHD16A	15.7885	12.8677	11.4186	16.8029	12.6552	6.74054	13.0011	11.8088	10.1685	13.7147	7.25032	9.96836
RP11-506M13.3	0.154942	0.0778305	0.104724	0.101599	0.120605	0.115571	0.0202476	0.0355073	0.104567	0.039309	0.0615977	0.0204623
RP11-549L6.2	0.49371	0.111367	0	0	0	0.309691	0	0	0	0	0	0
HRAS	20.4704	26.9205	31.7871	32.2268	16.4403	38.5206	14.7195	15.1384	16.6877	13.9196	27.0601	10.8693
MCF2	0.0161397	0.0375165	0	0.0534327	0	0	0.0104542	0.045542	0	0	0	0.00879803
YAF2	68.3723	44.5671	42.5652	32.1047	30.7307	45.9707	34.9071	47.7242	38.7091	20.3458	60.0606	30.9524
CELF2	3.04172	2.61911	2.49346	6.23469	5.71717	1.38602	3.11211	2.55865	3.23895	3.45384	3.48543	1.57965
MTND6P18	0.413213	0.270891	0	0.509222	0	0	0.22633	0.335857	0.142701	0.0757372	0.0851717	0.0468544
RP11-203J24.8	0.289173	0	1.17312	0.0548269	0.167797	0.290505	0.0841687	0.135881	0.124795	0	0.164875	0
LMO2	6.03822	2.39839	2.83355	5.81465	1.89963	2.52849	0.964765	2.4376	1.48326	0.61189	1.13426	0.70292
AC006116.20	1.50404	0	0.168397	0.077338	0	0.289973	0	0.587902	0	0	0	0
RP11-498P14.5	6.37523	3.57911	3.06594	3.30349	3.39984	1.71229	1.69539	4.23105	2.03696	0.286374	3.34245	1.27346
RP11-429J17.2	0.253286	0	0.227341	0.0816927	0	0.216406	0	0.0453745	0	0	0	0.0411894
SBNO1	6.77575	5.6513	5.89297	5.00022	4.94352	4.3644	4.58562	5.22375	3.88957	3.34643	4.77372	2.32221
RPS7P1	13.9931	10.2444	8.12935	18.6994	2.02723	17.9956	4.7457	2.60827	2.78697	3.68731	5.26037	9.28308
PROX2	0.0915224	0.0124462	0	0.032872	0.0148573	0	0	0.042267	0	0	0.0168871	0
SCARNA12	2.98376	2.62904	3.7488	1.27484	0.343645	1.39568	2.11185	4.04076	0.386664	1.19993	4.83863	0.516751
RP11-713M15.1	0	0.034835	0.0199523	0.0176011	0	0.0182728	0	0	0	0	0	0
CTA-363E6.5	15.9405	6.1653	10.1688	7.00257	6.75536	7.38594	3.3412	5.0371	5.23879	7.08145	0.745315	3.1955
FAM135A	6.32501	2.11201	4.48511	2.54269	4.19208	1.73668	3.63475	2.2828	1.80931	1.52808	3.30019	3.17688
UBE2FP3	2.44329	0.408172	0.46484	0.0901901	0.0939379	0.289635	0.257979	0.435227	0	0.434146	0.148289	0
C11orf80	7.74127	3.64034	4.04694	3.5348	3.26839	6.39132	2.18399	5.37669	5.43479	2.18645	5.17572	2.46389
PLGLB1	8.95752	0.9943	1.35683	0.893315	0.960312	3.02452	0.323301	1.89467	0.655946	0.890776	0.731679	0.268835
RP11-119B16.2	2.37111	1.36712	0.983499	1.0578	0.193901	2.96972	0.165858	0.30322	0.880151	0.668288	1.24511	0
FBXO16	16.0195	11.5118	14.6295	17.6484	16.5166	11.8777	13.8749	11.4021	11.246	12.7531	10.7875	12.2689
TELO2	1.55073	1.28561	0.520604	2.29071	0.885285	1.21013	0.285867	2.35555	1.22675	0.511053	1.79265	0.297216
MED17	6.1195	6.11022	5.33854	7.40155	5.20644	4.3266	4.05516	4.18775	3.98179	4.52216	2.65906	3.34839
TBC1D10A	3.11703	2.21515	4.17089	3.64676	2.26011	3.85772	1.68763	3.12345	3.8797	2.75107	1.66467	1.28948
ZNF277	14.677	13.2785	12.6711	16.0375	12.816	6.53062	15.017	10.3521	9.41033	11.1617	9.77439	11.6302
SCAF11	40.8205	20.7	33.3782	20.9585	21.3715	27.377	23.3468	27.997	22.2008	17.3567	25.2034	18.3232
ADAP2	2.21817	0.831724	0.988985	2.48103	0.413994	1.83485	0.502994	1.06059	1.28161	0.48645	0.777185	0.0773335
EEF2	151.936	50.0978	49.7884	44.5279	23.1336	54.9822	15.4136	36.7576	31.9352	18.172	30.4523	9.28161
FAM129B	9.47859	2.78476	7.00134	2.91725	1.12152	5.01002	1.2853	2.97643	1.89612	1.73963	2.75675	1.43575
WI2-89031B12.1	0.566295	0.263274	0	0	0	0	0	0.24336	0	0	0	0
BAIAP3	1.28976	0.914177	0.493683	0.867547	0.0816747	0.813755	0.356442	0.331274	0.246309	0.318915	0.434247	0.0853492
KIAA1755	0.273025	0	0	0	0.116637	0	0	0	0	0	0.0271483	0.0367095
RP4-563E14.1	7.02563	0.853722	0.710563	0.338217	2.63383	1.43378	1.7658	1.07886	1.36722	0.902171	1.70875	1.67657
NOLC1	67.9613	45.5874	55.4415	41.7847	26.8484	34.7998	19.3521	40.0667	30.994	19.5774	27.5072	16.9442
RP11-166B2.8	1.12823	0	0	0	0	0	0.174483	0.333735	0	0	0	0
RP11-91P24.6	1.57068	0	0	0.0749203	0	0.324433	0	0.243652	0.277789	0	0	0
MT-ND3	1046.95	960.093	1893.28	1178.03	737.495	1193.81	821.684	1389.83	1595.28	575.385	1122.85	546.053
CXXC4	0.0780862	0.00625977	0.0181408	0.0174898	0.0110586	0.0484267	0	0.0463103	0.0421076	0.0345263	0.0042132	0.0194263
RP11-105C19.2	0.550724	0	0.0814459	0.0851475	0.0899817	0.0132341	0.0460627	0.203008	0.0123466	0.0126893	0.0145059	0.0369436
MGC16275	0.0270149	0.0165913	0.0193683	0	0	0.0178498	0.0178565	0	0.0181013	0	0	0
RP11-146N23.1	2.04972	0.0973435	0	0	0.0843163	0.347011	0.0703227	0.127272	0.0940284	0	0	0.059932
MMRN2	0	0.383963	0.017615	0	0.0138972	0.0246942	0.0864144	0	0	0.031263	0	0
RPL23AP18	3.88689	0.385661	0	0.163888	0.369394	0	0.318346	0.793047	0.421769	0	0.277338	0.129553
HOOK3	9.55573	7.05513	7.98717	6.77436	6.86387	9.77472	7.00151	5.21616	7.38548	5.61086	7.21061	7.0773
TDRP	6.49999	1.56754	1.76499	2.38953	2.02498	3.99705	0.62125	2.58757	2.96767	1.5909	0.451023	1.6647
TARBP1	55.6755	14.7455	17.4261	11.6458	8.03124	26.3232	4.63953	12.3428	10.5538	6.7217	9.96149	3.765
FSIP2	0.866688	0.120722	0.0161032	0.0173984	0.0368346	0.191373	0.0207941	0.147767	0.0852189	0.00517416	0.00613475	0.00360349
FEZ2	52.7851	20.5295	39.3864	12.792	11.1317	25.9923	10.2422	25.355	15.7234	8.14743	16.8049	6.53831
AC108051.3	0	0	0.384072	0	0.345789	0	0	0	0.131039	0	0.183185	0
EFNA4	9.74201	11.5471	5.85493	9.15499	8.04161	5.8948	6.22638	12.9055	10.918	7.46199	6.4897	4.7403
SOX11	0.150359	0.0488929	0.00290147	0.0782638	0.042764	0.0744813	0	0.00676278	0.0178816	0.0139068	0.00666298	0.0358026
RP11-426C22.4	0	0.0210149	0.0450236	0	0	0	0.0116507	0	0	0	0	0
TBCD	73.196	24.3049	28.2714	16.7114	15.5309	45.2759	14.5281	37.3066	27.9797	17.335	22.2373	13.0467
FNBP1	71.182	18.2035	37.4463	16.1828	13.3644	30.432	16.0877	27.1412	18.6395	14.2485	20.7194	7.14352
DBIL5P2	0.0967348	0	0	0.0994944	0.0190323	0.117037	0	0	0.0956058	0	0	0
FZD10-AS1	11.7004	2.97469	8.86446	7.3872	5.43695	4.85032	2.87339	2.67314	1.47314	3.16412	3.11185	1.11193
AMPD3	2.14424	0.251655	0.881495	0.880624	1.01172	1.33278	0.289536	0.116322	0.246912	0.36145	0.166606	0.440713
CFAP47	0	0.0537102	0.049308	0.00510212	0.0216983	0.00654757	0	0.0427295	0.0145824	0.0353129	0	0
AC079250.1	1.60195	0.914211	3.87694	4.74147	1.02655	3.40382	1.21489	1.2208	1.00895	0.634815	1.59108	2.02607
RP11-438L19.1	0.472072	0.723209	0.171437	0.225015	0.208869	0.107606	0.138262	0.477625	0.0291112	0.0289442	0.215139	0.112093
IGF2BP2	64.3307	10.6611	9.58463	5.61543	5.22996	22.6195	4.13539	11.904	6.63478	2.70677	4.66228	2.17559
RP11-379H18.1	1.04408	0.52995	0.321269	0.331188	0.466714	0.494298	0.401883	0.450776	0.716699	0.287105	0.399788	0.27177
UBE3D	7.13007	2.47805	3.2881	3.45197	3.23553	3.172	2.94859	1.97529	1.48899	2.28569	1.47312	1.93392
CLYBL-AS2	0.192599	0	0.260446	0	0	0	0	0.135858	0	0	0	0
CTD-2636A23.2	1.75011	1.24806	5.51401	1.45902	0.764136	3.253	0.89277	1.58189	0.936592	1.11681	2.9184	0.485508
RP5-849H19.3	0.116123	0	0	0.00916176	0	0.0477045	0	0.0243971	0	0.0126551	0.0390507	0
FBXW11P1	0	0	0	0.136561	0	0.0336767	0	0	0	0	0	0
AC104389.28	0.212905	0.048199	0.0634422	0	0	0.0936787	0	0.0962732	0	0	0	0.0699519
MRPS9	31.1424	44.0861	43.2033	43.4002	43.993	16.2466	47.3673	27.0405	21.8184	29.168	27.3236	46.3592
CAMK2N1	7.53176	3.58252	0.885617	0.832562	3.04984	3.74191	1.26153	2.69824	3.76045	3.5372	1.32352	1.4164
DLG2	0.633082	0.186203	0.132751	0	0.00947798	0.277501	0	0.130054	0.11631	0.00345002	0.0425444	0.080318
DNM3OS	0.926325	0.128943	0.135477	0.0722325	0.0648748	0.18246	0.0196655	0.179951	0.0204895	0.0138175	0.0323418	0.00660925
RNF224	0.695221	0.1301	0.122082	0.0859423	0	0.205197	0.0943686	0.0494338	0	0.0565884	0.121772	0
TDGP1	0.324164	0.103661	0.181796	0.208539	0.0843185	0.175798	0.0261156	0.136998	0.0682078	0.0351339	0.0423028	0.125069
LA16c-313F4.1	0.531113	0.105667	0.109215	0.115792	0.163116	0.308829	0.0550251	0.11229	0.221255	0.0471166	0.115491	0.0474437
HMGN1P24	2.73114	0	0.644851	0.356186	0	1.9988	0	0	0	0	0	0
SEMA6C	0.539831	1.23426	0	0.0642977	0	0.0836348	0	0.40263	0.0638818	0	0	0.0476326
SLC22A1	1.28155	0.762423	0	0.0328178	0.395079	0.110098	0.055902	0	0	0	0	0
ZNF155	1.72205	1.00751	0.669834	0.547804	0.998238	0.474046	0.822829	0.607663	0.536464	0.603368	0.642096	0.422883
OR52P1P	0	0	0.171444	0	0	0	0.0463803	0	0	0	0	0
ITGA3	4.56987	5.30112	4.45865	7.75697	2.36232	4.87776	1.20859	2.95538	3.38262	2.16233	2.2869	0.971869
RP11-181K12.1	0.0288041	0.0361175	0.0345184	0	0	0.0330583	0	0.0333073	0.0249381	0	0.0141971	0.0057997
ITGB1	79.9316	54.2523	88.8261	58.6672	57.5882	61.9541	68.4844	71.338	62.931	51.0736	65.6822	63.8524
RP3-522D1.1	0	1.27288	0	0.438516	0.255233	0.628204	0	0	0.216297	0	0	0.158402
SREBF2	7.89886	9.6931	9.91334	7.00408	7.04774	8.80178	5.1183	8.27097	7.00425	5.15257	8.09328	3.30729
SCNM1	60.8265	100.837	107.163	90.3499	100.083	56.2613	105.966	88.9653	74.5284	91.2498	106.108	73.3814
SMARCA5	11.5284	7.81295	8.85567	5.20837	4.96995	8.39496	5.14889	7.55619	5.33094	3.34661	6.50766	2.76851
NECTIN4	1.35372	1.11152	0.9841	1.22958	0.367232	1.19797	0.419812	0.400685	0.624378	0.550264	0.515493	0.154192
ORM1	0	6.73111	0.449593	1.20986	0	2.99779	0	0	0.346636	0.353369	0.14769	0
RP11-399O19.9	0.586929	2.71782	2.98836	1.47751	0.880492	0.726581	0.573234	1.27798	0.695957	0.383542	0.422562	0.690514
WDR27	16.6969	6.50632	7.64654	6.33606	4.11077	13.21	2.92485	3.92682	5.67823	2.88299	5.50513	3.7975
RP11-178D12.2	0.200457	0	0	0.0880978	0	0	0.0791159	0	0	0	0	0
CTD-2260A17.3	3.35561	0	0	0	0	1.00364	0	0	0.209789	0	0	0
HDX	1.72283	0	1.29231	1.8194	0.759953	0.162493	2.48104	0.0638997	0.77696	1.45486	0.759682	0
PKD1L2	0.145501	0.926428	0.577655	0.546989	0.607073	0.811098	0.246623	0.148494	0.533945	0.31084	0.173806	0.534565
CLDN20	0.408526	0.148565	0	0.170614	0	0	0	0.364116	0.0935965	0	0	0.060315
SYT2	0.0964215	0	0	0	0.0234088	0	0	0.0165408	0	0.023925	0	0
RP11-446H18.6	0.292397	0	0	0	0	0.082523	0	0	0	0	0	0
FAM207A	33.9605	17.8511	21.5923	11.375	11.6664	28.6951	11.0476	11.6195	16.2675	11.2132	16.7135	9.4026
RP11-290D2.6	0.352253	0.194493	0	0.988658	0.123991	0	0.335319	0	0	0	0	0
SMIM18	0.178922	0	0	0.131474	0	0.0879053	0	0.0443516	0.0354067	0	0	0.045426
ABHD12B	0.23298	0.0184019	0	0.171035	0.0343922	0.0801124	0.0160172	0	0.060971	0	0	0
NDRG1	4.28205	3.24099	4.22681	4.17912	1.26006	4.69224	1.28127	0.814075	1.68063	1.11407	2.3419	0.738607
FOXD4L1	0.0177888	0	0	0	0	0.0037416	0	0	0	0	0	0
RP11-181K3.4	0.541359	0	0	0	0.118691	0	0	0	0	0	0	0
TRIM38	1.81572	0.647779	0.724956	0.739107	0.434739	1.00707	0.503815	0.626829	0.702854	0.44631	0.546999	0.352901
RP11-620J15.2	0	0.154687	0.0342982	0	0.0256846	0	0.0251303	0	0	0	0	0
EPB41L4B	1.96554	1.50327	1.18528	1.82501	0.919384	2.01995	1.39432	0.774284	1.1074	0.832495	1.07759	0.497562
AL365181.1	0.128972	0.0224548	0.116915	0.0679426	0.117807	0.139216	0	0.0600656	0.267748	0.0263365	0	0.0183236
AGTR1	0	0.0706183	0	0.0498494	0.0229368	0	0	0	0	0	0	0
POGK	2.02316	2.45036	2.15226	2.38994	2.00258	1.73125	2.19039	1.94762	1.42268	1.93462	2.00356	1.17324
GCOM2	0.779889	0	0	0	0	0	0	0.438392	0.0330441	0	0.0852403	0.0209798
MAP2K2	33.2467	27.5095	46.582	36.0956	20.2048	46.1573	17.9613	37.2091	41.6495	21.9024	32.2703	11.9784
MYEF2	16.7894	6.16572	9.81789	5.2228	3.75511	8.76193	2.41569	8.03149	6.86125	3.58899	4.90076	3.87913
FAM53B	2.82327	0.654457	1.37581	1.42891	0.57903	1.99595	0.271084	1.52589	1.0575	0.464486	0.561297	0.417406
RP11-357N13.2	0.155219	0	0	0.0580288	0	0.0840378	0	0	0	0	0	0
MAP3K5	4.69653	4.61788	4.99337	4.09481	2.05237	2.47181	2.05165	1.81354	1.49877	1.92234	1.10355	0.974445
RBMS2	3.99517	4.63306	4.53904	5.57927	3.64463	4.95737	2.10739	3.39429	2.501	2.81075	3.09423	2.45905
AC007392.4	0.587052	0	0	0.153413	0	0.217116	0	0	0	0	0	0
P2RX6	0.187973	0	0	0	0	0.0685783	0	0	0	0	0	0.016712
ZNRF3	1.20397	1.76133	1.53046	1.81585	0.794952	0.872015	0.942652	0.765131	0.776537	0.530017	0.784004	0.582824
C4orf32	0.0230033	0.296114	0.274315	0.287457	0.225569	0.12135	0.265737	0.12533	0.165204	0.229009	0.117355	0.126945
ANKMY1	1.63092	1.62367	1.05174	1.02549	0.71181	0.817139	1.01844	1.24488	0.963968	0.602492	0.450482	0.894412
GCSHP5	0.971437	0.495623	0.898417	2.53743	0.329009	1.56343	0.429673	1.3306	0.175325	0.556093	0.232831	1.20514
RRP8	18.6415	14.8429	17.806	13.0869	9.94045	16.1878	10.1778	12.2192	11.9997	10.0361	11.8231	6.36411
HNRNPL	5.12448	3.15471	4.33725	3.49167	2.86261	4.56032	1.30877	3.57722	2.57336	2.39043	2.31504	2.08531
KB-208E9.1	0.379605	0.0970328	0.203859	0.150309	0.104793	0.363625	0	0.0577133	0.195778	0.0571132	0.0580774	0
DYNLL2	1.10931	0.352745	0.547241	0.353102	0.285985	0.804915	0.225866	0.387553	0.335818	0.26032	0.469821	0.317503
RP11-1250I15.2	0.829768	0.166496	0.281047	0.146833	0.0657584	0.599783	0	0.304774	0.206384	0.117039	0.0822692	0.0747394
XXbac-BPG157A10.21	1.03818	0	0	0	0	0	0.084189	0.602395	0.449256	0	0	0.144483
CRB2	0.0830915	0.0274518	0.0154514	0	0	0.0414553	0	0.0365469	0.00218128	0.00552723	0.0306408	0
NFKBID	1.34925	0.885723	4.74202	0.924643	1.90754	1.38414	1.14518	1.01374	1.39566	0.815325	1.55265	0.877616
RP11-53I6.3	0	0.348096	0	0	0	0	0.180521	0	0	0	0	0
CHERP	2.38332	3.33385	2.71918	3.8257	2.14912	4.23259	2.23247	2.09843	3.01153	3.19936	2.23085	1.37713
C8orf44	12.9694	7.91777	8.12007	5.9863	5.02662	7.4963	5.00299	7.28033	6.36222	5.1369	4.64944	3.83202
SLC9B1	0.12999	0.417074	0.127618	0.228381	0.0842947	0.0852721	0.172576	0.0855298	0	0	0.147373	0.0665614
RP11-271C24.3	7.52243	0.915663	0.177738	0.108376	0.67679	3.1707	0	1.33111	1.06411	0.287841	1.35206	0
CDKN2B	0.498536	2.22558	0.798166	1.68612	1.30402	1.19094	0.7312	0.308937	0.143745	1.55612	0.252531	0.419431
BICDL1	3.72202	2.04293	1.4888	2.33884	1.11305	2.58086	1.17197	0.957886	1.21683	0.747892	1.58365	0.48093
RP11-767N6.7	1.59836	0	1.05055	0.445588	0.0909693	0.810597	0.325941	0.846283	0.537004	0	0.135862	0.358159
EIF2A	16.9677	23.4514	17.4049	23.0991	19.655	12.186	15.3683	14.618	12.6547	17.0903	9.28867	14.5275
GCC2	104.713	70.5023	80.6136	59.7012	65.0576	54.0257	76.0715	69.944	52.4985	58.0042	57.3116	76.7553
BRAF	2.06512	1.74311	2.0296	2.80242	2.18631	1.88481	1.89388	1.83551	1.88547	1.56735	2.18801	1.67199
RIN2	2.77113	5.16904	4.8868	6.74505	5.61795	1.70534	5.7691	1.40375	1.62657	3.56045	1.55503	3.70231
RP11-303E16.6	0	0.143405	0.199982	0.6056	0	0.383988	0	0	0	0	0	0.197904
HAUS6P1	0.0499341	0.103096	0	0.124742	0	0.085165	0.069692	0	0.0300028	0.0148892	0.033356	0.0194911
RP11-658F2.8	5.75637	1.74874	1.08991	2.80147	2.965	2.57195	2.04676	1.88781	2.50109	1.92935	1.54563	1.78301
RP11-498P14.3	4.50805	1.60962	3.75347	1.4616	0.603224	3.19473	0.421067	3.15735	1.65021	0.568381	2.38246	0.436972
RP1-121G13.3	0.228266	0.457158	0	0.207416	0.182506	0.0636402	0.0355526	0.401216	0.284999	0.0481277	0.126298	0.0619894
SERINC5	6.67715	8.65559	9.9061	21.8956	7.26897	3.07962	10.6842	5.85789	3.19469	4.31397	3.64381	5.29082
MTA1	5.98682	1.05699	4.27967	1.28976	0.805057	3.37731	0.534214	1.11647	1.08374	0.961041	0.604193	0.65388
INF2	14.6056	12.2853	10.7846	7.92162	5.47887	15.8858	4.05796	7.40303	7.48015	4.11912	11.4193	2.31622
RNF183	49.7724	8.05824	17.5257	3.36942	11.6008	14.5029	7.92348	20.0947	16.5673	8.04083	13.0551	6.15314
MIATNB	6.66253	3.04442	4.25007	1.70517	2.3791	4.64328	2.80461	3.13252	4.19065	1.85638	1.86063	2.05548
SPDYE12P	0	0.153142	0.439774	0.118897	0.158156	0	0	0	0	0	0	0
ZNF625	8.91468	1.82725	1.67975	1.38048	0.879155	2.75841	0.287018	2.44509	2.08604	1.15831	0.390293	1.07024
DOCK9-AS2	1.16766	0.622912	3.01905	1.18775	0.337688	0.633116	0.600116	1.04383	0.398505	0.202359	0.652205	0.267849
AP2B1	9.69298	6.33166	10.1104	7.42645	7.78537	5.42033	6.46771	6.73523	6.77921	4.77768	8.91907	3.91025
TAS2R31	0.598682	0.139043	0	0.0793708	0.0420462	0.0548595	0	0.244997	0.0476589	0	0.180541	0
RP5-1028K7.3	1.65888	1.33601	0.763881	1.87085	0.561449	1.17129	0.491302	1.27975	0.817634	0.697875	1.10315	0.410887
RP11-234A1.1	11.807	5.90047	10.0838	16.4688	2.36567	10.2717	2.44582	5.22505	2.84797	1.91575	4.9175	4.4382
TMTC2	1.80967	0.533066	0.470227	0.544732	0.504495	0.492329	0.4642	0.429679	0.501425	0.337307	0.26565	0.117386
CHD9	149.102	45.8521	44.8136	36.2559	39.0805	64.8412	34.5319	50.556	39.1698	24.7649	36.9037	34.5688
FRMPD2B	0	0	0.183411	0.0248767	0.117177	0	0	0.0670726	0.122332	0	0.0329136	0
SLC23A2	1.38718	0.925433	0.707076	1.43746	0.893851	0.7736	0.467796	0.880526	0.647308	0.482456	0.509477	0.566661
RP11-471B22.3	0.0232381	0.00401314	0	0	0.00494618	0	0	0.0105742	0	0	0.0110282	0
ABTB2	0.667239	0.481129	1.13067	0.486227	0.318073	0.184835	0.113337	0.488163	0.166814	0.090941	0.253108	0.214336
RPL28	356.895	483.789	682.742	504.13	245.509	550.367	194.954	414.067	367.775	247.832	379.384	163.353
PIGO	8.20414	6.50509	8.26662	3.41006	1.91145	8.19164	1.93341	6.65347	4.9017	2.48196	4.21315	1.52842
HPSE	0.00731457	0.292037	0.147411	0.596178	0.196763	0	0.294311	0.176319	0.00443372	0.167254	0.0844614	0.11712
XX-FW83563B9.5	0.806773	0.21795	0.0381859	0.425004	0.351938	0.36242	0.20089	0.0469382	0.353721	0.0560911	0.108717	0.158374
LAMA5	84.2132	56.858	105.251	64.879	19.0572	98.9002	15.3329	48.5391	34.7716	23.2117	48.125	14.7578
LRRC39	1.18892	0.23678	0.228847	0.334229	0.158717	0.397429	0.0801516	0.16962	0.222345	0.0798333	0.0802177	0.119272
LYST	5.28562	1.81949	3.45831	2.09972	1.89852	2.58812	1.57156	2.37391	2.24731	1.43281	2.14572	1.32024
RP11-474L23.3	0	0.0749981	0	0.260173	0.0667905	0	0	0.101025	0	0	0	0.0508392
NREP	10.18	3.2046	5.70233	6.06825	1.86376	7.70496	1.40586	6.61833	4.0787	4.95317	2.02785	1.71018
SLC25A37	46.6393	11.4518	26.2182	12.5117	9.08173	37.6948	7.50756	13.429	13.6325	8.86636	6.78723	7.00683
RP11-383C5.5	0	0	0.821115	0.442097	0	0	0.768689	0	0	0	0	0.351763
BRD4	42.6645	12.5691	18.1046	10.0463	4.76799	28.1127	4.17318	16.6409	13.6203	5.21308	13.3814	2.22541
RP4-569D19.5	0.0571394	0	0	0	0	0.0270453	0	0	0	0	0	0
PDCD7	8.38821	4.9987	5.95879	4.28372	2.62646	5.57976	2.58789	3.56165	3.471	2.52419	3.91695	1.79821
DUSP10	5.10119	5.18471	8.09006	5.31246	4.37195	5.19162	3.2403	4.30164	3.33005	2.08264	2.78451	2.53028
METTL14	24.614	14.9313	29.5146	13.9731	17.6645	15.0701	15.6007	18.0042	17.9681	9.30433	18.4014	12.6013
ESRRA	3.60666	2.33266	1.40621	2.70022	1.2122	2.87885	1.54571	3.1491	1.60166	1.68069	2.44905	2.0467
DDX60	1.9629	1.40829	1.97605	0.974918	1.32073	1.48808	0.861246	1.40732	0.768027	0.437363	1.93682	0.582478
RP11-797A18.5	1.18412	0.223602	0.397581	0.113804	0.0405747	0.582449	0.0366259	0.314537	0.244657	0.0233164	0.103158	0.0777296
CRYBB3	0.685316	0	0	0	0	0	0.339954	0	0	0	0	0
FAM60A	77.4745	111.242	180.168	99.791	79.7998	52.9245	95.8039	102.703	75.4368	63.3716	94.988	65.3965
FGD6	0.985085	1.71545	1.43881	1.44314	0.523974	0.71809	0.712845	0.606343	0.605897	0.230282	0.409186	0.299088
SEC24C	5.38708	5.25695	4.91098	5.96407	3.83796	6.30871	3.49675	6.32338	5.91748	3.32447	6.32527	3.26271
RP11-44B19.1	2.03286	0	0	0	0	0.445812	0	0.596924	0.376993	0	0	0
THOP1	17.3185	6.19148	6.73787	4.7712	1.34406	12.5628	1.6501	10.3409	5.35625	3.41227	7.46922	2.15343
OR14A2	0.544826	0	0	0	0	0	0	0.147256	0	0	0	0
RP11-888D10.4	0.927502	0.302594	0.579073	0.101161	0.260404	0.298693	0.084536	0.264754	0.268785	0.173603	0.0287535	0.0555802
TMEM191C	7.42982	3.61079	3.6685	2.12712	1.67942	8.0187	1.39693	5.07166	3.97234	3.44281	4.89021	3.05635
GRSF1	22.4028	17.2907	11.9556	15.2771	14.5326	13.6215	14.886	12.1923	13.6779	12.4409	14.0126	10.7465
RP11-200K12.2	0	0.707001	0	0.226766	0.238726	0	0	0	0	0	0	0
TIGD1	1.17556	0.287947	0.35399	0.445237	0.343078	0.627907	0.39803	0.206924	0.365287	0.17267	0.153675	0.240541
RPS3AP26	18.4319	14.635	15.298	23.0056	4.24812	23.1759	3.64325	4.91441	5.02778	4.05975	4.65643	6.97627
CBX4	0.591048	0.67426	0.340151	0.711112	0.304495	0.786439	0.375143	0.435557	0.503446	0.283167	0.518022	0.263441
RP11-582E3.4	0	0.0633746	0.0801411	0	0.0286237	0	0.0246764	0	0	0	0	0
RP11-110I1.13	9.61557	2.19432	3.19523	0.879938	1.18299	1.69259	0.507074	1.98218	0.348187	0.736097	0.976921	0.920826
AP000569.9	0.559134	0.627333	0	0.312154	0.734717	0.154506	0	0	0.124826	0	0.340173	0.16061
ANKRD50	0.587537	0.452975	0.454893	0.439731	0.526856	0.350632	0.205082	0.45674	0.460506	0.200091	0.268655	0.143877
CELF5	0.0164794	0	0.0104881	0.715848	0.0840433	0.1951	0	0.0116803	0	0	0	0.0110947
NDUFB4P1	0.523787	0	0	0.607486	0	0	0.18394	0.333478	0	0	0	0
EFTUD1P1	0	0	0.168292	0.0129597	0	0	0.0114719	0.0325797	0	0	0	0
RRP1	1.51442	1.0265	1.43352	1.8584	0.514095	1.16386	1.13707	1.09127	1.39217	0.57065	0.636084	0.58438
TNFAIP1	3.94075	6.44779	7.88535	13.4764	7.24587	4.02952	9.34415	5.51629	5.49545	6.49575	5.49955	6.62599
RP11-381E24.1	0	0.967613	0.435557	0.44752	0.46858	0.359832	0.203046	0.373398	0.551674	0.142485	0	0.443828
RP4-585I14.3	0.331213	0.451786	0.435091	0.123493	0	0.207502	0	0.210521	0	0	0	0.20927
SH3KBP1	16.7317	4.42849	12.8971	4.77092	5.71203	11.8139	1.35548	5.84086	3.51597	2.63503	2.89332	1.01946
RP11-223P11.3	0.205766	0	0.163142	0	0	0	0	0.12162	0	0	0	0
RP11-517P14.7	0.373649	0.0336697	0	0.0222037	0.0563378	0.135895	0	0.0849775	0.106207	0	0	0
RNF24	3.6582	6.5309	5.63851	14.5047	6.32608	4.44331	6.98899	4.41729	3.35035	5.41677	3.60513	7.44287
CTB-95D12.1	0.252607	0	0	0	0.0750113	0.0165991	0	0	0	0	0	0
LYG1	3.25154	0.900033	0.274018	1.31433	0.598926	1.88711	0.279546	1.86312	1.01621	1.05799	0.788653	0.517383
NAPEPLD	16.3957	13.4708	16.2036	21.8875	9.87853	6.48872	13.2693	12.0367	6.33438	3.93656	5.4728	7.62924
CEACAM19	0.0745157	0.055838	0.277744	0.288468	0.0849634	0.197878	0.0474652	0.0853478	0.112605	0	0.0485075	0.0406154
RP1-239B22.5	0.0879828	0.405096	0.392828	0.315084	0.0766488	0.214454	0.0207928	0	0.0103497	0.0125073	0.0370154	0.0344315
TSHR	1.48277	0	0	0.0296719	0.0748069	0.156273	0	0.0993564	0	0	0.0611136	0
GFOD1	0.58637	0.790829	0.342471	0.268162	0.19414	0.525887	0.124304	0.466433	0.514645	0.0938682	0.29548	0.20179
C3orf38	5.49177	3.60864	2.5425	6.76664	5.49208	2.14963	5.87954	3.52438	2.68341	4.4542	3.98922	5.62976
MIR600HG	0.242179	0.0691433	0.0808999	0.109114	0.0187255	0.234247	0.0514707	0.0663489	0.0438056	0.0977673	0.0336995	0.0743866
TRIM62	1.72412	0.204523	0.942239	0.363919	0.20328	1.3942	0.240681	0.31128	0.384326	0.156663	0.350369	0.08215
EXOSC6	1.97146	1.61593	1.45308	1.78507	1.49546	1.42655	1.53845	1.55535	1.65678	1.33605	1.4381	1.05576
KIAA1671	1.42895	1.02176	0.887516	1.54458	0.779871	0.968198	0.919718	0.966276	1.11193	0.739144	0.758779	0.661706
ARHGEF10L	2.46913	1.36376	1.25566	1.23178	0.399001	1.35495	0.503651	0.624492	0.852186	0.389391	0.38439	0.373234
ZNF776	2.43337	0.731165	0.256332	0.879223	0.625573	0.121729	0.768474	1.49623	0.187528	0.41434	0.459699	0.672772
KIAA1217	17.7744	10.7517	13.8894	12.9058	6.09698	9.71091	5.67407	8.7069	5.97576	4.32097	7.97558	2.48739
LINC01024	0.52813	0.29938	0.0557213	0.258809	0.0989094	0.295795	0.317523	0.149602	0.130528	0.154581	0.0758674	0.251082
COL11A2	0.297584	0.109277	0.117377	0.00838714	0	0.148649	0	0	0	0	0	0
ENOX1-AS1	0.143188	0	0	0	0	0.0727512	0	0	0	0	0	0.00499207
MAFA	0	0	0.199419	0	0	0	0	0.0969378	0	0	0.0748522	0
RP3-406P24.4	0	0	0.884489	0	0.198312	0	0	0	0	0	0	0
RP11-153I24.4	3.71852	0	0	0	0	0.964363	0	0.823858	0.221508	0	0	0
Metazoa_SRP	8.46225	0	0.938903	0.250588	0	3.5855	0.227531	0	0	0.317235	0	0
ASTN1	0	0	0.0242725	0.0236569	0.0124029	0	0.0126609	0	0	0	0	0
AGO3	4.834	2.03194	2.03003	1.8682	2.39672	2.25184	2.19974	2.67802	3.12798	1.54825	2.42612	1.52596
DDX60L	2.33747	1.78723	0.956172	1.16528	1.76044	1.57107	2.14168	0.625742	1.22734	1.53705	1.53974	1.68523
AP000563.2	0.908778	0.0721694	0.0991765	0	0	0	0.203054	0.0986514	0	0	0	0
PHACTR2	11.4777	11.0441	15.4316	15.1376	4.30687	16.2592	8.14309	11.308	8.30059	4.79613	8.63337	5.81491
TRIM29	0.271412	0.278648	0.167867	0.182664	0	0.239441	0.0349741	0	0.0802327	0	0	0
MTDH	79.344	46.4381	83.2334	21.98	19.66	61.51	13.2486	59.3796	33.2463	17.5905	44.2449	13.4829
AC092620.2	1.59325	0.359027	0.281218	0.289199	0.32236	0.700452	0.104808	0.615959	0.200156	0.146049	0.771645	0.221403
STK24-AS1	0.0550217	0.0286145	0.125571	0.0318325	0.103994	0	0	0.0425752	0.038806	0	0	0.0534476
RNF43	8.08615	4.18025	3.34361	3.13004	1.34761	2.30334	1.8955	2.42041	0.959483	0.694893	1.60024	1.12577
CTC-435M10.12	5.34479	0.243114	1.6129	0.767852	0	3.22278	0	0.653473	0.464714	0	0.346565	0
RP11-161M6.2	0.233272	0	0	0	0.0201512	0.0431024	0	0	0.0176213	0	0	0
RP1-37E16.12	0.0274064	0.0464554	0.00913848	0.0123272	0.0133256	0	0.0342237	0	0.013386	0	0.0177602	0.00631891
TNNI1	0.102653	0.122039	0.145139	0.171846	0.187363	0.100837	0.089474	0.0815769	0.119779	0.0960549	0.128089	0.0347891
BAHD1	2.25801	0.641204	0.533236	0.580045	0.764289	0.945189	0.67941	1.07534	1.24543	0.613856	0.75838	0.690305
CCDC6	5.84755	3.89327	2.10897	2.99436	3.27841	3.43243	2.71768	3.67362	3.31677	3.27546	3.30634	1.80424
PIK3R2	4.70518	3.15089	4.15433	5.12538	3.37806	3.74882	3.28514	3.9453	3.27011	2.7076	3.99678	2.02713
FAM196A	0.977513	0.245921	0.138899	0.150127	0.0746211	0.587804	0.0810253	0.249431	0.1729	0.0233962	0.149495	0.0748815
XIRP2	0	0.00626414	0	0	0	0.00203625	0	0	0	0	0	0
LL22NC03-2H8.4	0.77024	0	0.265335	0	0	0.216738	0	0.222525	0	0	0	0
MSH5-SAPCD1	4.1814	3.46175	3.8636	0.50485	0.652994	4.21307	0.190679	1.2293	0.876319	0.305442	0.107023	0.907004
SLMAP	20.133	11.3699	16.3992	9.44271	6.61517	19.1815	5.21544	12.1745	6.8473	6.64921	12.308	2.81865
MIR155HG	0.201929	0	0.0320563	0	0	0.0357014	0	0.0200062	0	0	0	0
TMEM203	12.2795	10.0527	8.24908	14.7552	9.12411	9.12625	11.1204	12.2394	11.6179	9.63957	8.89113	6.96585
ZDHHC11	0.612689	0.038192	0.147314	0.184309	0.0725046	0.461245	0.0733189	0.0119751	0.0590067	0.00797014	0.117341	0.0335297
RP11-33E12.2	0.612232	0.554794	0.289301	0.84608	0.678535	0.438051	0.405049	0.469477	0.621688	0.511796	0.527901	0.219904
CNNM4	0.676401	0.823957	0.813463	1.42614	0.75559	0.818602	0.830986	0.873962	0.885769	0.750815	0.550195	0.557152
REL	1.47506	0.708375	2.36334	1.05712	0.866779	1.14317	0.866437	1.13704	1.24488	0.602377	0.986032	0.367878
RP11-873E20.1	0.23144	0.115997	0.0382939	0.17521	0	0.0405053	0.175023	0.090779	0.0582999	0.0832474	0.0664677	0.0267968
RP11-377D9.3	0.120752	0	0	0	0.0344657	0	0.0151454	0	0	0	0	0.0267337
ETV3	1.62211	1.04711	2.83271	1.51966	1.15421	2.2077	1.2013	1.262	1.50783	0.540503	1.67457	0.890697
ANKRD49	51.6713	17.133	25.7106	15.3247	13.2963	27.4859	16.6659	24.1959	14.4989	10.5007	20.2227	13.1449
ATG14	2.14265	1.23737	1.12989	1.10856	0.904302	1.31627	0.68605	1.00287	0.928347	0.614626	0.914922	0.73387
AC127904.2	1.60804	0.385773	0.422617	0.119691	0.104507	0.758333	0.0909623	0.326704	0.0878351	0.0935382	0.159014	0.0732618
RPL34P6	4.67074	0.194823	0.896768	0	0.32932	1.56827	0.151867	0	0	0	0.266269	0
ZCCHC6	6.36697	3.9777	3.49404	4.29708	3.84582	4.43329	4.03158	4.28429	5.11836	4.0032	3.37361	3.70743
RP11-383F6.1	0.535607	0.489503	0.71987	0.20676	0	1.19124	0.0915626	0	0	0.127949	0.324325	0.0798046
RP11-356N1.2	0	0.00673357	0	0.0130072	0	0	0.00684932	0	0	0	0	0
CTA-221G9.7	0.93096	0	0	0	0	0	0	0.188557	0	0	0	0
RP11-577H5.1	0.688014	0.211637	0.132997	0.809462	0.262287	0.631933	0.188072	0.129678	0.461814	0.167112	0.126668	0
ABR	5.1119	1.56695	3.65163	2.10857	1.13255	2.73354	0.441019	1.38546	1.06566	1.51239	1.01715	0.313349
KCNJ6	0.0104262	0.0010752	0	0	0	0.00748951	0	0	0	0	0	0.0049471
USP27X	0.0896803	0.230062	0.152552	0.068431	0.0884189	0.0915845	0.0498276	0.080923	0.1335	0.04359	0.0259929	0.0498624
AC105052.1	0.176904	0.421528	0	0.224199	0.10492	0.197227	0	0.0908368	0	0	0.0976489	0.0886284
NR4A2	0.402594	0.356093	0.345329	0.489522	0.601312	0.240751	0.193983	0.38249	0.251289	0.487207	0.229988	0.280628
TBRG4	23.7779	12.4872	13.7938	13.6002	12.5456	14.7148	9.3215	11.4018	11.1962	7.98648	10.6711	8.65515
ORM2	0	2.06205	1.39262	0.232853	0	1.40119	0	0	0	0	0	0
CTC-524C5.2	8.49611	1.30274	1.53463	1.2672	0.809588	1.98293	0.532384	1.08825	0.457425	0.514459	0.41796	0.325675
LRCH4	12.4682	1.72367	4.57687	1.04977	1.26628	9.42699	0.470371	2.10042	1.94235	0.477422	2.6064	1.60268
CCDC144A	1.59485	0.00904806	0.0366694	0.0600039	0.057724	0.444363	0.146043	0.161085	0.0656559	0.060499	0.0624151	0.0243562
BNIP3P16	0.251902	0	0	0	0	0.136549	0	0	0	0	0	0
RP11-219B4.3	0.908052	0	0	0	0	0.472412	0	0	0	0	0	0
LYG2	0.650892	0	0	0	0.117629	0.140733	0.228081	0	0.257335	0	0	0.0860727
LDLRAD1	2.41207	2.79804	2.17532	1.83407	0.338665	0.984682	0.0988869	1.48621	0.463188	0.654517	0.0966857	0.342575
RPL10P9	1.82721	1.54166	1.95335	2.3506	0.667917	1.83254	0.818173	0.832134	0.298371	0	0.44358	0.717164
MPRIP-AS1	1.1218	0.966701	0.286971	0.416066	0.067963	1.01009	0.0581471	0.97959	1.03986	0.0798856	0.0957529	0.100056
PTGES2	14.7275	14.5061	19.176	20.6426	15.3301	14.1444	17.9598	21.2416	22.2725	15.177	19.4738	11.5385
RP11-863K10.4	0.644449	0	1.42611	0.776727	0.0817186	0	1.16872	0.624101	0	0.677448	0.126206	0.785134
TUBB2A	4.94101	7.35507	4.40333	10.5497	5.30694	7.03989	5.34675	3.06354	2.86557	4.8742	4.45463	3.71361
CNOT4	26.6445	15.8437	33.8144	17.8919	18.5708	20.757	17.652	22.4177	18.9764	11.8604	20.4661	13.8576
WFDC21P	0	0.296293	0.7882	0	0	0	0	0.232156	0	0	0	0
RP11-366L20.2	10.1838	0.803103	1.40077	1.1353	0.613077	1.76165	0.461382	1.54582	0.942198	0.225591	0.937364	0.160478
PTPRO	0.0822884	0.791395	0.00716391	0.217208	0.396119	0.0638311	0.147623	0.182467	0.252917	0.0852517	0	0.278513
AL133243.2	1.35749	0.11978	0.229238	0.134249	0.168049	0.388174	0.0762129	0.435877	0.281278	0.0788525	0.223954	0.0531397
NCR3LG1	0	0.117318	0.14341	0.0579973	0.0430617	0.099162	0.0149154	0.0150209	0.00436019	0.0740974	0	0.0334482
RP11-248J18.2	0.579157	2.08417	2.68983	2.54611	0.748241	1.7195	0.79097	0.694143	0.54979	0.651716	0.869131	0.541001
RP11-15J10.9	2.06716	0.433783	0	0	0	0.727409	0	0	0	0	0	0
ATP10B	0.186112	0	0.0317371	0	0	0.0723865	0	0	0.00457698	0.0140533	0.0194831	0
DKFZp779M0652	4.31213	0.754396	0	0.192	0.370059	2.24725	0	1.01256	1.33529	1.59993	0	0.311724
KLHL23	1.77802	1.70554	1.78809	1.58533	1.49946	1.35547	0.929339	1.26616	1.5239	0.846088	0.988952	0.692019
EEF1B2P3	3.56058	3.96365	2.64216	5.97447	1.37441	4.72129	1.31073	2.47594	1.21873	1.42516	2.73108	2.58647
CACUL1	49.7067	20.5782	26.1555	15.329	10.7883	29.4669	8.17111	25.3735	14.179	6.86884	21.6271	4.43362
TSNARE1	2.32072	0.513378	0.76731	0.583969	0.300091	1.27799	0.0841802	0.550149	0.462424	0.253181	0.294581	0.275195
TMEM185AP1	0.186587	0	0.516822	0	0	0.476643	0	0	0.159291	0	0	0.052974
ATP6V0A1	37.0781	8.91043	14.9085	13.7614	8.82977	18.0366	4.73955	11.4758	11.9518	6.43227	8.82597	3.37236
AC009502.4	0.657878	0.110322	0.0484935	0.0761618	0	0.0967369	0.0282853	0.208059	0	0	0	0
RP11-496H1.1	0.256818	0	0.0868624	0	0	0.161419	0.00608746	0.0389065	0.0777517	0	0.0823867	0
SRF	2.90511	1.8391	1.40891	1.39377	1.00345	2.4292	0.735051	0.965121	1.24448	0.873175	1.40342	0.845768
RNF113B	0.431381	0.0427209	0.0858543	0	0.0550667	0.167004	0.0532598	0.111733	0	0	0.210301	0
AC017104.2	2.09949	0.634611	0.736453	0.259952	0.140395	1.82418	0	0.440584	0.165915	0.343467	0	0.333515
SHC1	3.9772	8.42821	5.2561	5.24195	5.26141	6.98437	2.61764	5.06051	4.27784	4.47066	4.79667	3.70861
SLC25A36	108.237	44.1794	40.8304	36.5024	49.5447	36.6459	49.9674	65.4801	55.7355	38.9136	53.2455	36.7408
ZNF266	26.4843	7.09035	12.3143	13.3959	6.19365	31.5575	6.43939	11.4599	16.8021	8.706	20.9092	6.91204
RP11-329A14.1	0.0693987	0	0	0.146945	0.028947	0	0.0373298	0.0456389	0	0	0	0.0109135
RP11-1109F11.5	0.875654	0.388406	0	0.157391	0	0.335533	0.0736372	0.604718	0.284137	0	0.249363	0.0605423
MTERF4	13.5749	14.1964	16.365	17.6565	15.4322	9.35999	16.3309	15.3294	14.4918	10.8233	12.9107	13.0324
THSD7A	0.796828	4.21784	2.79019	4.43183	2.24733	0.58881	2.44734	2.64235	2.35106	1.27406	2.32846	1.01261
ARHGDIG	1.22496	0	0	0	0	0.16379	0.558598	0	0.434281	0	0	0
RBM27	0.956494	2.48085	2.57433	1.71381	2.19069	1.71513	0.965242	0.803785	1.20647	0.631463	0.87701	0.520803
RP5-855F16.1	2.66994	0	0	0	0.96377	0	0	0	0	0	0	0
CEP170B	0.797651	0.311389	0.47375	0.406472	0.169385	0.661687	0.116873	0.338858	0.31231	0.069604	0.27988	0.149007
EAF1-AS1	2.02952	0.15846	0.418234	0	0	0.573314	0	0.327225	0.170233	0.0201675	0.0942749	0.226576
RP11-635L1.2	0.407058	0.556705	0.34149	0.260805	0.108913	0.299271	0.143659	0.241987	0	0.13103	0	0.120714
KLHL9	3.3565	2.12908	1.39739	2.44791	2.40567	1.70723	1.75933	1.84009	2.07428	1.72264	1.76699	1.33228
RNF217	5.31865	0.783166	0.654994	0.731505	0.496763	2.50177	0.476545	0.957218	0.431853	0.25559	0.374504	0.227151
RN7SL658P	1.52453	0	0.34346	0	0	0.30082	0	0.304174	0.240626	0	0	0
SLC9A3R2	8.47784	9.43291	10.4898	10.7298	2.28499	11.8151	2.75659	8.91066	5.48876	4.82984	4.85617	3.71792
CTD-2303H24.2	0.191459	0	0	0	0.0651322	0.0167495	0	0	0	0	0	0
SGPL1	5.13794	7.87734	5.3109	8.36102	5.43072	4.69837	5.16983	6.23855	4.96444	5.44138	5.20595	4.13242
RP11-425D17.1	0	0.08049	0.375122	0	0	0	0	0.206838	0	0	0	0
EPB41L4A-AS1	112.094	37.3158	57.232	34.6851	21.3099	46.0365	15.4742	37.6826	33.1975	13.8626	13.0857	14.4392
KIF2A	14.1941	19.877	13.3826	18.8931	15.6261	11.3372	17.0085	12.7243	13.123	8.26573	13.9927	10.2473
MIR3681HG	0	0	1.09458	0	0	0.060675	0.133243	0	0	0	0	0
PDCD11	6.59983	5.17109	5.88996	4.71255	3.19014	6.37665	2.42511	4.99334	2.83042	2.38601	5.85261	2.18757
KIF12	3.72216	1.144	2.12003	1.47345	0.156713	1.83676	0	0.85863	0.753217	0.488358	0.0277786	0.121264
RP13-1039J1.2	25.3331	6.67935	10.072	3.85349	3.02233	14.2538	1.93803	8.96782	5.67446	2.40805	8.3809	1.75773
RALGAPA2	19.1947	8.30347	9.80745	6.31757	7.56181	11.9186	7.49106	6.96998	9.11053	4.62207	8.56254	4.86303
INO80	4.33888	2.70653	7.98453	3.11075	1.85957	1.16005	1.62113	5.03413	2.70545	2.09406	2.13735	0.898962
RP11-90O23.1	0	0	0.174733	0	0	0	0	0.0954987	0	0	0	0
MLLT6	7.90115	2.15932	5.02897	2.48035	1.90159	3.69102	1.74907	4.03796	1.72456	1.76903	2.43832	1.26196
FBXO40	0	0	0.0131681	0	0	0	0	0.00695704	0	0	0	0
WNT7A	0.757698	1.67203	2.87525	4.07483	3.51892	0.750515	2.59868	0.543904	2.05683	1.44475	1.19582	1.06745
NDUFV2-AS1	2.21016	0.685454	0.762471	0.575635	1.5943	0.220655	0.680449	0.746794	0.750665	0.686858	0.786721	0.559477
ZBED5	17.8672	8.16287	10.8573	12.2184	10.8688	7.01812	13.8772	7.86418	7.31757	6.49007	7.81653	8.11271
ASXL2	0.750323	0.865008	1.42267	1.20148	0.847147	0.826057	0.736453	0.716188	0.616749	0.55733	0.580231	0.396319
CTC-471J1.8	2.65301	0.68593	1.30362	0.571796	0.00162264	1.93666	0	2.63163	0.579024	0.175757	3.08243	0
RP11-410E4.1	0.630573	0.0488857	0.0603482	0.00882475	0.0399962	0.239807	0.038048	0.169029	0.09369	0.046343	0.103602	0.0404263
RN7SL737P	6.63591	1.408	0.661543	0.178621	0	2.1389	0	1.47683	0.874132	0	0	0.539935
RP11-473M20.5	0.0285699	0.0440043	0	0	0	0.0154834	0	0	0	0	0	0
DCUN1D3	0.879547	0.59077	1.87194	0.704697	0.647118	0.644508	0.474982	0.527035	0.509408	0.274006	0.496416	0.263002
RP1-290F12.3	0	0.245225	0	0	0.115202	0	0	0	0	0	0	0
RP11-74D7.1	0	0	0	0.0525902	0	0	0.0250716	0	0	0	0	0
NONOP2	0	0	0.160562	0	0	0	0	0.0785478	0	0	0	0
CSNK1E	67.1502	50.2554	64.8304	68.0731	39.0789	80.5914	31.9379	63.3079	62.6338	41.0365	67.9013	27.1452
CMTM1	2.58675	0.406075	0	1.17837	0	0.639118	0.131731	1.49211	0	0.259553	0.190066	0.322196
RP3-393E18.2	0.382298	0	0.0246731	0.021402	0	0.0444073	0.217486	0.0248684	0.0223687	0.0255065	0.0531956	0.0508577
NR2F2	33.5158	33.5456	11.4447	43.3255	24.6834	35.7186	18.4861	26.4374	26.9163	24.7594	24.6713	18.5221
TRIM41	2.20131	1.33594	1.82354	1.27086	0.690769	1.48143	0.699216	2.06025	1.02472	0.869859	0.937065	0.888487
LNX1-AS1	0.60819	0.141871	0	0	0	0	0	0.203379	0	0	0	0
TOX2	0.301799	0.458417	0.561698	0.892899	0.283425	0.835877	0	0.0504882	0.271155	0.482351	0	0.196491
ROCK2	5.6596	3.43697	4.57317	2.20659	3.6883	3.68353	2.50719	3.13219	2.26338	2.64743	4.3946	1.61104
RP11-311D14.1	0.0880526	0.151597	0.842124	0.149812	0	0.343389	0	0.248868	0.209452	0	0.109325	0.00712319
MED13L	1.72341	1.85052	1.48098	1.10982	0.979963	1.10315	0.643227	1.55566	1.10239	0.723883	0.92438	1.01531
GJA3	0.00579152	0.00283459	0.0109754	0.00875418	0.00629853	0.0074679	0	0	0	0	0.00787496	0
BATF3	2.48021	0.14883	1.88706	0.536657	1.0939	1.26595	0.325003	0.127415	0	0.292195	0.389179	0.53242
RPL34P18	1.21086	0	1.08609	0.418953	0	0.929765	0.129167	0	0	0.189064	0	0.118634
STRN	5.84288	3.41693	4.22733	2.54699	1.39811	4.3277	1.21716	3.71294	3.10765	1.50342	2.23373	0.717045
CCSER1	3.96759	0.431111	0.884923	0.613719	0.226916	3.07077	0.225776	0.562992	0.789007	0.362007	0.843846	0.213475
PLD1	2.98334	3.81965	4.01208	5.38541	3.21645	2.12359	1.80804	2.43952	2.40419	2.21867	1.21549	2.08597
ATP11A	8.7528	2.48185	3.09246	2.5248	1.55181	6.34068	1.68318	2.64841	1.99298	1.87333	3.11964	1.44296
ATP5HP4	1.07486	1.04289	1.25861	0.146596	0	0.205599	0.388416	0.718812	0.17689	0.5326	0	0
EARS2	8.32631	8.97097	8.17806	7.57122	3.24085	6.81302	2.81872	6.47953	4.8547	4.22745	3.62123	2.37005
NANOGNBP3	1.28548	0	0	0	0	0.55842	0	0	0	0	0.220195	0
CTD-3025N20.3	2.62211	2.04991	0.787985	1.58776	0.286402	1.44347	0.247467	0.590411	0.424353	0.55879	0.399531	0.207833
STAU1	19.5103	14.1364	18.2639	14.8858	12.6467	16.4634	12.338	13.485	15.3837	10.5818	14.1132	6.9768
ARMC5	2.64299	0.36686	0.386794	0.270501	0.0790483	1.40708	0.0655917	0.840484	0.437157	0.546425	0.422582	0.0395271
CCDC18-AS1	65.1497	11.6234	15.8366	17.9168	11.9433	26.9015	9.32904	13.1503	17.8055	10.7007	9.31162	8.41626
RBM19	14.2036	5.34718	10.0354	4.72552	4.02838	9.71571	3.29888	7.97775	3.83553	3.08956	11.3977	2.12497
PABPC4	26.4555	24.5261	28.5072	33.3078	15.4425	20.9761	14.9929	15.8783	15.9181	12.399	17.7665	8.83723
UTS2B	0	0.618028	0	0.0105994	0	0	0.0865285	0.0448694	0	0	0.0137087	0
BMS1P2	1.03928	0.133759	0.207169	0.101649	0.158844	0.225442	0.0346906	0.247696	0.120455	0.0771941	0.033668	0.0629286
MMS19	12.4988	8.45173	12.3555	6.89648	4.69259	11.2807	3.40443	6.66248	6.20337	3.81963	6.49705	2.68999
RP13-188A5.1	13.5856	5.78869	8.80508	6.24762	3.54064	9.99309	4.28433	11.3561	6.98527	5.00887	8.33823	5.18779
AC063976.7	0	0.0145483	0.00970474	0	0.00807284	0	0	0	0	0	0	0
RP11-890B15.3	0.839594	0.448302	0.296104	0.536954	0.431796	0.300285	0.496352	0.568357	0.398201	0.293678	0.422919	0.33858
RAD9A	26.9303	12.2692	17.9051	7.97998	7.35964	20.7412	6.8509	12.8526	7.75984	7.62279	11.8288	6.97862
RP11-52J3.2	0.654372	0	0	0	0	0	0.0848596	0.143492	0	0	0	0
XPO5	7.79348	6.50653	9.37831	6.69102	2.45731	5.69998	3.65395	6.12248	2.86594	1.27018	5.53353	2.05044
CXXC5	37.2722	15.3014	25.3753	17.1266	5.2282	20.8395	5.19487	9.34766	9.33457	5.27054	7.38582	3.8455
ITGAX	0	0	0	0.023035	0	0	0.0121501	0	0	0	0	0
PAPOLG	1.64221	1.69953	0.927969	1.62635	1.381	0.549803	1.58768	1.95452	0.6612	1.59711	0.764317	2.19451
SLC5A3	3.55347	1.93118	2.03526	3.65114	2.01302	3.56115	0.740294	0.742465	0.543711	0.542363	0.594124	0.465077
CTD-2396E7.11	5.29698	2.56323	4.99086	3.91159	1.33457	3.81016	1.15144	2.24149	2.21298	1.39956	1.1295	0.653955
NSMF	1.97337	0.933574	1.18268	1.12628	0.502915	1.42067	0.547154	0.732937	0.470802	0.457905	0.620067	0.241372
LIMK1	0.473585	0.430713	0.372701	0.804679	0.435323	0.651016	0.371845	0.26638	0.601179	0.287052	0.336872	0.298398
ACTG1P9	0	0	0.0286961	0	0.0138751	0	0	0	0	0	0	0
HMGA2	6.2645	1.18961	0.999813	1.16463	1.6783	0.748763	0.489175	1.1148	0.475564	0.482703	0.882861	0.749218
ZNF701	4.59528	3.26854	3.37779	1.69828	2.28903	3.61493	2.36562	3.56722	2.74229	2.7779	2.48477	2.88835
SEMA4G	0.433773	3.9225	6.18538	8.04183	0.915641	0.547423	0.587193	4.66115	0.370791	0.535341	0.958601	0.298268
NUP88	15.9514	11.4436	20.3386	8.33009	10.6681	12.5347	8.56769	13.8594	8.43579	7.47248	12.9137	6.65794
RSPH3	3.73898	3.00356	2.95957	3.76421	3.75864	2.73975	2.67951	3.48917	4.08883	3.21634	2.66611	2.5244
TCF7L1	4.67007	2.88689	3.19701	3.86552	2.19874	2.62444	2.95625	3.47994	2.84411	1.11645	2.119	1.88865
RP11-426C22.5	0	0.319393	0	0	0	0.0820217	0	0	0	0	0	0
RP11-351C21.2	1.38886	0.175168	0.631203	0.402259	0	0.390502	0	0.762352	0.204317	0	0	0.0715193
AC008074.1	0.598835	0.63647	0.113976	0.293487	0.165819	0.316288	0.0980671	0.304193	0.103413	0.0900118	0.322127	0.117623
RPL23AP58	3.9708	0	0.55681	0.162009	0	1.40643	0.150291	0.780865	0.608328	0.655117	0.265141	0
FBN2	0.0759558	0	0.00375691	0.0279621	0.0664244	0	0.00191988	0	0.00753729	0.00257399	0	0.0497669
STAM-AS1	1.21712	0.352245	0.379894	0.300435	0.38704	0.301728	0.475299	0.484772	0.379617	0.285886	0.348729	0.353605
SENP3-EIF4A1	51.7456	74.0427	66.9516	87.6097	89.6592	25.7703	72.1667	48.4842	60.025	66.9783	64.8419	30.8329
SEMA7A	0.399079	0.152707	0.363832	0.599562	0.114859	0.496002	0.0150856	0.39637	0.186264	0.157692	0.0943946	0.076699
S100A5	0	1.97412	2.16622	1.08134	0.487303	1.90238	0.111796	0.873886	0.820256	0.773213	0.476163	0.301978
RP11-244H18.1	0	0.00644109	0.00271535	0	0	0.00410837	0	0	0	0	0	0
B4GALNT4	5.51802	0.258026	2.22957	1.96051	0.271536	5.12456	0	0.165856	0.946681	0	1.43294	0
SLC43A3	0.860621	2.0527	0.408552	0.254247	1.03634	0.557358	1.15394	0.579056	0.518244	1.4337	0.280583	0.930846
RP4-791M13.3	0.498821	0.0277147	0.0659644	0.0871917	0.149456	0.0319937	0.12194	0	0.0274454	0.030445	0.114577	0.0303927
HMGB1P21	2.26012	0.255066	0	0.112634	0	0.802795	0	0.352981	0.256972	0	0	0
RP11-261P13.6	0	0.197654	0.305032	0.170398	0	0	0	0.418453	0.109423	0.229564	0	0
TSPAN9	1.36939	0.90763	5.19769	2.43915	2.75092	2.51327	1.00162	2.2541	2.65112	2.03343	1.31135	1.42411
NUDT4P1	0.0841746	0	0.163386	0.413946	0	0	0.284509	0	0.0445615	0	0	0
AC097467.2	1.32658	0.386132	0.395642	0.272657	0.473471	0.146765	0.0651659	0.41198	0.303254	0.358369	0.0440955	0
MMP24	0.432404	0.98024	0.691966	0.963315	0.381479	0.385108	0.0904632	0.448952	0.32511	0.190718	0.238102	0.107863
AP001626.2	0	0.0250879	0.0176406	0.0520124	0	0.0462607	0	0	0	0.0171002	0	0
RP11-677M14.2	0.333808	3.99014	3.82929	0.68961	0.673977	0.296987	2.61644	3.11136	0.998026	0.779829	1.7636	2.60429
RP11-169K17.3	0.884685	0	0	0.350691	0	0.166102	0	0.544931	0	0	0	0.185146
CUL3	20.2061	18.1527	16.3013	27.5146	20.3644	12.7267	20.6136	18.1444	14.2076	16.6854	25.0571	10.854
RP11-817I4.2	0.791311	0.335327	0.181635	0.274846	0.285326	0.322399	0.263044	0.125914	0.229101	0.157147	0.0656289	0.0791849
NEMF	97.6232	39.399	47.3606	33.1575	35.056	53.7982	40.6881	40.8742	30.9575	29.9325	36.1966	40.7451
RP3-425C14.5	0.521102	0.0662852	0.0151567	0.0288652	0.0143844	0.237228	0.0246731	0.0881148	0.118659	0.0162792	0.0422307	0.0211338
CTA-276F8.1	1.27733	0.210425	0.333908	0.204624	0.105269	0.84782	0.152507	0.230966	0.187787	0.0306277	0.243723	0.0662637
RP3-414A15.12	0.025198	0.0246167	0.114861	0.0743938	0.113243	0.0298696	0	0.0282831	0.0394534	0.0308267	0.0775938	0
EMC3-AS1	42.1888	10.2257	27.499	6.74864	6.97848	25.5182	4.89291	16.8384	10.291	3.22838	16.9945	4.28207
KNOP1	79.3372	51.3451	58.9867	59.8117	48.0222	64.5117	57.4181	51.6108	53.0769	40.026	46.4967	49.272
LRPPRC	17.426	20.1801	21.4243	21.2304	10.2846	19.0861	11.3521	14.2065	10.9638	9.14259	12.9831	10.0654
USP32	15.6891	3.15909	3.14575	1.66246	2.40221	5.79186	1.37075	5.41018	1.75156	1.28924	2.41746	0.814838
TNFRSF10B	4.86504	6.56895	7.97172	10.5453	5.34533	4.46045	6.01647	4.04584	4.08308	4.24246	4.57134	3.30704
GNE	4.38898	3.61167	2.34018	4.63425	1.67368	1.89329	1.64093	2.10321	1.4676	0.947448	1.18374	1.20387
RTN4	45.2806	64.3615	45.2047	46.9755	46.0229	43.9113	38.581	51.6424	52.7405	31.4541	48.9761	31.8892
ZNF577	0.833215	0.369458	0.325514	0.469695	0.289969	0.41946	0.281398	0.477325	0.4213	0.216286	0.234579	0.238282
SGMS1	3.29966	4.06691	2.26748	4.33512	2.62403	2.78776	2.39923	1.58134	1.23379	1.44246	1.32261	1.32982
AMIGO2	1.69603	3.05188	1.80039	5.73911	2.12531	1.69837	2.4521	1.7388	1.51741	1.57808	0.954089	1.25489
RPL21P93	0.909182	2.09846	0.929538	1.73585	0.288892	2.22738	0.248192	1.56881	0.565517	0.349303	0.687996	1.21407
RP5-894A10.2	14.7175	3.46528	4.35627	2.51216	1.49112	5.58912	0.803238	3.20736	1.44796	1.59036	2.92519	0.495305
AL773572.7	0.455604	0	0.137818	0.0489689	0	0.0917865	0	0.104494	0	0	0	0
LAMB1	40.2003	22.7949	24.7221	10.2164	8.2498	26.5476	5.14854	12.6553	14.2008	5.91959	10.27	4.75894
RP11-90L20.2	0.181101	0	0.0456726	0.0159236	0	0.101575	0	0	0	0.0212732	0.0454861	0
7SK	78.233	27.6223	0	0	0	46.9615	29.5303	0	23.2174	0.00109236	0	46.3076
RP11-425L10.1	13.821	5.95888	5.06082	8.63609	1.50169	12.9609	1.8817	3.30379	2.09002	1.12298	4.09758	2.80372
RASGRF2	0.0960652	0.36235	0.328386	0.462469	0.193884	0.0702002	0.0420863	0.199658	0.0149786	0.0239043	0.0839018	0.0500439
ZBTB34	0.605328	0.293778	0.360943	0.490128	0.368474	0.311618	0.364739	0.180409	0.227325	0.279497	0.312263	0.238906
ZEB1-AS1	0.987519	0.77816	2.06208	1.11391	0.312646	1.66838	0.69158	0.706403	0.628193	1.24622	0.107722	0.605397
SMAP2	5.2792	2.53296	2.9829	2.08199	2.05309	4.52198	2.68868	2.45218	3.97933	2.773	2.23878	1.55592
SCARNA10	0.484608	0.21162	0.668751	0	0	0.292261	0.17308	0	0	0	0	0
CAMTA1-IT1	0	0.288571	0	0	0	0	0.201727	0	0	0	0	0.18286
PDIA2	0.0859922	0	0	0	0	0	0	0.0429806	0	0	0	0
MDM2	56.7344	56.0107	78.5439	38.6316	15.9665	47.5847	20.9173	29.4311	17.5564	11.0146	34.413	16.2407
CTA-363E6.3	0.214326	0.144829	0.0506309	0	0	0.0938241	0	0	0	0	0	0
NFE2L2	69.7154	90.0921	144.93	77.3196	71.2943	60.1703	84.879	50.351	45.0735	58.42	56.7042	77.9995
ANKRD34B	0.307598	0.627898	0.688458	0.742473	0.104102	0.0489519	0.112221	1.10894	0.149137	0.0196926	0.0197619	0.263427
RNF10	35.5787	31.6679	39.68	34.4318	22.5317	50.118	22.8737	28.7993	26.5369	26.2994	44.4421	18.3071
ITCH	6.99884	3.06894	3.17605	5.39494	3.54303	3.62684	4.98227	5.30565	4.25488	3.11721	6.80724	2.09296
MEGF11	1.52805	0.793832	0.0189253	0.142129	0.744754	0.509455	0	0.00398348	0.0467644	0.00499256	0	0.0259531
PRNP	4.2319	4.5733	2.97251	6.33808	2.88352	4.26416	2.25992	2.75797	3.23946	3.16133	1.15856	1.97098
TPK1	6.35072	5.74906	9.17003	10.4016	8.02949	2.68181	11.9072	4.24974	6.55374	5.40568	5.04609	5.4775
CTD-3252C9.2	1.34012	0.320156	0	0	0	0.378859	0	0	0	0	0	0
AC011406.2	2.20088	0	0	0	0	0	0	0.535364	0	0	0	0
AP000866.1	0.96617	0	0.0401109	0.267495	0.147522	0.339843	0.0993629	0	0.154116	0	0.177863	0.0263897
LY6G5B	0.784706	0.127575	0.199745	0.113959	0	0.375696	0	0	0.162212	0	0	0.0286716
AC124789.1	6.57895	0.576792	2.74172	1.1316	0.553348	2.54277	0.178367	0.511156	0.217651	0.253594	0	0.145696
HSPG2	21.9379	6.6014	11.6868	7.79047	2.2011	14.4215	2.58231	9.514	7.66199	4.50193	8.73472	2.95187
SHB	2.11278	2.05733	2.06085	2.99191	1.04329	3.16706	1.25608	1.86875	2.2189	1.1221	1.20407	1.04719
FLJ46284	0.424397	0.144311	0.0338978	0.0110256	0.00309721	0.085899	0.00602201	0.159319	0.0837879	0.036899	0.0411389	0.0102944
RP11-367H1.1	2.53422	0.376131	0.893112	0.159393	0.948241	0	0.543662	0.988348	0.447619	0.0948191	0.713023	0.182645
NPM1P25	0.851402	0.0655544	0	0.333773	0.290317	0	0.24395	0.0868487	0.131237	0	0.163971	0
ABBA01000934.1	0.0412513	0	0.0932917	0.100895	0.0575739	0	0.0478523	0	0	0	0	0
RPSAP70	1.25435	0.435023	0	0.253909	0.207804	0.373096	0	0.182118	0	0	0.206073	0
RP11-109J4.1	0	0.0990582	0.106416	0.180093	0	0	0.0197257	0.211937	0	0.123147	0.0256652	0.0177161
RP11-351I24.1	0	0.183665	0	0.166007	0	0	0.122181	0	0	0	0	0
PLCD1	4.88152	1.00148	1.95757	0.589913	1.15719	2.26216	1.06417	1.61074	1.0544	1.47987	0.937399	1.1136
RP4-647C14.3	1.37056	1.25247	0.937861	0.109612	0.530556	0.304379	0.0943742	0.485672	0	0.128644	0.176875	0.0832935
GSG2	0	0.125168	0.0422319	0.280214	0.108271	0.0132325	0.180985	0.0791294	0	0.114556	0.0479126	0.154894
RASEF	0.531843	1.72696	1.3437	1.54791	1.09474	0.774533	1.15214	0.740377	1.03786	0.858429	0.758026	0.754615
RP3-323A16.1	0.00538373	0.00373742	0.0011169	0.000405663	0	0.00221873	0.000825822	0.000535357	0.000463544	0.00146805	0	0
ARHGEF3	6.33529	2.65079	4.41919	6.77047	4.04329	2.41455	4.19145	2.07685	3.97991	1.24021	1.83097	1.64188
RP11-642A1.1	0.188554	0	0	0	0	0	0	0.0389926	0	0	0	0
FAM95B1	0.409896	0.06059	0.00672827	0.0782676	0.0124776	0.188993	0.0449013	0.0170711	0.0669346	0.022007	0.0169101	0.0410252
RP11-337A23.6	0.743229	0.171341	0	0	0	0.677372	0	0	0.190101	0.200231	0	0
RP11-106D4.3	1.72019	0	0.182881	0.22773	0	0.4823	0	0.752512	0.2917	0	0.188249	0
CACNA1A	1.32861	0.149182	0.00530289	0	0	0.171409	0	0.420652	0.051888	0.262504	0	0
NPM1P37	1.29558	0.595571	0.152334	0.0908612	0.046866	0.762432	0	0.724519	0.216443	0.161669	0.347649	0.128858
RBMXP4	0.186261	0	0	0	0	0	0.0387944	0	0	0	0	0
RCL1	1.65058	2.96985	4.1497	5.71839	3.29999	1.73092	2.77607	2.10553	1.52092	1.74997	1.72744	3.61072
MACROD2-AS1	0.240408	0	0	0	0.0330513	0.135057	0.0292208	0	0.0769073	0	0.094029	0
RCN1P2	2.77944	0.859669	0.452272	1.76667	0.262122	2.92461	0.593738	1.20107	1.27572	0.720189	0.880479	1.3051
CDH2	0.122333	0.00434924	0	0.0192789	0.0457665	0.0284978	0.00541147	0	0	0	0	0.0348796
RNMT	78.7139	46.4301	60.4028	45.2869	37.1525	64.7053	36.4748	53.5904	44.5469	33.9261	34.9819	37.6507
GJC1	1.00505	0.508206	1.82992	1.00767	0.827385	0.342696	0.560049	0.140285	0.0504269	1.03241	0.0834702	0.158982
RN7SKP203	4.90745	0.585461	1.69866	0.426909	0	2.79324	0	1.568	0.985471	1.05584	0	0.332818
RP3-425C14.4	0.450123	0.381748	0.321222	0.722475	0.322395	0.363002	0.360262	0.451807	0.406202	0.332167	0.42476	0.239427
PDLIM1P4	0.791562	0	0.13932	0.381885	0.316464	0.0635853	0.310047	0.27312	0.279421	0.110453	0.135615	0.102262
RP11-120M18.2	0.624196	2.58692	0.495132	1.93759	0.360266	1.67043	0.344815	0.954746	0.15716	0.703877	0	0.674141
IPO11	2.5877	4.35671	3.31508	4.77737	4.13642	2.05304	3.61385	1.96524	2.59371	2.69702	3.14017	1.9122
MEX3A	1.46707	0.367831	0.990622	0.466733	0.413616	0.675925	0.36002	0.720452	0.822801	0.298033	0.412113	0.288693
RP11-87H9.5	2.24736	0.239956	0.248881	0.070253	0.120112	0.439235	0.0696305	0.74295	0.352894	0.111976	0.293617	0.0282835
CH17-373J23.1	0	0.26414	0.395482	0.223752	0.471835	0	0	0	0	0	0	0
LINC00664	0	0.0106872	0.133608	0.0252994	0.0257887	0.0703773	0.00729885	0	0.0337938	0.00779881	0.0075687	0.00560574
CTC-459F4.3	26.2401	8.66412	10.0519	6.35661	8.22657	12.3617	8.21533	12.1391	10.5136	5.27311	6.54846	6.28539
PCOLCE2	0	0.57247	0.790554	0.148468	0.297447	0	0.0942882	0	0.0235776	0	0	0.0538674
PATL2	1.97147	0.57502	1.45112	0.335809	0.444432	1.14745	0.135019	0.119816	0.157848	0.195502	0.173449	0.721189
RP11-787I22.3	0.923493	0.129522	0	0.405306	0.234809	0	0	0.434752	0.335456	0.105896	0	0
INPP5A	2.43389	1.22973	1.14142	1.16199	0.565587	1.64959	0.923169	0.734892	1.07724	0.691025	1.09	0.352743
CORO7-PAM16	1.11861	0.0407147	0.105728	0.148429	0.0786684	0.020239	0.19967	0.640059	0.0406528	0.050879	0.222392	0.0765584
FUT8	15.362	4.98467	4.98341	3.58198	4.46482	3.97578	5.81414	3.35526	2.08194	3.22461	3.86908	3.45993
VTI1A	23.197	13.474	13.0064	9.89075	12.4298	14.2028	14.3903	15.0453	10.7017	11.4625	18.8678	14.1053
BCAS1	2.08328	1.11976	0.898674	0.275931	0.121135	1.30985	0.0215297	0.170224	0.242852	0.19249	0.110681	0.257976
CRIM1	1.7442	2.02661	4.46998	2.79941	1.62125	2.76189	1.33517	1.81536	0.862117	0.998182	0.896764	0.981353
ENOX2	4.85817	2.13255	3.58526	3.00543	3.60689	2.39817	2.82355	2.31369	3.08485	2.44522	2.10695	2.03708
TMEM43	4.50808	4.89246	3.81774	7.13587	4.99249	2.67994	5.1605	2.6084	2.87042	3.74513	3.91344	3.23539
RP5-965G21.6	0.936079	0	0	0.17501	0	0	0.322431	0	0	0	0	0
RP11-7F18.2	1.3255	0.46823	0.406768	0.230328	0.195172	0.358867	0.0682731	0.361462	0.263353	0.0610315	0.222756	0.0756105
FAT1	5.02324	2.82445	2.27144	7.06401	5.51418	2.34968	3.59604	2.12896	2.45076	3.17286	3.16289	2.53208
SUGP2	87.2842	14.9998	20.0888	17.7495	10.1692	44.3369	6.5895	16.9828	11.9934	12.5402	22.6927	9.47278
PEAK1	2.8643	0.653702	4.45066	0.393512	0.729702	1.9583	1.32364	1.47483	0.691668	1.96448	1.28087	0.327323
RP11-120K19.4	2.1833	0	0	0	1.2209	0	0	0.313565	0.242046	0	0.674464	0
RP11-135A1.2	1.21354	0	0	0	0	0	0.298692	0	0	0	0	0
CTTNBP2	22.6416	6.40654	9.57142	8.01312	4.23323	6.27473	1.71712	14.0518	5.98096	8.518	3.33921	0.95595
EIF3B	24.664	14.4705	18.3347	20.5464	9.77727	20.3485	8.64295	16.8405	11.6252	8.89191	17.5566	6.58931
EEF1A1P19	0.359328	0.381659	1.02384	0.888555	0.317267	1.08098	0.317719	0.495622	0.497604	0.472804	0.336734	0.428739
KDM5C	4.37459	2.43544	3.22324	2.69187	2.51135	2.26852	4.2215	1.61677	4.16533	2.09941	1.09265	1.5089
LINC01589	4.79435	4.57153	6.80566	1.68852	1.16421	2.16618	2.52007	5.32787	0.459074	1.29184	1.34715	1.72806
FAM109A	0.818508	0.388981	0.788677	0.705446	0.596461	0.799784	0.306539	0.794443	1.07522	0.322354	0.642765	0.291358
BAZ1A	36.4098	13.4212	20.944	5.91787	7.70517	24.1759	7.34897	17.6884	12.1555	6.44801	18.5573	3.79158
SLC18B1	8.62902	3.18142	3.88447	4.75029	6.02216	3.10187	4.27505	3.43001	3.37925	4.43158	3.35309	3.80898
RRN3P1	5.64096	1.45606	1.66278	1.84781	1.73845	1.75879	1.12474	0.891824	1.30833	0.802307	0.994446	1.28696
ULBP1	0	0.0857439	0	0	0	0.014761	0	0.0231468	0.00692823	0.016835	0	0
ERICD	0.304076	0.0826838	0.157593	0.180629	0.235348	0.0570902	0	0.0594688	0.191622	0	0.0337895	0.0462669
RP11-398K22.12	1.52236	0.67007	1.2854	0.550247	0.359218	0.111376	0.44115	1.13255	0.338497	0.257586	0.117064	0.231063
KLHL8	1.90934	1.92702	2.17573	2.06173	1.60232	1.99047	1.74996	1.57274	1.6851	1.14134	1.89161	1.1038
CELF2-AS1	0.125946	0	0.0106019	0.0176913	0	0.0310636	0	0	0	0	0	0
RP11-278L15.2	0	0	0	0.170331	0	0	0	0.0832901	0.064307	0	0	0
RP11-752L20.3	0.0141721	0	0	0	0.00238011	0.00928993	0	0	0.00772309	0.003012	0	0
RP11-286O18.1	2.23691	0.48293	3.00082	0	0.388164	3.15236	0	0	0.721875	0	0.338225	0.15483
SPN	0.0722925	0	0	0	0	0.0128459	0	0	0	0	0	0
MMP15	3.4295	2.1445	2.60216	1.32724	0.947153	3.47962	0.90123	1.8527	1.4346	0.939765	1.55734	0.668191
CFP	0.272533	0	0	0.265798	0.00755498	0.240105	0	0	0.0072637	0.00841586	0	0
NXN	6.32679	6.92526	8.05229	11.0994	6.14659	7.7521	4.85766	6.45581	6.67012	5.38695	6.0915	4.07265
TRIM27	10.7939	7.03505	5.32768	8.13326	7.99034	8.04658	7.5008	6.34229	8.59095	7.31474	7.12779	6.0713
CTD-3088G3.6	0.0947983	0	0	0	0	0.0351832	0	0	0	0	0	0
CD96	0	0.0435644	0.0256409	0.105314	0.0219778	0	0.0390155	0.0112856	0.00920821	0	0	0
ANTXR2	4.36438	5.26075	4.83065	5.20877	3.77522	4.03383	2.12841	3.45419	3.21453	2.81774	3.67163	1.57319
AC012065.5	0.445245	0	0	0	0	0	0	0.285645	0	0	0	0.150186
SPRY4	2.77251	2.09465	3.30107	4.94632	1.94706	2.54614	1.40322	1.73531	1.52347	1.15718	1.4374	1.14316
RP11-159D12.5	26.0455	2.0851	4.25226	2.50761	1.2782	8.95376	0.935131	3.7236	2.08576	2.34613	2.53599	1.32228
HLA-L	3.10484	0.333072	0.500465	0.430205	0.240174	1.36479	0.142615	0.671479	0.691359	0.193349	0.325478	0.160574
FTH1P10	1.09502	1.54936	3.16879	11.4225	0.987696	4.4477	3.03208	0.691937	0.451441	1.60506	1.24605	2.72105
AF131216.6	0.170689	0.0383803	0.00352864	0.0161818	0.0257504	0.0555769	0.00852573	0.0564726	0.0311385	0.00685776	0.0180272	0.00501337
JMY	0.771113	0.458192	0.331205	0.518894	0.297237	0.471869	0.302828	0.360881	0.387589	0.246836	0.240935	0.20051
ACAD11	3.88961	0.936344	0.566017	1.68388	1.36974	2.8553	1.12415	0.937235	2.80632	1.13632	1.03961	0.464477
FRAS1	1.1539	1.00716	0.940983	2.11569	1.75695	0.932749	1.42208	0.822185	1.30329	1.094	1.56761	0.686104
TJP2	7.22797	3.70121	3.21175	5.7717	3.90509	5.22155	4.09287	3.53599	3.4109	3.8112	3.45768	3.26757
GTPBP3	3.86979	1.71566	2.0953	1.98881	1.90836	3.33905	1.8465	1.6099	2.64744	2.05641	2.42604	1.3469
ZDHHC7	6.29381	7.12923	5.54534	9.06932	5.12757	5.36787	4.34098	5.77752	5.06045	4.45485	4.95751	3.90966
TMEM178A	13.7313	3.31924	1.91488	3.0842	1.87992	8.69411	2.18388	3.07056	2.78141	2.64188	1.62907	1.39611
NSUN5P2	12.1752	4.71586	7.77334	9.95576	6.71446	11.9489	5.02985	7.07196	9.37803	8.11225	7.74302	4.49251
LA16c-329F2.1	0	0	0.333435	0.339771	0.173284	0	0	0	0	0	0	0
CCNI	302.675	301.134	371.12	166.156	170.81	252.864	125.904	391.498	221.199	151.113	304.849	100.836
P3H4	8.09999	3.6031	5.10801	2.03621	1.83728	6.33725	1.69156	5.72969	5.7928	2.645	2.82125	1.74698
RP11-561O4.1	0.0418132	0.0235797	0	0	0	0	0	0.0284217	0	0	0	0
DDX27	47.9084	28.8724	43.5301	26.144	16.0911	33.0014	17.0115	33.5266	23.2983	14.2098	26.9676	9.98461
SLC2A4RG	11.6174	6.17703	5.91015	2.96523	2.60058	8.50642	4.67143	5.99569	8.08743	3.04612	6.30227	1.82368
IRAK1BP1	2.02463	1.26133	1.31776	1.48432	0.932816	1.42846	1.07524	1.67375	1.62332	0.885755	1.28748	0.88704
PLEKHA4	4.47766	1.0302	0.934268	0.535063	0.629759	1.9684	0.431052	0.526856	0.502677	0.520589	1.00786	0.499952
FAM20C	4.69776	3.51194	2.49269	1.75729	1.77444	3.61395	1.46551	2.16963	0.923921	1.8232	1.15366	1.35424
DNAJC11	6.63208	3.55301	10.8336	5.02881	5.51347	7.26844	4.24686	3.74133	4.13449	4.73888	4.51101	5.33043
PHIP	10.0893	5.09392	5.46388	3.9139	4.08385	4.8681	3.17863	5.30321	3.68394	2.40665	4.29172	1.77566
PNPLA7	0.285249	0.0944428	0.0663681	0.192155	0.0800652	0.22692	0	0.0168618	0.055216	0	0.0775172	0.0830454
RIMS3	0.0430286	0.00484811	0.0269223	0.307498	0	0.0365989	0.022775	0.11259	0	0	0.106166	0
TC2N	18.9786	13.6745	12.3715	11.8117	12.5316	5.32388	13.6676	7.23003	5.07349	6.25153	6.03595	9.98936
ZNF473	0.967491	1.68419	0.720888	1.13651	1.34447	0.758589	1.24942	0.788077	0.646034	0.874213	0.539413	1.67845
FAM133DP	0.902455	1.46338	0.962443	0.454834	0.803244	0.653747	0.412081	0	0.546031	0	0.162156	0.342384
HEATR1	2.07442	1.63906	2.28796	2.68267	1.72844	1.07979	1.60118	1.12086	1.13736	1.37525	1.3546	0.929203
ZNRF1	17.6562	15.5796	17.7257	13.9156	9.25627	25.0987	10.2799	15.1075	15.3331	14.777	16.2259	11.3565
UTP20	0.965917	1.17661	1.32391	1.13266	0.605451	1.07722	0.647005	0.94728	0.688185	1.03245	0.595526	0.425983
TNXB	0	0	0.0367236	0.447023	0	0.23125	0	0.0271484	0.0233632	0	0	0.0234354
PAN3-AS1	1.7175	0.764571	0.254567	0.478381	0.323432	0.869638	0.330408	0.640299	0.862452	0.392944	0.327052	0.0694585
ASNSP3	0.0906856	0	0	0	0	0.0283075	0	0	0	0	0	0
TRMT112P6	2.25679	0	1.58538	0.382323	0	0	0.72824	1.98121	0.473543	0.731828	0	0.15845
PNISR	129.815	36.9273	41.2449	44.3817	35.9285	77.2864	38.9243	39.9681	45.2276	32.6746	35.923	27.4112
ARRDC2	1.60973	2.14731	1.73724	1.80089	0.457685	3.34847	0.416386	0.70466	1.09348	0.445535	0.72461	0.939197
PPTC7	0.686696	1.7375	1.43894	1.71427	1.11066	1.07216	1.19165	1.39089	1.19172	0.806255	1.25583	0.626025
PROM1	146.78	83.7266	83.6888	94.1461	46.0066	113.834	34.8776	69.9336	65.1154	24.1353	52.1091	28.4673
RP5-943J3.2	0.930726	0.675593	0.160845	0.195091	0	0.981655	0.087478	0	0.112172	0	0	0.677707
MED16	17.6646	14.5686	30.5937	9.51383	10.2765	27.4814	5.02773	16.0478	10.0364	7.50399	30.4961	5.9001
CTA-109P11.4	0	0	0.146675	0	0	0	0	0.0761761	0	0	0	0
RP11-164P12.5	15.819	8.18758	9.08069	7.38087	5.39919	4.81443	4.21272	5.86454	5.46391	2.77043	2.85291	1.27025
ARAP1-AS1	46.284	7.28028	5.90255	5.43323	2.50666	26.3123	5.41705	13.2315	8.74618	5.39647	7.46279	6.07356
TBL1XR1	25.6184	21.8643	29.7491	18.1551	18.6304	22.3134	18.9036	21.9129	19.8677	12.7363	25.373	18.5326
OSBPL8	73.2637	80.9882	131.129	63.1386	88.4781	88.0147	52.4186	77.7784	88.4216	75.397	73.2019	50.0523
AC004893.11	1.94133	0	0.393805	0.562484	0.464361	0.404071	0.0141102	0.587058	0.254394	0.0169171	0.376321	0.345571
AKAP1	7.20641	4.47201	6.32293	7.23168	2.94889	3.64997	4.12712	3.66891	3.25354	1.77908	3.22381	2.24885
RP1-95L4.3	2.48637	1.50676	0	0	0	0.724178	0	0	0	0	0	0
AP003068.23	0.114543	0.508288	0.844015	0.89343	0.268546	0.471477	0.283933	0.328809	0.154524	0.0391558	0.0397705	0.197454
RPS3AP6	6.97714	13.0676	10.5896	17.5363	2.97809	17.7705	4.24389	5.19527	6.47957	4.26503	5.89539	7.88838
RP1-128M12.3	5.7121	0	0.686889	0	0	1.2175	0	0	0	0	0	0
FAM117B	0.463227	0.738697	0.455438	1.13632	0.570913	0.275569	0.663726	0.442301	0.433072	0.43128	0.309707	0.453626
AC073109.2	0	0.281462	0	0	0.0819155	0	0	0	0	0	0	0
RP11-196G18.22	0.75083	0.283374	0.246327	0.223187	0.209208	0.236625	0.198584	0.156973	0.218053	0.155082	0.193366	0.06853
CXXC1	14.0979	6.73769	6.6013	8.39255	5.87997	13.3282	5.82893	9.32036	8.01063	7.06251	13.394	4.93971
GPR173	0.0672929	0.0363361	0.0146562	0.0261911	0.00777984	0.0499642	0.0227605	0.0240913	0.0561299	0	0	0.00631277
FAIM2	0.248757	0.730975	0.140342	0.518896	0	0.472642	0.072092	0	0	0.109923	0	0
AC083899.3	0.225327	0.41525	0.236014	0.604044	0.411382	0.384087	0.375179	0.261698	0.324845	0.389362	0.438146	0.237442
CDH12P2	6.46361	1.27561	1.64111	0.389092	0.550603	1.17949	0.242641	0.416128	0.208969	0.361892	0	0.154929
RP11-114F3.4	0.26415	0	0	0.0942627	0	0	0.0947131	0.0931677	0	0	0	0.0712436
TMEM132A	6.25871	3.41276	2.42884	1.36364	0.603281	3.63466	0.826518	1.32495	1.96265	0.692221	1.37415	0.353462
RP11-571M6.17	0.409172	0.390365	1.25581	0.480491	0	1.15948	0.318871	0	0.205018	0.528123	0.249489	0.209214
ZNF395	23.4485	4.40205	11.5428	5.00076	2.60218	16.9949	2.57107	6.71026	4.28598	2.53858	8.76185	2.86047
LINC01239	0.818447	0.10369	0.13508	0.103738	0.159226	0.0413861	0.0494021	0.106344	0	0.0399346	0.0325983	0.0262955
CSNK2A2	12.7934	17.5981	13.292	11.3232	7.4178	8.23718	4.24861	9.82106	7.89948	5.33639	7.86466	3.13216
SPTBN2	0.0907466	0.639172	2.23863	0.168821	0.0619633	0.139731	0.0912358	0.854162	0.155357	0.0132004	0.0765702	0.0439157
AC004878.2	0.441879	0	0	0	0	0.123037	0	0	0	0	0	0
RP5-1112D6.8	0.449544	0.0824575	0.0598324	0.128525	0.0265545	0.145421	0.0313692	0.0646121	0.0538499	0.0257199	0.0254131	0.00762109
RP11-360N9.3	1.478	0.0583168	0.144351	0	0	0.523583	0	0	0.0575732	0	0	0
JAG2	4.4767	2.31461	2.79089	2.03467	1.74639	3.25719	1.54709	1.82836	2.7011	1.40973	1.35743	1.78797
MAP3K7	12.2072	5.18724	5.06989	6.61132	5.0273	5.82698	5.65413	4.7527	4.49943	4.29898	4.84773	4.22079
NHS	1.07409	0.391704	0.337258	0.316918	0.158979	0.2642	0.12263	0.192151	0.123523	0.127578	0.117153	0.0596169
PPARGC1A	0.706261	0.192042	1.16785	0.433215	0.605086	0.0477203	0.00525756	0.248484	0.0283099	0.00954652	0.175147	0.106084
RP11-131L12.4	0.5236	0	0.0604384	0.0427282	0	0.0650446	0	0.126358	0	0	0	0
RBPJ	61.0755	60.8059	81.9776	52.2385	55.1183	51.2785	55.838	49.9168	45.502	47.1095	58.8496	48.1796
LRRC75A-AS1	361.273	558.919	504.338	496.338	307.63	341.184	234.285	450.209	370.319	257.981	210.202	269.86
TXNL4A	193.982	153.796	286.953	178.113	151.559	211.918	180.059	226.565	164.055	172.643	207.543	193.041
RP1-37M3.8	0.250667	0	0	0.0775616	0.0267619	0.0394558	0	0	0	0	0	0
RP11-1029J19.4	0	0.171623	0	0.408071	0.268372	0	0.114844	0	0.325224	0	0	0
PABPC1P3	5.90117	0.586713	0.466757	0.863954	0.250986	3.3062	0.312467	1.38832	1.36563	0.150656	0.879101	0.487254
RPL4P4	0.909663	0.88496	0.539431	0.794239	0.416759	0.500102	0.302686	0.188351	0.299708	0.0941935	0.153164	0.417492
RP11-778D9.12	3.47522	0	4.32198	0.607575	0	0	0.728982	3.86983	0	0.374588	0.549503	0.730145
RP11-103H7.5	0	0	0	0.461564	0.103747	0	0	0	0	0	0	0
MIDN	4.84952	2.88472	3.7834	3.51176	1.0205	4.54765	1.26109	1.80541	3.09802	1.35433	1.43949	0.590485
LSM11	0.0676949	0.194325	0.155097	0.157987	0.147515	0.160444	0.114401	0.0947345	0.13813	0.126288	0.113824	0.0803737
ATF3	0.394431	1.80648	2.72421	0.612143	1.03949	2.09602	0.68304	0.33569	0.496267	1.11964	1.22394	0.553125
RPS26P3	0.359235	1.02144	6.42514	3.54785	0.593533	3.32481	2.46627	2.9654	2.26572	1.71532	3.6309	1.27779
RP11-521B24.5	3.05313	2.1689	2.28484	0.259894	0.423026	0.819013	0	3.41101	1.71578	0	0	0
N4BP2L2	150.431	61.2901	54.6027	57.952	49.1591	83.3224	46.7651	71.8017	65.2293	43.5491	46.9822	48.2975
RRP9	7.90505	6.15887	5.67115	13.2496	4.97674	4.28798	5.537	4.24946	5.71406	2.99028	3.33693	3.04331
LRRC69	2.14191	0.440101	0.805483	0.329841	0.372547	1.38783	0.124068	1.47574	0.684312	0.404438	1.63121	0.299006
CEP192	5.55241	2.5698	1.15434	2.19178	1.64806	3.19162	1.34079	1.33827	1.44853	1.36225	1.44622	1.05603
FAM86HP	4.50796	1.2915	2.00174	0.663681	0	1.09522	0.884775	1.24535	0.172893	0.519922	0	0.11389
DUSP16	1.92687	2.24124	4.6041	1.41399	1.14484	2.16425	0.906404	1.66943	0.969339	0.776916	1.12961	0.668341
IPO5	9.66052	8.43594	7.40786	7.87542	6.11676	6.30306	5.3038	4.73825	3.9574	4.92709	5.11266	3.8164
ZNF83	28.6063	15.9303	15.289	5.42802	8.29598	30.5401	5.28032	16.5816	12.2353	11.4984	17.0849	14.617
CTC-444N24.7	0.381055	0.206963	0.0928626	0.0914684	0.188731	0.0837266	0.0174821	0.131728	0.22447	0.0424166	0	0.0720154
C1orf54	2.31268	1.41576	0.866552	2.94127	0.66643	3.32539	1.02607	0.937709	1.10899	2.06261	0.758227	1.16943
SMCHD1	13.7905	7.14137	7.49822	4.07899	2.99004	10.213	1.58603	7.01515	4.61627	1.65884	5.55061	1.81088
IFI16	25.5212	40.5728	25.1222	22.1705	27.2485	13.5242	37.1634	14.4538	13.5369	18.1514	28.1133	18.785
TMEM41A	26.4797	21.5799	19.3734	16.3697	11.8443	14.6075	10.1176	14.0494	11.3289	12.0233	12.1927	7.57824
PABPN1	37.4417	10.6892	15.9578	11.5475	7.59976	14.6334	7.35526	9.13646	11.0918	7.06448	6.76437	5.49376
LHFPL3	0	0.0232858	0.0786251	0.101753	0	0	0	0.0415518	0	0	0	0
RP11-152C15.1	0	0	0.445885	0	0	0	0.200265	0	0	0	0	0
PCMTD2	9.55949	5.31763	9.99	8.94602	5.48443	8.20792	4.62079	8.2164	6.62886	5.06118	6.79685	4.85075
RP11-1006G14.4	1.03947	0.48706	0.444459	0.642962	0.152551	0.76342	0.322326	0.669864	0.677795	0.352181	0.324316	0.144128
LINC01144	0.0663716	0.0327974	0.0793042	0	0	0	0	0.0750364	0	0	0	0
RPSAP19	3.01998	1.71552	3.70747	2.14257	0.500623	4.3321	0.520602	0.948675	0.720874	0.666963	1.11043	1.13616
PPP1R9A	8.32998	3.90901	3.50617	4.15803	4.01456	4.43669	3.48281	4.34258	4.2227	2.48024	3.72446	1.94153
POM121C	6.24326	3.16638	6.68669	4.22904	1.70572	5.78231	2.26199	3.71423	3.90255	1.85041	3.82028	1.9455
AMY1A	1.01368	0.166519	0.125856	0.071797	0.101285	0.423298	0.0418942	0.230868	0.16812	0.0504634	0.0254997	0.0342361
TRIT1	13.1035	4.80628	6.53176	10.4364	6.64899	4.31705	8.46266	6.13399	4.22029	6.61038	4.35912	8.32438
NAV2	6.17037	1.35695	2.07116	0.357035	1.56408	2.92116	1.00961	1.31939	1.56871	0.821413	2.01531	0.85593
AC008277.1	1.03633	0.157916	0.160307	0.0317662	0.102712	0.277223	0.0317013	0.156995	0.117373	0	0	0.0245367
TFCP2	8.04825	6.03142	4.86234	5.3744	4.7179	4.24676	4.35642	4.03285	4.34704	2.80581	4.41045	2.33772
CTD-2292M16.8	0.112473	0.0437622	0.0494965	0.036522	0.0277195	0.0428191	0.0101482	0.0182931	0.0167831	0	0.00920892	0.0275461
VSIG10L	0.189592	0.0578189	0.0647665	0.145028	0.0784355	0.0859742	0.124641	0.0773927	0.108047	0.13167	0.0133201	0.0549723
AC004980.7	2.14705	1.01132	1.35937	3.0878	0.873316	2.13794	0.569618	0.832131	1.99884	0.323567	0.19223	0.592457
FOXP1-IT1	0.547376	0.113026	0.0367929	0.114243	0.0426741	0.34693	0.0147973	0.0893022	0.171096	0.00935537	0.0199473	0
TSLP	0	0	0	0.0770399	0.0216005	0	0	0	0	0	0	0
RP11-33O4.1	0.968457	2.39317	2.06695	1.68068	1.09534	1.69105	0.74636	0.388777	0.440552	0.765754	0.387194	1.0534
PCNX2	6.13927	5.24754	3.34323	4.79602	2.99734	3.31588	2.52335	3.95403	1.62521	3.89083	2.40882	1.05383
GRAMD2	0.353913	0.147381	0	0.278378	0.0645636	0.218816	0.127086	0.100145	0.143142	0.0664734	0.10061	0.112666
ZDHHC21	1.70718	0.652983	1.07815	0.919182	0.984278	0.588405	0.926432	0.772491	0.572691	0.456115	1.19733	0.775939
RPL9P9	968.574	1204.49	1206.3	909.655	635.613	675.813	542.646	741.623	656.473	522.437	642.464	410.827
LINC00323	2.1745	0.73624	1.05501	2.01548	0.301965	0.875592	0	1.56627	1.05795	0.277007	0.468113	0.235714
NAA25	2.34696	3.52362	3.47208	4.16246	4.10537	2.2241	2.74047	2.96079	2.57185	3.92838	1.86258	3.09113
RP11-227G15.11	3.8363	0.0705939	0.595161	0.461821	0.335421	0.67227	0	1.18277	0.402195	0.0753581	0.444673	0.0449013
CERS6	3.65913	2.81479	3.54225	3.98044	2.78768	1.83537	2.31876	2.3878	2.14702	2.12289	2.15554	1.34096
VAV1	1.03375	0.29394	0.128705	0	0.0682275	0.493139	0.150778	0	0.0832052	0.112863	0	0
POLR1A	2.9635	0.646544	0.669235	0.852271	0.782494	1.75589	0.577934	0.698555	1.14925	0.647927	0.503381	0.481352
RPL9P7	33.6644	30.9124	31.9665	23.5262	15.9942	33.9494	12.2048	18.4156	16.7414	10.9017	17.0573	9.754
IRAK2	0.993786	0.812779	0.888611	0.163152	0.384119	0.687475	0.389667	0.489494	0.30345	0.36104	0.231752	0.330914
RP4-539M6.19	0.647942	1.48914	1.36191	0.486368	0.329466	1.49464	0	1.24406	0.239105	0.469451	1.42475	0.0828572
AC159540.1	47.518	10.1662	8.87563	6.10125	1.95316	31.5525	1.15798	8.45981	4.79177	1.69588	2.67542	0.779401
RP11-313P13.5	2.72917	0.535929	1.20429	0.53717	0.704829	0.596693	0.417353	1.07563	0.262046	0.422945	0.715679	0.541311
RP11-231G3.1	2.15106	0.407947	1.48521	1.07073	0.108311	0.932117	0.194864	0.450932	0.473129	0	0.151232	0.0811865
RP13-1039J1.4	19.3282	7.25654	5.69574	7.33201	6.8922	10.0643	8.06363	5.15437	6.6963	5.46203	5.31676	6.07792
SHH	3.98731	3.37024	4.74496	2.16449	0.839506	1.97183	0.703786	0.84983	0.889757	0.232499	0.459986	0.201518
EPHB4	2.88213	1.79554	2.44702	1.93282	1.5332	2.09365	1.28385	1.80695	2.17366	1.38193	1.65538	0.855295
CTD-2227E11.1	6.63087	1.79358	1.24883	0.35194	0.646897	2.55125	0.250514	2.7963	1.61934	0.256679	0.84962	0.333962
N4BP2L2-IT2	0.313528	0.0589637	0.0491126	0.077178	0.0140932	0.214764	0.026165	0.108907	0.0670189	0.0384523	0.0694327	0.0722569
RBM41	15.9031	16.9453	14.0366	12.27	13.799	11.1942	12.0044	12.2457	11.2426	11.9156	12.8671	10.3097
AC019097.7	0	0	0.393551	0	0	0	0	0.258345	0	0	0.129898	0
AC092597.3	0.424363	0	0	0.0947349	0	0	0	0.148435	0	0	0	0
MIR3911	1.56255	0.397809	0.847319	0.654665	0.237981	1.60297	0.414836	0	0.267425	0.423379	0	0.181221
HNRNPUL2-BSCL2	7.74081	3.23487	4.45692	3.14937	1.66028	5.18189	1.05085	7.57405	2.66446	1.83474	6.92473	1.00749
RPL21P32	12.9339	0.434295	1.19894	0.382495	0.302526	3.3901	0.0872541	1.68474	0.655725	0	0.147005	0.145261
CTD-2622I13.3	0	0.423633	0	0	0.177353	0	0	0	0	0	0	0
DDB2	48.5523	19.112	32.6974	21.7666	11.5657	27.1483	16.4075	22.5336	15.3003	9.62527	28.9668	10.6652
EPAS1	2.22884	6.31198	7.4012	8.45653	4.13692	1.69228	3.73055	4.027	2.33569	2.63502	3.11655	2.45041
ASS1P12	0	0.251557	0	0	0	0	0.0589841	0	0	0	0	0
CYP26C1	0	0	0.0193943	0.296693	0.0205575	0	0.122654	0	0	0	0	0.0984424
RPL15P14	0	0.0664383	0.0883035	0	0	0	0.0974432	0	0	0.0648266	0	0
RP11-330L19.2	0.251041	0	0	0	0	0	0	0.153655	0.116524	0	0	0
MAK	0.719483	0.120076	0.220196	0.193625	0.144568	0.271983	0.150615	0.216553	0.273337	0.117483	0.131418	0.116236
RP11-109A6.2	0.505428	0	0	0	0	0.10689	0	0	0	0	0	0
NBR1	17.946	8.71889	6.69135	5.91713	6.94751	10.6168	6.76154	9.19118	8.54764	5.32557	7.91134	4.85742
RP11-70P17.1	1.04336	0	0.356444	0	0	0.557771	0	0	0	0	0	0
RP11-517I3.1	3.32913	0.549911	0.741385	0.268108	0.65301	1.10658	0.247415	1.16406	0.631689	0.25463	0.849378	0.265922
C1orf35	123.876	48.6693	63.2818	60.244	43.3578	70.5748	26.6004	75.2756	57.789	29.8897	58.6293	26.0872
RP11-540A21.2	0.0801163	0.0199553	0	0.0205027	0.0230794	0	0	0.0236838	0	0	0	0
PLXNC1	0.497827	0.429905	0.0394604	0.197628	0.160136	0.254597	0.235234	0.169985	0.197158	0.252628	0.0779698	0.149767
GABBR1	6.351	0.681711	0.765268	0.163797	0.466057	1.72323	0.024586	0.783489	0.442363	0.190231	0.0555432	0.108621
COL10A1	0.0503265	0	0.00499287	0.0441288	0	0.0311981	0	0.026892	0.00596096	0.00692742	0.0208058	0
PLEKHM1	2.08122	1.78416	2.73552	3.58647	0.754185	2.93708	1.05359	1.45483	1.01995	0.955946	2.11663	1.00676
RP11-488L18.10	23.7205	3.91838	5.62451	3.19004	2.41161	9.51399	2.02946	4.87167	3.29349	1.56388	4.38322	1.29724
MARVELD1	5.92841	3.9521	6.71897	8.26641	4.80889	6.86888	3.40105	4.66146	4.4339	5.05909	4.50948	3.88859
RP11-819M15.2	0.303693	0	0	0	0	0	0	0.163438	0	0	0	0
DOC2B	1.40604	0.169036	0.330445	0.285882	0.0815061	0.0829934	0.0188049	0.710212	0.337116	0.0623482	0.0376501	0.0159592
RP5-857K21.4	0.171354	0.0880129	0	0	0	0.111858	0	0	0	0	0	0
BASP1	34.9445	36.4076	31.5603	49.4269	31.4235	13.5629	27.716	21.9234	18.6629	16.8684	19.8322	15.667
RP13-1032I1.11	1.11597	0.485288	0.250262	0.107819	0.125974	0.188821	0	0.825595	0.455085	0	0	0.0992075
SOHLH1	0.222932	0	0	0	0	0.0615664	0	0	0	0	0	0
ZCCHC3	3.12896	2.23158	1.66525	2.59969	1.94649	1.94604	1.84402	1.99732	1.95235	1.72595	1.85158	1.32612
TBL1X	1.96842	2.91273	2.18083	2.40078	1.69768	1.75952	1.60249	1.40817	1.37717	1.17612	1.53924	1.23222
ISYNA1	13.4125	9.19952	16.9089	27.4876	9.57148	18.1732	8.35941	17.2418	15.8301	5.67807	11.1729	4.85143
SOBP	0.0153317	0.0386184	0.08115	0.0401967	0.00806839	0.027032	0.0506533	0	0	0	0	0
LEF1	0.431621	0.21093	0.0254951	0.292685	0.249661	0.125956	0.136186	0	0	0.0710808	0.0351606	0
ZNF547	1.89198	0.608688	0.205582	0.238824	0.278431	0.758635	0.639168	0.473178	0.410682	0.182496	0.30555	0.551069
PARN	11.2154	7.24093	4.36734	4.59863	6.56238	5.97215	7.44013	5.01164	3.99479	5.24356	6.66571	6.2727
RBM14	11.8771	4.81181	12.8314	5.71833	3.77513	11.4149	3.84475	7.02535	5.90284	4.06253	7.18186	5.02522
BPTF	41.7503	17.6919	19.0297	14.8537	13.7206	21.4649	10.6353	25.2185	16.3698	9.57742	18.9698	5.05374
SESN2	5.15226	6.2882	2.34164	4.21352	2.3079	5.03604	1.25908	3.60822	2.8596	1.51091	2.81026	1.51815
MPHOSPH8	30.7127	35.5399	37.0601	40.7188	17.9262	34.4712	17.8737	27.2346	20.4835	16.5459	17.2146	21.2134
RP11-815J21.2	0.0720038	0.174214	0.00550918	0.0300448	0	0	0	0.0525356	0	0	0	0
ZNF207	28.0827	21.3295	16.7833	27.071	25.453	15.7128	29.2537	18.0279	20.4658	22.4837	20.5603	20.5726
ZBTB46	1.9385	0.0606891	0.040887	0.0231726	0.25556	0.50325	0.219045	0.0877192	0.160094	0.198427	0.0846308	0.061743
RP11-67L2.2	0.186419	0.203858	0.165529	0.163889	0.154246	0.182549	0.0828864	0.168823	0.145991	0.132225	0.149782	0.0954862
C9orf84	0.427127	0.113429	0.0679145	0.106767	0.0178272	0.245902	0.00529823	0.0297578	0.0500473	0.00642661	0.0784134	0.0132307
ATF4P3	0.328316	1.49836	0.747538	0.559522	0	0.74171	0.146099	0.445418	0.366404	0.0683473	0.258728	0.189326
TRMT10C	25.0567	28.9869	27.8495	36.6226	29.7621	16.1849	30.969	24.3852	19.5146	23.2612	21.2156	28.9473
CAPN3	3.19229	0.083858	0.617661	0	0.128649	0.145398	0.31966	1.53626	0.183491	0.241614	0.107129	0.0123496
UBOX5-AS1	0.163275	0	0	0	0	0.0302173	0	0.0327359	0	0	0	0
RP11-371A22.1	2.41076	4.55897	2.95831	10.2888	3.30041	5.79374	3.11249	3.04605	4.55508	2.42995	3.62699	3.42491
SUZ12P1	8.05159	2.85917	5.38611	3.05829	2.80188	4.32759	1.65288	2.2062	2.79956	1.63182	1.65451	1.57988
CTC-343N3.1	0.433617	0.0467885	0.327348	0.10841	0.0672766	0.221674	0.0201288	0.193132	0.205848	0.0258401	0	0.0172159
ZFP3	0.475988	0.198435	0.174368	0.401236	0.315948	0.107604	0.254737	0.310486	0.282338	0.205425	0.164679	0.275616
PAGE2B	1.46821	0.330417	0.496751	0.431535	0.148355	0	0.134039	0.924447	0.173477	0	0.249079	0
UBAC2	24.4298	20.6923	25.3698	32.6441	28.482	17.1467	25.9713	19.4612	23.2263	20.1789	22.1405	16.2658
KLF10	1.51758	2.03824	0.814699	2.54912	2.00513	0.602308	2.28811	1.21271	1.69537	1.41601	0.856756	1.58267
RP11-51J9.6	1.99384	1.22416	0.970246	0.57894	0.155906	0.444171	0.4509	0.574214	0	0.275011	0.559317	0
RP11-9E17.1	1.33633	1.39443	1.01174	2.79805	1.39285	0.767109	1.24015	1.00725	0.903482	0.62364	0.954553	0.587125
CMTM8	6.82533	8.92791	6.81908	11.4091	7.11428	8.27215	7.34437	8.13621	7.22435	8.25541	6.09897	6.94171
PHLPP1	0.27055	0.320014	0.24461	0.473624	0.444784	0.381524	0.237286	0.197792	0.287776	0.220688	0.45322	0.251097
GPAM	0.307414	1.44089	0.890364	1.58526	0.690221	0.608852	0.612149	1.47697	0.958421	0.205757	1.77394	0.270263
RP11-603J24.21	0.281228	0	0.187046	0.212632	0	0	0	0.175591	0	0	0	0
KPNA6	7.184	6.64424	5.60558	6.70147	5.80554	5.44879	5.384	6.66087	5.7569	4.74135	6.27867	3.54564
SUPV3L1	27.4583	12.4418	17.5134	7.27634	4.66104	12.9577	3.40918	10.0449	6.28822	3.90226	6.98339	1.88813
MRPL35P3	0.886453	0	0.308885	0	0	0.541972	0	0	0	0	0	0
TRABD	9.22629	8.50004	8.64717	5.93836	5.73865	6.8337	5.87239	7.14278	6.83435	4.18834	6.29442	3.99231
HDAC9	12.247	3.8578	7.9772	4.50757	1.58284	10.9375	0.384098	3.00964	2.32555	0.663846	1.01728	0.362704
AC004540.5	3.7989	1.30259	0	0.845684	0.681441	0	0.289369	3.7218	2.01731	0.925339	0	1.42014
METAP2	165.324	57.8912	108.671	55.0816	43.2139	86.3712	57.0439	70.8677	53.5444	38.3314	71.0551	54.6757
HEBP1	15.3773	21.4069	14.886	29.526	15.4351	15.0681	10.446	6.23727	8.42561	8.39368	2.97115	9.58675
ARAP3	1.4183	0.625009	0.570029	0.56798	0.270163	0.90349	0.145546	0.379885	0.362871	0.24426	0.222236	0.341014
HCG18	27.9329	4.85367	13.5516	8.59203	7.7768	16.2792	5.89296	9.54608	5.96907	5.85063	9.35857	2.88594
DDX54	37.9747	25.7402	37.4184	14.292	6.10937	40.6263	6.69263	27.3212	11.6809	10.2798	28.1108	8.26449
AC159540.14	3.35791	0.411541	0.625215	0.189759	0.123762	1.77896	0.187445	0.822721	0.373104	0.295071	0.462771	0.0298307
NABP1	14.0871	12.0914	14.0343	15.0392	6.3659	10.7335	6.82875	8.53718	4.87218	4.02836	2.74505	3.81711
CNTN1	0.0733412	0.0151255	0	0.113005	0.0234753	0.0719549	0.0186824	0.013041	0.00291937	0.0131766	0.0176702	0.0222527
RP11-403A21.1	0	0.14353	0	0.0583034	0.125909	0	0	0	0.0661471	0	0	0
RP13-585F24.1	69.8227	5.12414	5.11166	3.74594	6.15652	20.5435	4.26295	22.0071	14.6643	3.19015	15.4083	2.56502
RP11-410D17.2	0	0	0.529398	0	0	0	0	0.237554	0	0	0	0.11869
PYCR2	16.1456	3.68984	6.44285	9.92626	3.99857	7.78556	4.93542	11.1517	8.53975	6.36187	4.69208	5.91276
AC092171.4	2.18548	0.976074	1.42895	1.65398	0.59046	1.18713	0.44524	1.04312	0.587834	0.401161	0.772312	0.43994
GET4	34.1689	23.6528	27.3297	26.0128	22.469	41.0385	19.9366	24.0803	27.8816	25.3758	25.0485	26.5271
AQP2	0	0	0.00802363	0.471212	0.137347	0	0	0	0	0	0	0
GUCD1	9.67852	7.60603	7.84644	5.32164	3.51674	11.8543	3.24442	5.71202	4.26615	3.41565	7.86033	2.71225
ST3GAL4	0.129725	3.29321	3.43353	7.15444	1.06352	1.88658	1.93327	1.67585	1.12191	0.957006	1.73584	1.08243
RP4-669K10.8	0.0537246	0.0485039	0.0314464	0.233485	0.0975626	0.011135	0.0130471	0.15092	0.0742172	0.0299537	0.0250925	0.0728275
RP11-15J10.8	0.0688606	0.214821	0.213671	0.191522	0.143451	0	0	0.130927	0	0	0.0229762	0
KIAA1429	20.0956	6.24616	7.99598	4.00767	4.59699	11.1507	4.70302	9.69353	6.89129	5.5228	9.51307	3.4077
TPCN1	14.3394	4.94224	8.49369	7.86226	1.1291	15.1103	1.18183	3.23501	4.30687	1.74147	1.88169	1.01118
LRRN3	0.488841	0.226257	0.317927	0.186253	0.017029	0.236186	0.0750507	0.250212	0.163133	0	0.0592111	0
RPL23P4	2.02495	0	0.577882	0	0	0.477496	0	0	0	0	0	0
EBLN2	6.12556	0.997197	1.5358	0.661315	0.716317	1.84577	0.210436	1.89074	1.12373	0.491934	1.44354	0.350651
DDX10P1	0.529318	0.0733532	0.0861194	0	0	0.156396	0	0.0668595	0.0613736	0	0	0
NPTN-IT1	1.62368	0.294729	0.151257	0.289499	0.30974	0.453192	0.444343	0.656406	0.82641	0.169402	0.265303	0.288297
SPTBN1	10.7507	12.4929	13.2468	17.5703	15.9911	7.13315	12.0967	8.30445	11.4276	8.58839	12.0176	7.33193
DDX21	6.5811	8.36382	6.91382	10.7498	6.23501	4.76356	7.14515	5.2983	5.43527	4.40276	4.74181	4.29711
HNRNPD	56.8679	43.1304	39.121	36.7505	33.9906	35.0876	34.9224	40.8827	30.0427	31.1125	44.0549	26.3429
EXOC6	6.73049	5.7301	4.96087	4.69313	5.29918	4.20139	5.1514	4.04109	4.52248	4.55038	4.67293	4.05383
RP11-74D7.3	0.2728	0.231368	0	0.101004	0	0	0	0.164837	0	0	0	0
ZNF141	6.59219	1.01807	0.979494	0.937634	0.685391	3.29666	0.494393	2.06796	0.911844	1.33957	0.970703	0.50162
CHD8	6.97865	2.95926	2.30766	2.83967	2.684	4.11176	1.93821	2.44636	2.33258	2.44148	2.08374	0.990481
TRAF3IP1	17.2725	10.5845	11.538	9.22598	4.67427	20.3133	5.78614	10.6674	11.0026	6.67773	12.8181	5.54546
C21orf91	10.9308	6.35505	8.19891	5.156	6.50054	4.28225	6.85822	4.24957	3.64456	4.86067	3.21437	8.19427
SLC38A2	17.3779	16.6704	7.6116	19.9186	14.0358	11.9676	16.2538	9.50009	11.6633	13.4907	11.4608	12.762
EDRF1	10.0664	3.22974	2.99633	4.1755	2.54959	3.22551	2.96684	3.94383	1.84872	1.71262	2.74109	1.93957
CDC34	25.8064	11.8837	11.1376	23.0364	9.7402	21.8035	11.4771	16.8549	18.6299	11.2815	15.4757	7.13344
MYO1B	6.21637	7.48295	9.57058	8.52091	6.14589	6.71296	5.44161	3.41164	3.71921	4.52894	2.48952	5.91448
FANCB	3.0782	1.93225	1.49999	2.40924	2.3083	1.80337	2.3381	1.44288	1.12813	1.70688	2.42178	2.2096
RP11-490M8.1	3.33648	3.4978	7.93927	1.54858	2.02734	4.19759	0.790342	2.02876	0.773288	1.07851	1.77671	0.353645
U2SURP	168.238	133.578	156.407	81.9082	113.106	118.816	117.25	112.662	83.495	84.3827	117.784	113.908
PI4KAP1	2.73842	0.552104	1.65933	0.238591	0.472089	1.69308	0.258209	0.786151	0.400603	0.280704	0.868177	0.10653
NEAT1	554.72	146.512	228.763	111.418	58.2726	422.342	40.8103	102.038	107.233	41.5304	133.153	25.7859
PSKH1	1.5217	0.966348	6.09934	1.45438	1.60703	1.8362	1.44803	1.42114	2.02121	1.18593	1.21345	0.798917
AC002306.1	0.281755	0.324571	0	0.273537	0	0.087164	0	0.248166	0	0	0	0
RP11-728F11.4	0	1.14408	1.62893	0	0	1.0321	0.0299014	0.206592	0.0434574	0.536234	0	0.0298599
RP11-10N23.4	0.55578	0	0.442527	0	0.478273	0.145955	0.127283	0	0	0.250796	0.10685	0.209653
TMEM161B	18.0375	6.84562	10.2591	7.55961	6.28932	7.70124	7.82994	8.07134	4.19267	6.13233	9.08225	6.66805
LL0XNC01-116E7.5	1.55779	0	0	0	0	0.313904	0	0	0	0	0	0
PRMT6	1.65284	1.84297	1.05677	2.54077	1.73337	1.51559	1.99816	1.08018	1.62215	1.3615	1.4908	1.21225
C20orf27	1.39182	3.15288	4.22218	10.9851	4.7635	1.89534	6.25767	3.27482	4.38524	4.34824	3.01941	1.65354
ITGA2	1.47251	1.91067	1.1315	1.25972	1.32607	1.37108	0.76286	0.318973	0.555476	0.809051	0.574698	0.802461
HOMER1	36.9701	24.5739	33.9886	17.4335	15.3803	24.1876	6.1314	21.871	16.1721	7.17802	18.0462	5.24792
CTD-2587H24.5	0.11666	0.0684846	0	0	0	0	0.0750558	0	0	0	0	0
SFPQ	68.5019	31.2052	39.2586	36.2106	28.9598	48.6403	23.3845	39.6174	31.0642	22.3898	35.19	14.2625
RP11-847H18.3	0	0	0	0.178812	0.0620404	0	0.0509352	0	0	0	0	0.0438156
SSBP3	13.0768	5.6754	6.97358	4.52718	2.77354	8.87556	3.37703	5.06311	3.48995	2.97544	3.7944	1.05797
RYBP	2.7801	1.8872	1.90085	2.52354	2.06153	1.95352	1.88123	1.74629	1.80678	1.3228	1.86468	0.905871
PCDHA1	0.0793889	0.0167672	0.0599791	0	0.00535702	0.0417037	0	0	0.000148906	0	0	0
TAB1	2.62862	1.05926	1.3612	1.85307	1.07805	1.99772	0.842938	2.32465	1.66302	1.37193	1.76814	0.899921
RP11-98J23.2	3.94226	1.68829	1.82212	1.75359	1.25366	3.0101	0.915456	2.26426	1.38157	0.957088	2.58639	1.58148
CTD-2033A16.1	0	0.155515	0.00626319	1.66828	0.218946	0.444148	0.870754	0	0.12498	0.755539	0	0.526306
NPM1P9	0.24659	0	0.354413	0	0.107626	0	0	0.167539	0	0.0636816	0	0.0372199
TNFSF13B	15.2572	1.59657	1.68989	0.822858	0.603598	4.51921	0.758937	5.49571	1.25549	0.512498	1.85897	0.379562
IL10RB-AS1	0.409796	0.12802	0.279838	0.059527	0.181285	0	0.152752	0.100181	0.0694557	0	0.145092	0
PML	6.96333	5.69158	7.7577	7.31975	5.31294	7.56862	3.66387	6.06528	6.53768	5.67053	4.67168	3.75889
L1TD1	0.0501376	0.0061072	0.0249607	0	0.021434	0.00778592	0	0	0	0.00812404	0	0
RPGR	2.74765	0.64019	2.16455	0.976276	1.3031	2.49773	0.808888	0.866713	1.34164	2.0002	0.809932	1.01218
GKAP1	9.76368	3.34829	2.04004	2.44948	2.20389	6.09298	3.21599	4.68528	4.56474	3.57646	4.24045	2.43626
SHROOM4	0.88349	0.345313	0.139944	0.23081	0.0446675	0.194513	0.142938	0.400248	0.094668	0.0373732	0.114995	0.109168
RP11-439K3.3	0.78541	0	0	0.458796	0	0.453495	0	0	0	0	0.166847	0.0847902
RPL17P50	4.19937	0.140959	0.391223	0.24107	0.248745	1.68632	0.328288	0.547579	0.699946	0.612346	0.563563	0.374418
HIC2	0.418996	0.178042	0.148608	0.130802	0.120794	0.249283	0.105027	0.21847	0.164815	0.0835106	0.218297	0.106885
BAX	14.2819	2.6688	11.767	31.2579	7.36158	11.2038	5.9859	22.8777	13.9325	7.80061	10.4241	3.12593
TJP1	33.5169	19.2974	26.5429	14.47	6.50974	22.4575	7.68832	16.5914	12.4607	8.68161	12.1013	7.60241
ZNF404	0.0975237	0.281909	0.215962	0.265977	0.302998	0.0345074	0.172641	0.28623	0.134349	0.542803	0.0497926	0.0378109
MSI2	10.8941	4.07899	6.57511	4.4116	5.30717	3.04469	4.7104	8.03585	5.9801	4.08188	5.71774	4.12531
LARGE-AS1	0.241502	0.133423	0	0	0.0192028	0.0583644	0.0421464	0.134126	0.109793	0	0	0
TFRC	12.8304	6.66488	12.8918	11.3214	8.37489	10.3942	10.1507	10.5318	7.84061	8.03219	12.7047	6.42502
POU2F2	1.20364	0.0734631	0.0738781	0.127915	0.45112	0.429647	0.0141714	0.0249235	0.02773	0.00838578	0	0.577018
PLXNB1	8.10712	4.98497	5.91077	6.58416	5.60601	6.37816	5.00964	6.60639	6.5529	5.85118	6.06143	3.78613
MDN1	8.63016	1.95202	2.52353	1.18387	1.75714	3.12827	1.42033	2.30055	1.7366	0.965906	0.974136	1.24199
AC010761.13	1.99852	0	0	0	0	0.129622	0	0.659497	0.101682	0	0	0
NPM1P39	0	0.389258	1.16934	0.279671	0	0.712805	0.0985099	0.0866556	0.129987	0.26342	0.083888	0.07813
CHP1	12.645	18.6194	16.3514	32.001	20.3698	12.6626	25.9294	15.4022	17.1097	18.1979	15.2534	21.2168
SLC10A7	2.31995	0.97431	1.38308	1.76284	0.818384	0.635062	1.12271	1.87321	1.14176	0.911389	0.448726	0.895977
SRP72P2	0.452272	0.0213071	0	0.0409683	0	0.0250751	0.0797512	0.0550189	0.0239026	0.0263404	0.0288032	0
RBM10	7.85526	5.09346	4.23395	3.61173	3.78371	5.74773	3.47704	4.78388	4.25038	4.47633	5.79091	2.47139
AC010680.1	0.0647991	0.0358646	0.0133971	0.0126134	0.0100205	0.0253975	0.0127899	0.0297005	0.0156724	0.00957153	0.0190006	0.0107413
NBEA	0.481607	0.296659	0.103797	0.23537	0.173945	0.0744905	0.10884	0.163565	0.100553	0.0275751	0.181912	0.0287865
CAB39	5.29344	7.64349	7.39763	6.75257	5.8985	3.10044	6.19925	4.85549	3.98709	4.25005	4.07077	2.79615
AC002456.2	0.462168	0	1.37472	0	0	0	0.759791	0.316069	0.352807	0.555411	0	0
RPS7P10	2.27825	2.04949	2.71789	2.82958	0.283641	3.54326	0.260206	1.61495	0.505755	1.21341	0.725859	1.23635
EXOC8	0.575899	1.03771	0.466646	0.933967	0.532453	0.704578	0.630707	0.628226	0.49589	0.422962	0.537435	0.429889
WASF2	24.6734	38.0122	43.8193	43.3126	23.2422	30.449	29.3456	27.7061	27.9935	23.2068	24.894	20.8591
NOL8	15.0695	8.14869	9.63281	10.2035	6.64729	11.2721	10.2764	5.61351	7.35777	7.80918	7.04633	7.71644
RP11-168A11.4	3.04949	0.445485	0	0.273986	0.251135	0.726745	0	1.01243	0	0.496215	0.339257	0.161051
RP11-309L24.10	0	0.14088	0.474984	0.176323	0.0624895	0	0	0.360343	0.26928	0	0	0
C15orf56	0.421929	0.0502522	0	0.105039	0.146355	0.113883	0	0.119328	0.0821163	0.199232	0	0.0520337
FAM98B	2.71869	2.43608	1.96635	2.89503	2.18056	1.7604	2.59767	2.9366	1.7951	2.22743	2.84165	2.42246
ZBTB5	0.567871	0.803081	0.990132	1.14103	0.814065	0.586008	0.804624	0.953617	0.880327	0.791816	0.659288	0.494223
VEGFA	7.11631	12.5785	7.84253	5.2902	4.54841	8.04459	2.32392	4.76129	5.15271	3.21578	5.02219	2.05685
CYTIP	0.120137	0.0412242	0	0.0861029	0.125287	0	0	0.012856	0	0	0	0.0108782
AC073046.25	0	0	0.875363	0	0	0	0.406206	0	0	0	0	0
WDR75	5.82754	5.04675	4.30102	6.77925	5.36306	1.77331	7.25219	3.22609	2.23687	5.62813	4.06616	4.64722
RP11-513G19.1	0.149788	0.0748032	0.0970421	0.0632251	0	0.0894233	0	0	0	0	0	0
DCAF10	4.01058	5.11564	4.2698	5.43319	4.57739	4.95987	3.81407	2.89171	3.58928	2.77717	5.43364	2.70032
DDX18	42.1092	30.1677	61.1192	24.328	17.3878	31.5685	19.8724	28.0707	18.3986	15.7617	26.2043	18.6292
RP11-144O23.8	0.309502	0.250188	0.103258	0.0311742	0	0.214245	0	0.0537317	0	0	0	0
ZNF618	3.10558	1.54167	1.00692	1.47575	1.29976	2.39056	0.945019	1.96894	2.69241	1.31753	1.48082	0.952061
RP13-104F24.1	1.18211	0.948723	1.0723	1.0141	0.444553	0.97415	0.0580417	1.05392	1.23921	0.173968	0.708341	0.0398867
CTD-2026K11.1	0	0	0.953043	0	0	0.253086	0	0	0	0	0	0
UQCRHL	0.74109	1.53516	0.854588	3.77432	0.659646	2.59289	0.68693	0.818154	0.427731	0.456085	0.350917	1.64608
RP4-622L5.7	3.45758	0.471396	0.6003	0.300972	0	0.330784	0.28964	1.30408	0	0.154388	0.271798	0
NECTIN3	4.14854	0.99078	0.75663	1.13112	1.75739	1.15578	0.945011	2.03252	1.82177	1.09896	1.28625	0.648978
PRKCQ	0.122897	0.325349	0.193617	0.260649	0.178436	0.0241709	0.201026	0.111418	0.0422626	0.0897876	0.106049	0.115628
MC1R	0.307867	0.190083	0.232375	0.203497	0.0855326	0.324552	0.0106766	0.177879	0.156566	0.0668272	0.115526	0.0871569
RPL7P18	1.27217	0	0.312397	0	0.217367	0	0	0.103628	0	0	0	0
ERCC5	52.1927	16.5108	28.2776	13.018	14.1324	33.4255	14.7953	21.4747	13.1621	10.2243	21.0003	12.2157
TAS2R4	1.21446	0.116457	0.0776738	0.158074	0.151199	0.487712	0	0.206306	0.221993	0.0314925	0.0762099	0.0108205
CELF1	15.3489	7.11543	12.7703	9.35211	6.56297	8.62565	5.1199	8.61658	6.6616	3.41593	8.18404	4.22644
RP11-49K24.3	1.83278	0	0.168333	0.0886884	0	0	0	0.587363	0	0	0	0
MRPS21	296.936	268.509	355.155	249.469	251.829	206.398	246.548	346.646	130.987	250.524	310.674	255.253
CTD-2547L24.3	1.00162	0	0	0.0634717	0.21632	0	0	0.0260522	0	0	0	0
RAB15	0.645624	1.26031	1.80544	1.61852	0.280944	0.550168	0.354064	1.11098	0.623779	0.158829	0.480893	0.17065
PAWR	68.3552	66.6935	83.2786	65.2445	27.5095	34.4649	17.3104	35.7162	27.6684	18.9266	24.0057	8.86636
RPL7P49	1.41538	0	0	0.0886338	0	0.733189	0	0	0	0	0.144548	0.138869
RP11-228M15.1	2.06557	0.276993	0.640121	0.263028	0.246657	0.265493	0.100706	1.29953	0.902148	0	0.67492	0.0463621
DTX4	4.19289	1.07629	1.68583	0.885093	0.721258	3.83696	0.507778	0.962268	1.14511	1.33182	1.22112	0.760586
RP11-573D15.2	0.0924663	0	0	0.0318012	0	0.026376	0	0	0	0	0	0
RP11-121A13.3	0.596333	0	0	0	0	0.181723	0	0	0	0	0	0
RP11-346C4.3	0.1149	0.192105	0.0341302	0.161342	0.0626308	0.0404703	0.00670353	0.0420665	0.022164	0.0247112	0.00856249	0.0170865
RP11-212I21.4	0.105609	0.0496611	0.0512603	0.0507894	0	0.0626915	0.00366164	0.0152621	0.00413719	0.00885427	0.0143905	0.00640459
VPS37B	4.58656	2.38668	2.4298	2.54635	1.46182	3.17865	1.81351	3.18123	2.56811	1.72853	2.35561	1.60892
PEX14	1.81263	1.35764	3.04534	2.00257	1.40189	1.73076	1.07633	3.04982	1.47182	1.38881	1.84619	1.65527
CCDC14	32.0081	13.0656	13.9144	11.9156	6.59548	10.9663	6.13993	7.51465	6.28471	4.63553	6.06096	4.39732
SLC6A4	0.0809171	0	0	0.0110258	0.00314688	0.0115433	0.0204803	0.0130125	0.00306667	0.00368418	0	0
TRHDE	0	0.0266388	0.038258	0.156144	0	0	0.109633	0	0.00120742	0.00134881	0	0
SLFN5	11.0211	7.07074	20.4289	4.74626	6.79668	8.10562	9.019	10.325	8.62839	5.2696	8.83455	5.58318
C11orf57	26.4348	11.5806	18.1146	11.4072	10.0532	14.9656	9.3001	17.4918	12.5373	7.33621	13.7968	7.86612
ZC3H12B	0.130989	0.020046	0.0124046	0.00971908	0.0291694	0.043982	0.0157161	0.0183474	0.0368429	0.00795392	0	0.0132138
YBX1P1	0.886749	0.818478	1.30765	1.77933	0.38015	2.03961	0.988887	1.26612	1.19296	0.853899	1.55392	0.956635
ORMDL3	14.6496	5.87018	6.98144	5.41067	4.07124	10.4101	4.01121	6.12956	6.4895	5.6156	4.96974	5.40655
RP11-2J18.1	7.61485	1.88877	2.07124	0	0.651786	4.93125	0	0.962747	0.725738	0.257375	1.01611	0
RNU6ATAC35P	0	0	0.129079	0.163093	0	0	0	0.129866	0	0	0	0
LAMA5-AS1	0	0	0	1.27116	0.264686	0	0	0.265712	0.297125	0	0	0
STAT4	0.0192562	0.196797	0.210598	0.0177117	0.163483	0	0	0	0	0	0	0.0154061
CTA-963H5.5	0.510407	0	0.706454	0.554894	0	0.657801	0.164847	0	0.22399	0	0.327925	0
RP11-814H16.2	0.215913	0.101672	0.131862	0.0935133	0.101271	0.128571	0.188685	0	0	0	0.140136	0.167336
RP11-762H8.1	2.23687	0	0.625276	0.387849	0	0.573955	0	0.816342	0	0.322414	0.206402	0
TCP10L	2.64815	1.61979	0.39722	0.930637	0.257332	0.086944	0.645181	1.33874	0.567359	0.187826	0	0.711823
RP11-362J17.1	0	0.144322	0.290983	0.11806	0.131027	0.17751	0	0.0953176	0.0724572	0	0.184788	0
RP11-283I3.6	0.794615	0.470406	0.228233	0.783347	0.432451	0.293294	0.512303	0.347996	0.386676	0.333431	0.230511	0.378865
INE2	0.761444	0.498302	0.585588	0.544195	0.518227	0.230161	0.41541	0.466256	0.314487	0.228861	0.623224	0.226864
RP11-96D1.10	0.401429	0.0491112	0.129165	0.220543	0.188762	0.178519	0.1276	0.151929	0.181211	0.123455	0.129914	0.0508296
MFSD2A	2.58755	1.5656	4.06332	0.939508	2.13222	2.64687	1.64738	0.55456	1.19668	1.39918	1.94458	1.6347
ESF1	12.4297	11.178	10.8089	7.58843	5.26176	9.1875	5.81927	6.08119	5.50101	4.64336	5.70392	4.55924
RP11-805J14.5	0	0.187404	1.73081	0.548718	0.22648	0.163372	0.103735	0.643361	0.433901	0.321865	0.0958065	0.00010826
ZDHHC15	0	0.00992481	0	0	0.00269361	0	0	0.00339319	0	0	0	0.00236917
PYROXD2	6.2804	1.13873	3.41124	2.81543	1.32791	5.78422	0.788638	1.71671	1.22691	2.32543	2.85815	0.490869
SCAPER	10.6609	6.28464	10.2905	5.8883	7.01276	5.7569	5.15801	7.70697	6.43649	3.71729	7.56941	4.85231
CELF6	0.417068	0.0538504	0.158125	0.258277	0.000136166	0	0	0.247534	0.0650237	0	0	0
IGDCC4	0.0229024	0.0572697	0.0229262	0.0197974	0.0351889	0.0303676	0.00472959	0	0.0143812	0	0.004091	0.0328897
RP11-109G23.3	0.395729	0.0872124	0	0	0.161644	0	0.0615817	0.0536636	0	0.0257089	0.0869959	0.0731355
HNRNPUL1	17.495	7.62646	13.0476	8.10771	7.85522	16.3641	8.34526	10.531	11.4258	8.72594	14.2221	5.09475
TIAM1	3.63385	2.23581	2.81329	3.94031	0.575973	2.90154	0.482545	1.17505	0.519643	0.282938	0.128739	0.258825
SS18	10.0324	8.05504	7.20711	8.58257	9.04326	5.36155	7.82452	7.2821	7.91672	6.58213	7.77254	6.27243
POPDC2	1.4194	0.0693338	0.160032	0.218857	0.199377	0.22119	0.345609	0.295638	0.0560029	0.488824	0	0.240129
RP11-503E24.2	0.648149	0	0.234308	0.0368385	0.0407866	0.136016	0.106048	0.221552	0.0428648	0.0431548	0.0564842	0
KIAA1211L	4.94643	6.08148	4.25548	2.66136	1.73886	6.04491	0.558236	4.75549	4.5679	0.755421	0.717866	1.93157
ASB13	2.486	4.27031	7.14144	3.02681	2.71953	4.3652	5.09148	4.34868	5.84981	4.26834	3.17577	2.98262
FXYD4	0	0	1.01873	0.957889	0.626775	0	0.138932	0	0	0	0	0.286637
SMO	1.42178	1.027	1.50806	1.0951	0.556575	1.18937	0.441949	0.954319	0.921291	0.644654	0.41427	0.711719
RP11-44F14.7	0.135104	0.0395856	0.0102315	0.0314924	0	0.106849	0	0.0288468	0	0.0200932	0.0691639	0
CDH12P1	5.77405	1.28954	1.67508	0.391015	0.553175	1.19313	0.242255	0.415726	0.209247	0.364584	0	0.153451
NPR2	9.32169	0.303367	1.12391	0.587301	0.505956	3.47561	0.640873	1.61294	1.13693	0.8708	0.434499	0.347351
RP11-510N19.5	0.568271	0.343126	3.22359	0.0177958	0	1.10146	0.126163	0	0.0325967	0	0.0813632	0
ZKSCAN4	1.72762	0.676758	0.461866	0.568007	0.809368	0.671638	0.462012	0.597376	0.610104	0.539141	0.414716	0.400521
AC021218.2	0.38934	0.131296	0.56681	0.240483	0.338751	0.156632	0.42694	0.186285	0.179454	0.158215	0.384848	0.256424
RP11-508N22.12	0.129063	0.0625626	0	0.0131298	0.00730357	0.0697068	0	0.0457307	0.0381888	0.0164282	0.0157111	0.0294405
CRTAC1	0.0717508	0	0	0.0258603	0	0.0439106	0	0	0	0	0	0
KPNB1	41.0553	30.1738	27.9837	25.4519	20.9427	22.231	14.6211	30.4397	23.6905	12.984	26.6595	11.6121
RP11-352M15.2	0.622835	0.161178	0.197158	0.238122	0.169497	0.257787	0.265174	0.196988	0.155307	0.138045	0.177517	0.195407
RP11-435O5.7	0	0	0.188271	0.205442	0	0	0	0.158306	0	0	0	0
TSPYL4	0.564405	0.20255	0.196678	0.264976	0.24648	0.278107	0.0972272	0.165024	0.236366	0.112438	0.149808	0.109233
RP11-844P9.5	0.248189	0	0	0	0	0.102629	0	0	0.00946087	0	0	0.0175371
DCAF11	12.5094	6.74298	5.18825	5.50127	6.21637	7.5688	4.84859	6.93931	6.10191	4.41773	8.11562	4.03089
MUC20	50.6404	41.0117	17.6968	42.8948	18.5788	39.68	22.1722	37.7828	43.261	25.9761	19.4698	22.1662
HIVEP2	0.40414	0.607275	1.20155	0.777931	0.567384	0.715897	0.394782	0.390037	0.401324	0.328546	0.439795	0.194388
RNF217-AS1	0.198463	0.0254534	0.00529047	0.00892336	0.0242789	0.111478	0.00965031	0.00584157	0.0102013	0	0.0346809	0.00420319
CEACAM5	0.160091	0.52647	0.0235273	0.0456084	0.277511	0.0111162	0.102211	0.153753	0.0227938	0.124526	0	0.169048
FAM216A	1.48567	4.59512	3.56796	5.78422	4.80445	2.47841	3.26782	1.41174	1.44824	1.95424	1.21597	3.3331
UTP3	7.43833	3.30428	3.92135	4.02639	3.50581	3.74672	3.62072	2.63248	2.94762	2.38247	2.41066	2.01885
RPL6P27	11.1145	9.07929	17.2912	12.4761	4.67949	15.6448	6.08185	6.92035	7.65482	6.12235	9.11603	6.58098
CH17-431G21.1	1.35798	0.744154	1.0166	1.13326	0.823153	0.910365	0.565456	0.630576	0.629773	0.529699	1.00257	0.408354
DIO3OS	0	0.708794	1.74167	0.326952	0	0.549808	0	0	0	0	0	0
NEPRO	9.35887	6.13712	6.5499	6.07245	5.5616	5.83551	3.99179	4.68443	4.33808	4.09798	6.30534	3.17348
RP11-641D5.1	19.2903	5.46641	8.39927	5.9098	1.64735	12.8412	1.69794	3.30207	2.6683	1.42948	2.90132	2.4076
WNK1	38.295	15.7346	24.027	8.75225	6.44548	26.3325	3.81676	21.2366	10.4217	3.16872	15.4073	2.46692
ANGPTL2	0.239363	0.075145	0.0558863	0.0908443	0.119279	0.0971181	0.0845395	0.0562782	0.0212316	0.233662	0	0.0123687
WRN	3.5754	1.39275	1.41425	1.21857	1.40794	1.08715	0.72422	2.39107	1.03155	0.662409	0.815645	0.900561
SLC27A1	2.93475	1.13304	0.972776	1.24776	1.00811	2.03218	0.795391	1.69658	1.74571	1.06793	1.04511	0.888344
LINC01510	1.42263	0.14666	0.804956	0.125785	0.646863	0	0.601548	0.200624	0	0.452106	0	0.457792
TNFRSF17	0.518106	0	0	0	0	0.166692	0	0	0	0	0	0
NUP160	11.4393	5.02701	6.73016	3.93294	3.10321	5.76176	4.08107	5.25891	3.49019	3.10529	1.86131	3.43822
RP11-11C20.3	2.39962	0.0868352	0	0.237014	0	0.107432	0	0.602533	0	0.101353	0	0
CTD-2370N5.3	0.307026	0.872598	0.22669	0	0.0415156	0.170698	0	0.358771	0	0	0.366463	0
RBPJP6	0.0773869	0	0	0	0	0.0223071	0	0	0	0	0.008174	0
HKDC1	0.989712	3.62227	3.9897	2.4516	1.80411	1.50314	1.74734	3.96919	1.75116	1.83311	1.7609	2.35053
ADAP1	10.8165	4.05828	4.7649	6.34342	3.39047	7.03023	2.52388	5.80034	5.6275	1.67979	3.69696	0.461612
PARD6B	4.39282	9.3287	16.6395	8.57984	4.68257	6.81278	6.23374	6.60517	6.54391	5.23401	3.87813	3.83633
RP11-506H20.2	0.206009	0	0	0	0	0	0	0.0637602	0	0	0	0
NUP62	8.07749	5.01444	7.0234	6.72736	4.90018	6.19462	5.28973	6.39483	4.543	4.93286	6.56055	4.05876
SLC20A1	8.55248	5.75633	3.63916	8.06393	5.3287	7.35024	4.26978	3.53126	3.77053	3.4053	4.34732	3.68415
RP11-774O3.3	0.874252	0.131289	0.0244779	0.115771	0.120097	0.197659	0.171959	0.575317	0.278109	0.214859	0.320914	0.157151
RP11-37B2.1	9.0475	2.58399	5.16159	1.33828	2.47289	5.4024	1.42147	3.49152	3.97034	2.45747	2.3009	2.22894
RAVER2	1.87015	1.01169	1.17133	0.792578	0.976583	1.07775	0.886174	0.867107	0.683065	0.733182	1.05709	0.598625
Z83001.1	1.8025	0.269087	0	0.146558	0	1.01993	0	0	0.429483	0	0	0
TTC3-AS1	1.01128	0.04221	0	0	0	0.328335	0	0.170559	0	0.0413521	0.111714	0
AC010761.8	1.78313	0.0704662	1.36652	0.124686	0.192282	0.70776	0.157652	0.51548	0.136241	0.074539	0.243649	0.0899862
ETV7	1.70529	0.891756	0.700356	1.12739	0.692025	1.22879	0.785899	0.388245	0.478159	0.537021	0.964652	0.662386
RP11-46J23.1	1.4605	0.396935	0	0.244378	0.0862538	1.15479	0.0749229	0	0.296764	0.10594	0.263702	0.0678572
SESN1	3.63768	2.14724	2.60725	4.70173	1.71395	1.96545	2.93343	1.38162	1.14248	1.50741	1.81933	1.6724
AP4B1-AS1	0.0570073	0.0509803	0.0749288	0	0.0547768	0	0.0258273	0.0329892	0.0291689	0	0.0371358	0
ATG7	7.91572	6.2745	6.55468	10.6487	7.30029	7.06409	8.25211	6.90611	7.39819	5.95358	7.80405	6.36176
RPL21P44	4.14199	0.236212	0.346551	0.318315	0	2.4053	0.0943101	0.483842	0.248283	0.262933	0	0
SF3B3	20.1893	33.9427	26.9792	44.3564	31.8018	26.2394	24.3364	37.3496	29.4227	26.6887	39.4042	21.1062
CTC-487M23.5	1.99791	0.0835095	0	0	0.283304	0.206835	0.0588195	0	0.157411	0	0	0
GNL3L	1.70623	0.608119	1.20393	1.34755	1.10353	0.755773	0.612552	1.39566	1.06957	0.459155	0.835202	0.85033
PLOD3	10.0484	9.38945	10.1771	5.17977	5.03763	13.0223	4.58524	8.66781	8.67228	7.0049	7.99688	5.41174
ZNF26	3.40257	0.654509	2.83654	1.13244	0.632967	1.52417	1.32871	0.913253	1.0863	0.364415	0.142113	0.480426
RP3-417G15.1	2.83521	2.08186	2.25042	0.791678	0.282028	2.10586	0.417447	1.43122	0.710252	0.597149	1.67678	0.22373
CRACR2B	4.01371	1.87529	9.8376	7.27219	3.59712	9.89081	2.48352	2.33781	7.16054	4.09396	0.881145	0.915112
KLRA1P	2.76519	0.409417	0.13401	0.25342	0.105248	1.11904	0.171535	0.27514	0.290471	0.213772	0.124111	0.105372
BICD1	1.9631	2.59345	2.32096	3.40474	2.3902	1.25013	2.4399	2.05829	1.57192	1.52969	2.03299	1.11641
PNLDC1	0.120894	0	0.175504	0	0.121779	0	0	0	0	0	0	0.0256288
RP11-299G20.2	0.0296034	0	0.0586744	0	0.0359774	0	0	0	0	0	0	0
CEP83	6.1174	3.4308	4.21495	3.78757	3.67114	1.60299	4.08356	4.90863	3.01173	3.0812	3.98395	3.1241
GPR151	0.0850787	0	0	0	0.039916	0	0	0	0	0	0	0
ZMAT3	9.6959	7.2732	7.91397	5.17519	2.94153	8.13566	2.55706	5.72701	3.60316	1.30697	3.79475	1.12526
CECR2	1.43277	0.342625	0.676736	0.807887	0.312055	0.146313	0.230699	0.293096	0.00796585	0.00930861	0.0578176	0.184291
CTD-2012K14.6	0.982571	0.144091	0.476259	0.35443	0	0	0	0.771303	0	0	0	0.401024
NAT10	3.34468	3.4693	2.92535	3.49583	2.16945	3.45802	1.22826	3.0618	2.36915	1.58684	2.63305	1.92492
RP11-345P4.9	1.61078	0.415336	0.555851	0.372464	0.807271	0.379607	0.549475	0.798563	0.58216	0.529083	0.427275	0.595605
RP11-260M2.1	7.42807	2.34638	1.78424	1.88234	1.79741	1.7425	1.13997	2.80065	2.04742	1.04896	1.3033	1.00771
TNRC6A	21.1795	4.9137	11.5654	4.98918	3.93785	14.8455	5.06125	5.4492	3.98781	1.28986	9.65251	6.66617
XPO6	13.9948	14.4209	20.2397	10.9726	5.79853	17.7118	5.32206	13.9591	13.6056	7.62026	11.432	4.88269
HSPA12A	1.76308	0.511656	0.825881	5.18443	0.616928	3.99269	0.0451193	0.766365	1.58161	0.773967	0.308291	0.297053
FAM163A	0	0.0260518	0.0337125	0	0.0151653	0	0	0	0	0	0	0
RAB13	137.167	120.194	104.41	90.4847	95.0081	99.3915	94.7334	121.675	117.959	84.7661	105.106	68.6761
AGAP3	13.4366	5.11288	5.93113	4.92643	2.00554	11.0024	2.12268	6.51879	5.52505	2.50228	6.44971	2.65237
MYO10	48.427	25.1603	61.1564	20.4873	16.9736	42.7575	19.7696	30.8604	42.4397	17.0594	27.1759	11.0054
YOD1	0.588269	0.532139	0.461314	0.446321	0.457752	0.304361	0.354043	0.513751	0.345323	0.269319	0.505873	0.264069
MSMP	1.09409	0.642721	1.98835	0.504195	0.35386	1.776	0	1.42417	1.36394	1.9543	0	0
CCSER2	21.0057	16.4642	15.2619	12.0178	13.1004	14.1847	7.61754	14.6672	14.3844	7.4718	11.1803	6.46353
RP11-573M3.2	0.586647	0.193176	0.3933	0	0.104409	0.148885	0.171747	0.145896	0.16642	0	0.034403	0.0384329
ANKRD36C	48.1348	5.17048	6.20682	6.17638	4.32436	20.0329	4.0524	7.89447	5.82458	4.64835	6.22969	3.93667
AC083843.1	0.155119	0.0635748	0.026733	0.0635694	0.0444377	0.0809031	0.0436015	0.0670036	0.0455653	0.0213598	0.064444	0.0361777
NRAP	0.0212367	0.0275254	0.0450969	0.0160921	0	0.00950929	0.0355916	0	0	0	0	0.00335695
AC007906.1	2.33478	3.50816	1.10637	2.62314	2.13929	1.23066	2.50646	1.80603	2.33085	1.21338	2.04306	1.0942
AQP11	0.446534	0.493981	0.373571	0.375352	0.455741	0.314018	0.29837	0.273717	0.379468	0.211059	0.157023	0.315354
AOC1	1.82337	0	0.525538	0	0.306592	0.481526	0.233072	0.501169	0	0.503498	0	0.190244
CNGA1	37.1092	4.30797	6.97941	5.17315	5.20664	7.94107	4.75112	6.28767	6.99616	4.16884	3.80819	2.89696
MSS51	0.993291	0.489332	0.32068	0.279702	0.220222	0.72255	0.215843	0.21588	0.300324	0.360489	0.313356	0.169893
RP11-829H16.3	0.328078	0	0	0	0	0.0395754	0	0.0224052	0	0	0	0
PSMD3	4.56742	3.24181	4.2348	4.9624	2.41308	4.16059	1.99544	3.33574	3.3129	2.04558	3.26498	1.41396
RP11-734K23.9	20.571	3.12973	3.10902	1.76986	0.626336	6.4449	0.385568	2.57918	1.23632	0.687282	0.646813	0.279555
FAM76B	9.47477	4.99616	6.69966	2.98148	5.73404	3.66683	4.24071	4.00983	3.08374	3.76131	4.01315	4.42719
ACSM1	0.792583	0.257502	0.313393	0.0888441	0.231371	0.546698	0.260165	0.236164	0.82231	0.216081	0.113316	0.0758828
RP11-175K6.2	0.0723697	0	0	0	0.0118897	0.0136971	0.0118881	0	0	0.0136035	0	0
AC017081.1	0	0	0.268188	0	0.051755	0	0	0	0	0	0	0
RPL9	1126.36	1245.78	1608.85	999.186	589.563	1023.39	555.459	953.454	778.524	563.628	762.607	467.389
PWAR1	0.634309	0.048149	0.0500746	0.0320627	0.0151423	0.359552	0	0.061187	0.0785435	0	0.039027	0.0167094
AF131215.4	1.59218	0.562225	0.244344	0.341289	0.081407	0.74696	0.0907126	0.385747	0.167481	0.094982	0.0992632	0.131733
ZDHHC14	2.44451	0.3446	0.267966	0.523269	0.472161	0.748599	0.345944	0.591993	0.479011	0.469645	0.612418	0.222645
CLUH	3.67192	0.888316	2.94971	4.18479	1.28636	2.64744	1.23388	1.89341	1.73638	1.4204	1.51117	0.357126
TFDP2	130.732	56.8484	57.1257	56.0736	48.5683	60.5278	37.1828	76.9001	62.0848	36.1755	51.3704	31.1011
RP11-513I15.6	3.32418	5.34303	4.99439	2.52079	2.18463	3.36931	0.586115	3.29687	2.96425	1.22674	1.85298	1.23371
PRKCSH	3.20269	3.28952	9.74593	7.56224	4.71247	5.56424	2.89907	5.74216	4.76363	4.97811	5.22779	2.5499
LINC00205	3.17914	0.895588	0.603656	0.590538	0.850755	0.909983	0.357426	0.750288	0.431647	0.700144	0.494702	0.270792
RP11-63P12.7	4.82961	1.88168	4.72806	3.54029	0.892232	5.30685	0.192695	1.81609	1.3765	0.555013	2.86568	0.859873
EFNB1	3.25718	1.88934	2.54727	1.90908	1.18618	2.55508	0.295555	0.630286	0.817285	0.53623	0.593304	0.230004
PCED1B	2.23562	2.07511	1.93508	2.81345	1.32147	2.14838	1.35999	0.741278	1.21665	1.33967	1.30182	0.626401
CAMK1D	0.0971919	0.148967	0	0.102747	0	0.150747	0	0.00635281	0	0	0.0187528	0.00470004
PRKD3	12.0752	4.10104	7.41145	5.01343	3.33375	7.0534	3.54862	3.48741	4.25817	2.2007	2.91448	2.7275
PCDHB18P	0.991579	0	0	0	0.0440965	0.0212967	0	0.330411	0.00738219	0	0.00847947	0
PTK7	2.71743	0.663107	0.774974	1.95135	1.11765	1.51514	0.606076	1.09467	0.513367	1.4709	0.231084	0.942561
RP11-131L12.2	0.666028	0	0	0	0.105598	0	0.167335	0	0	0	0	0
RP11-307C12.13	0	0.699688	0	0	0	0	0.265157	0.304567	0	0	0.473927	0
LYAR	8.29183	10.6375	10.7046	16.4532	13.3811	7.06716	12.6353	7.12026	8.01056	8.56997	5.73821	12.9277
AC000123.4	0.628673	0.207244	0.695654	0.183997	0.0993292	0.12668	0.084351	0.521513	0.323833	0	0	0
RP11-206L10.4	0.32774	0	0	0	0	0.152888	0.0492855	0	0	0.0737689	0	0
IFI30	31.5967	81.6982	102.64	146.414	72.3398	54.0146	74.1221	46.4632	50.8199	48.3694	33.4937	59.8761
RP11-434H6.7	7.79508	2.39694	3.90173	3.95503	1.73915	3.09911	1.90429	4.84174	3.73295	2.13213	0.677484	2.20824
SMIM10L2A	0.294756	0.301498	0.29677	0.60885	0.187196	0.46914	0.0879452	0.174861	0.063812	0.11666	0.157537	0.115533
NEMP1	1.08673	0.630089	0.796853	1.18812	1.17929	0.673285	0.680206	0.516225	0.542396	0.425925	0.855874	0.552997
TRIM44	7.69672	5.5167	10.2898	5.64	5.16357	3.37118	5.96717	5.60438	2.72681	3.57591	6.7556	2.64118
MIR181A2HG	2.84322	1.96229	0.95715	2.00432	1.4255	0.41772	1.80643	0.724847	1.17113	0.720387	0.443497	1.09238
RP11-666F17.1	5.74759	0.457207	0.571182	0.527576	0.470527	2.27952	0.293875	0.947492	0.522809	0.0815846	0.336133	0.0739533
RPL31P52	1.82926	0	0	0	0.156649	0.934081	0.133564	0	0	0.564696	0	0.117944
RRP36	21.359	30.2976	24.5115	22.0762	20.2403	29.3358	16.1069	27.9645	22.558	20.827	29.9439	16.7797
PSMD10P1	0.727791	0.253533	0.118808	0.0693396	0.0710007	0.524654	0	0.222943	0.0830318	0	0.446083	0
ZBTB11	2.21333	1.51128	1.35923	1.34395	1.38706	1.45204	1.02761	1.17151	1.19508	0.954574	1.09453	0.779948
RP4-781K5.2	19.9527	16.2919	19.2491	21.1584	16.6135	14.4815	13.1366	28.018	17.4479	15.736	21.9229	15.5078
MPP3	4.14811	1.17446	1.33561	1.43797	0.688754	2.59288	0.354359	0.843762	2.28913	0.431356	0.674682	0.197281
CACNB4	0.651616	0.0522801	0.0138963	0.0246884	0.121743	0.218676	0.00510047	0.0487761	0.00930254	0.00239831	0.0105388	0.0150305
INTS7	3.0157	2.78508	2.54432	2.11372	1.90695	1.88876	2.52019	2.297	1.83499	1.82013	1.78019	1.36355
RP11-686D22.7	13.5886	3.29885	5.67409	3.60115	1.60704	3.11528	1.03524	5.73825	2.9717	1.15396	2.92152	0.376942
RP11-849F2.9	1.80199	0.495565	0.683796	0.717669	0.11053	0.989754	0.192352	0.160861	0.241449	0.132554	0	0
RP11-388M20.2	5.46734	2.08302	7.9041	0.255814	0	5.01075	0.482725	3.79098	2.58347	0	0.673936	0.831663
NEIL2	5.33122	3.87733	3.17091	4.1559	4.11206	2.57669	3.53032	3.97418	4.66204	3.29948	2.72131	2.34415
RP11-226L15.5	1.47465	0.284645	0.749875	0.729003	0.991285	0.371624	0.423335	0.734484	0.71367	0.451063	0.810565	0.232329
RP11-65L3.3	0.599071	0.180157	0.00800283	0.0628771	0.138787	0.141785	0.0118782	0.212131	0.097145	0.0154863	0.0775958	0.0238387
RP11-77E14.2	0.663079	0	0	0.234925	0.235773	0	0	0.368492	0.467248	0	0	0
SAPCD1	0	0	0.692141	0.887284	0.965576	0	0.249746	0	0.288744	0	0.410768	0.431709
EIF5AP4	0	0.14853	0	0.127065	0	0.187174	0	0	0	0.157252	0	0
[truncated: 128 more rows]

## Sheet: cluster2
gene name	Ctrl1	Ctrl2	Ctrl3	Ctrl4	Sec1	Sec2	Sec3	Sec4	WOI1	WOI2	WOI3	WOI4
VRK3	9.03033	9.93445	11.6022	27.4464	24.8378	7.772	23.1361	12.6109	16.461	21.9842	14.228	25.8431
ZNF565	1.0816	0.682126	0.116444	1.92786	1.86179	1.01727	1.57244	1.05871	1.97083	2.54564	1.57949	1.51036
ITGB1BP1	28.4373	41.8288	35.7425	39.9903	50.4877	47.4737	51.9316	41.0604	38.2844	63.8937	40.3242	75.9399
TWF1P1	0.0322697	0.0171553	0	0.0293174	0.096801	0.0971364	0.133563	0.0421455	0.0766501	0.110386	0.0868209	0.249503
LINC00261	5.77918	3.80523	0.918467	1.51286	4.68526	5.12824	1.98892	6.48624	15.3967	3.08276	3.92443	2.35684
FBXW8	1.1063	0.73735	0.814766	0.911046	0.810622	1.00047	1.07151	1.04357	1.50947	0.870855	1.02085	1.18716
AC113189.5	3.60252	3.61848	10.2547	4.75766	3.15289	12.0445	4.01409	4.26092	7.55233	3.6329	6.43579	6.73341
HBA1	0	0	0	0.120122	0.908487	1.26467	0.449244	1.27771	2.32226	4.60429	2.38435	0.569777
RP11-578F21.3	0.051263	0	0	0	0.0299518	0	0	0.0922757	0	0	0.156839	0
C2orf76	13.6578	17.841	13.443	24.2211	36.6506	22.3397	43.4554	24.1562	28.3836	50.1444	26.2305	60.3562
RP11-66N24.4	1.33562	0.149586	0.487111	1.17506	0.420307	1.5311	0.816166	1.17731	1.08184	1.39489	1.57021	1.0824
PSAT1P1	0	0	0	0	0	0	0.0397725	0	0	0	0	0.067548
METTL6	7.14332	7.24203	9.3421	9.72877	11.815	2.46417	15.7639	7.95079	8.56262	13.0151	9.10964	17.1046
OLMALINC	0.897883	0.807472	0.443751	1.10541	3.41918	2.73526	4.76412	2.51108	4.00845	6.84389	3.01633	8.94902
RP11-83N9.5	0.126721	0	0.0769358	0	0	0	0.23846	0	0	0	0.275351	0
SMIM14	22.5468	42.9094	30.5788	47.8515	90.3908	25.8657	112.101	51.5575	65.1173	153.187	63.9446	133.733
TBCB	196.548	350.753	427.876	332.581	432.235	159.051	421.918	537.762	450.997	480.716	470.361	578.808
AC008132.14	0	0	0	0	0.0831472	0.198159	0.075535	0	0.245864	0	0	0.644167
DCLRE1A	0.625508	0.700101	0.801564	0.393449	0.812129	0.582814	0.738847	0.584774	0.480195	0.606882	1.49822	0.506866
KLK8	3.82316	2.63895	0.985348	0.470946	14.01	5.18881	11.4405	13.1652	26.314	17.0255	14.3688	5.71292
PSG3	0	0.0351066	0	0.217874	0.192566	0	0.348466	0.0882096	0.239141	0.26871	0.0231505	0.463296
CCDC74A	0.538266	2.09083	0.213183	1.95967	4.45785	1.61787	4.05711	1.35994	2.32378	10.6284	1.50586	4.8706
KHDC1L	3.24587	1.05556	11.4511	0.821775	7.72865	12.3899	5.27033	0.433754	0.578077	15.6451	20.4105	3.82613
SGK1	6.31971	6.59221	34.0017	12.0099	46.475	2.70365	58.1208	9.92026	14.907	62.9291	23.0064	130.386
RP11-388C12.1	0.102229	0.0704994	0.078183	0	0.0560568	0.234297	0.201087	0.0890319	0.405499	0.0683544	0.260809	0.0796344
FAM174B	6.41663	4.11871	3.87744	3.6806	8.4996	4.71109	9.41662	11.7253	13.9861	11.6618	8.66122	10.712
NMBR	0	0	0	0	0	0	0	0.0456792	0.0410729	0.0413264	0	0
NCF4	0	0	0	0	0.134413	0	0	0	0.310367	0	0	0
PYM1	24.5147	45.4535	39.1685	65.1917	85.8397	25.7846	98.868	65.5206	73.9436	102.803	78.4164	126.062
VSIG2	10.7083	6.06395	3.34125	3.77029	11.1074	0.387003	9.94334	22.5997	21.5199	21.3239	19.4544	35.0854
NPEPL1	2.43596	0.921069	0.967192	1.48992	2.54596	2.06869	1.23631	2.36716	2.22812	3.02605	2.43741	1.6892
TIMM23	19.7651	51.24	38.4819	85.5626	85.3357	20.6408	111.282	45.8991	56.016	95.1741	51.5505	111.744
TAF9	14.4424	50.0668	43.2979	80.4751	104.055	24.2023	133.849	31.5014	46.7362	102.066	48.8105	152.423
EPHB3	1.16257	1.19107	0.111743	0.924812	3.82328	1.53841	2.42004	4.33181	4.24268	4.74428	4.51811	3.6839
ZNF69	3.48302	3.71445	4.00061	4.7951	4.9583	6.68453	5.86512	5.4255	6.75535	4.60295	7.53385	7.40669
CTSO	2.26041	1.85531	1.5385	2.80148	3.28823	1.5934	3.5519	2.34128	3.36658	3.34114	2.19895	3.1931
TMEM183A	8.24437	7.00902	6.77742	20.5122	15.8035	8.16528	25.9066	9.93348	8.70707	22.1464	14.9658	24.1921
LINC00869	16.4778	7.77286	4.73424	6.53759	8.55286	14.4482	7.18836	11.6105	13.1658	14.7709	9.60229	9.94063
POLR2H	101.405	149.05	195.822	182.022	196.907	88.5707	228.785	188.371	145.371	177.821	194.47	234.492
LAMTOR5-AS1	0.625912	1.13803	1.09378	1.59432	3.17122	0.076451	1.89843	2.63818	2.79532	4.89524	1.41642	2.35625
AC009133.22	4.31383	17.7602	27.8399	42.4571	96.7408	23.1849	88.1708	77.5742	115.069	101.661	77.9318	100.895
CCNDBP1	35.864	28.3542	21.4828	55.4573	64.822	18.8045	84.7814	43.103	49.9169	80.0359	32.1984	101.906
SLC25A53	5.7918	6.47297	3.82584	3.61363	5.61551	6.13076	6.58552	6.20049	7.89731	6.33693	6.35609	12.0416
PRH1-PRR4	0.503239	0.221709	0.69323	1.26354	1.45411	0.516944	1.2245	0.226013	1.13579	1.38382	0.169709	1.41175
TMEM179B	23.9599	130.192	95.7238	190.274	252.751	70.4616	303.543	185.426	204.341	296.451	219.687	303.458
OTUD6B-AS1	7.32626	6.47922	6.62389	6.9574	11.7727	4.55298	16.488	7.50132	9.95349	11.7794	8.12057	17.4208
DMD	3.28424	3.71042	1.56401	1.76501	3.97313	1.88594	3.58424	4.30864	5.46235	4.08258	2.70659	4.86128
COA1	37.1657	109.349	71.4254	129.914	185.804	73.7306	213.582	156.479	157.588	213.893	144.094	255.218
ZCCHC12	0	0	0	0.0376487	0.0721849	0	0	0.0709722	0.0187763	0.151815	0	0.134806
SNAP91	0	0	0	0.0243598	0.100457	0	0	0	0	0	0	0.174058
RP11-423H2.1	26.1043	21.8259	21.0846	53.3904	38.8549	22.7743	53.2252	26.4437	32.3432	36.287	33.8315	61.4397
RP11-680G24.4	0	0	0	0.0240718	0.0259824	0.0230945	0.103996	0.0486169	0.0478263	0.149472	0.0578741	0.0710782
FAM221A	3.01315	3.92715	6.41207	10.4173	13.4506	3.81739	17.117	7.43359	8.44511	15.5879	9.97161	20.7668
CSNK1A1	41.0283	31.3715	28.7346	42.7045	38.4879	33.0968	40.7734	43.2885	43.4174	39.496	36.1167	44.6478
FRMD4B	18.5482	8.92656	15.0532	6.64011	15.9371	6.00493	19.0485	12.9153	13.3597	11.4936	20.3609	11.8743
RP11-408O19.5	0.351696	0	0	0.0454486	0.0761797	0.261224	0.0445807	0.160784	0.303666	0.11302	0.207715	0.0321801
TPRKB	24.7841	61.5788	56.2623	79.5353	97.1522	28.9486	116.803	52.6101	70.7469	107.78	79.2815	166.047
C6orf226	31.3381	40.0419	49.5818	45.1405	80.0441	30.6849	83.3792	79.64	106.694	87.0575	110.298	83.6913
PTPRB	0.0374101	0.0306952	0.0220017	0.077484	0.182378	0.0843973	0.425628	0.142396	0.178983	0.196832	0.383592	0.561592
RP5-882C2.2	1.58898	0.649979	0.373285	0.817789	1.91608	1.44289	2.36203	1.79324	2.74186	1.66514	4.34331	2.26653
BCL10	2.83008	3.2292	4.63209	5.70263	6.35837	3.28595	8.81819	3.83205	5.28062	9.09646	3.66351	11.0334
RP3-442L6.4	0.024244	0	0	0	0.0271051	0.0552129	0.20546	0.0300591	0.110019	0.228427	0.0802616	0.270643
DOK7	1.55249	0.242481	0.13536	0.582231	2.31473	1.20174	2.02965	1.35403	8.37154	1.98381	4.49633	1.50457
CROCCP4	0	0	0	0	0.171	0.533401	0	0	0.198155	0.20234	0.941845	0.252651
ACP6	15.2902	14.0989	11.1042	15.9049	23.1742	26.2713	35.4024	30.8645	33.7501	42.8191	54.1323	39.8274
RP13-270P17.1	0.573455	0.137758	0	0.124913	0.33165	0.26478	0.759374	0	0.92882	0.303309	0.0972125	0.428413
SNX3	9.88804	27.6198	18.5542	84.1342	90.8423	19.71	120.051	38.972	57.6487	119.544	41.6494	158.209
LINC00319	0.0119143	0.0372477	0.0471147	0.0129943	0.0583096	0.0664847	0.0284984	0.0156802	0.0818516	0.00830341	0.0782579	0.0565123
CDYL2	0.367896	0.502766	0.338635	0.762853	0.407666	0.610266	0.482377	0.521062	0.774164	0.661017	0.361218	0.272651
BRIX1	12.5141	37.7221	28.4169	43.5348	46.9671	10.5681	62.7657	19.7557	21.8729	49.2692	27.1289	68.0766
PCAT14	1.26252	1.51549	0.801133	1.29867	4.70943	0	2.98709	6.18019	2.02685	1.96195	1.67745	13.7525
GNG5	122.477	390.717	284.311	605.998	719.731	188.597	853.539	356.052	540.978	923.231	627.953	1062.38
BCKDHB	2.09268	2.5048	2.53102	8.19554	4.70004	3.50251	7.12912	4.70112	4.71913	11.7856	3.23856	8.68572
IL12A	0	0	0	0	2.61911	0.233682	6.63153	2.71242	6.91625	7.8136	2.65815	6.32458
PDE6B	0.293087	0.0424894	1.44684	6.10928	6.76055	1.52908	6.81502	2.78306	4.70926	9.75935	4.51345	5.63462
STRADB	4.31585	1.8075	1.63643	3.60391	5.89515	3.48993	4.81472	3.18615	4.23184	6.81558	2.65365	8.38354
CIAO1	9.83553	19.4011	15.7373	37.1436	34.7434	11.301	34.8206	20.9443	27.5379	34.2424	18.1026	32.5149
CTC-559E9.6	2.20147	0.439266	0.280721	0.911124	1.85266	0.511891	1.82959	1.01198	1.75715	1.49248	1.24151	2.18763
AC104532.2	0	0.567463	0.411944	0.94263	2.92866	2.26482	3.74153	5.13027	9.83365	6.65995	2.04739	2.90259
GIMAP4	0	0	0	0	0.409857	0	0	0.145905	0	1.28095	0	0.0253575
RAP1B	24.3043	34.0102	41.0292	49.1368	47.5868	15.68	72.9424	24.7275	19.774	58.6878	28.8334	77.6383
WASH5P	9.28271	4.88472	9.83579	6.20722	14.8419	8.45792	15.3129	11.7514	13.7979	16.5365	18.5831	13.8009
CYSTM1	63.4624	136.916	157.892	232.663	276.939	72.8607	377.898	183.767	242.088	300.505	238.825	365.043
GSTM5	0	0.0297302	0	0	0.162364	0.109615	0	0.343066	0.201696	0.218169	0.0740327	0.823264
AMZ2	19.9316	18.6357	16.7725	23.8785	32.1275	12.8133	38.404	20.0115	26.4497	39.5649	27.255	48.5334
SMUG1	31.418	47.936	58.0698	36.8537	86.0008	53.7477	77.2949	90.1304	105.257	102.45	121.435	97.171
NPIPB2	2.8919	1.09831	0.614826	1.40048	1.60065	2.10532	1.661	1.34054	2.32526	2.19899	1.28427	1.53586
FTH1P3	0	0.157713	0	0.13263	0	0.176327	0.118419	0.614848	0	0.166451	1.04882	0
DYNLT3	17.3114	42.95	40.5708	47.5732	50.2811	12.8058	68.0366	36.4811	35.7992	54.1337	54.5845	55.0541
CH507-24F1.2	1.14803	0.756843	1.16056	1.94544	1.84149	0.438737	2.41021	1.31843	1.89148	1.86274	2.23014	1.76302
CDK7	24.3261	35.4608	38.3895	34.7804	50.95	17.1655	52.6893	30.1909	33.955	54.3838	29.9391	69.9693
RP11-900F13.2	0	0	0	0	0.344464	0	0	0	0.403299	0	0	0.136889
RP11-330M2.3	0	0	0	0	0	0	0	0.176796	0.26311	0	0	0
SRP9	64.1895	120.653	110.814	224.042	236.971	47.0199	379.345	91.2207	119.285	303.773	156.012	501.819
NOTCH2	0.516044	1.14928	1.00776	2.27329	1.70177	1.66186	1.64551	2.30249	2.58617	2.5734	3.26193	1.47133
NME3	91.6816	143.102	129.699	152.494	190.231	126.474	147.343	187.274	265.293	199.608	130.153	182.812
FLYWCH2	6.94379	13.019	18.1365	38.0197	28.3701	15.9949	24.4559	18.0988	38.4021	27.3149	23.2518	19.7901
RP11-554D15.1	0	0	0	0	0.375882	0	0.162489	0.272538	0.816165	0.222065	0.134121	0.0670423
FAM177A1	99.2405	179.391	352.636	256.219	339.039	226.164	539.647	404.757	365.913	368.295	484.907	594.017
B9D1	43.8521	97.5104	74.5375	97.0118	118.205	51.2334	82.3218	115.541	150.862	120.582	73.8759	108.026
ADRA1B	0	0	0	0.106572	0	0	0	0.275025	0	0	0.472026	0
PASK	1.11926	0.618665	0.206959	0.585359	0.679325	2.11137	0.344446	0.51367	0.626257	1.17117	1.60269	0.899431
NXPH3	0	0	0	0	0	0	0	0.0381414	0.0344803	0.085441	0	0
RP11-196G11.1	4.91731	7.45287	5.20532	5.90672	18.0134	13.2084	19.5373	9.74586	17.2161	25.6437	29.0005	24.6733
METTL21A	5.22533	9.4772	10.3975	17.2217	19.5847	7.81415	28.9679	12.748	19.4906	25.7782	14.3966	26.6882
MRPL15	16.8861	56.1582	41.8908	76.1825	76.2564	22.8122	101.238	38.5052	45.2119	81.6029	49.6479	118.74
DPY30	202.304	383.588	374.352	410.464	507.034	166.608	548.551	328.894	308.361	513.088	366.461	585.176
RP11-459E5.1	0	0	0	0	0.237469	0.051826	0.718872	0.131903	1.48473	0.213611	0.12993	0.186265
ACTR1A	8.0686	18.927	12.5348	23.0845	38.173	12.3846	42.9063	31.5633	25.2845	49.0152	31.3684	49.9807
TMEM125	11.3744	11.3003	9.83649	15.0363	14.1697	12.6333	15.1407	11.0531	17.114	15.0381	10.2961	19.0216
NBPF1	5.00798	1.8767	2.69442	4.90374	2.68573	3.73299	4.96493	5.73935	6.03755	2.03384	5.60028	5.17546
GEMIN7	17.5112	40.0489	49.2111	68.3628	65.3382	19.6998	71.898	51.3011	52.6201	69.6819	59.3513	66.9033
CDKN2D	2.75142	6.63683	4.8441	9.55484	15.1759	3.6125	14.2208	9.98265	14.4238	17.0053	11.8046	19.5568
CCDC160	1.43762	0.592287	0.333784	0.459889	1.71854	1.38711	0.56815	1.87557	2.0032	2.34166	0.886645	2.41108
TIMM17A	16.262	65.9834	48.8139	90.1736	109.741	21.0253	140.123	50.8022	54.3928	112.175	62.809	143.019
CTHRC1	1.75631	3.77454	1.87877	4.71356	40.982	4.7491	52.1172	7.79684	36.4683	75.9756	40.4041	9.64259
C15orf61	3.01153	2.00007	3.71093	2.75528	3.54494	2.00572	3.75002	3.67743	2.6303	3.18366	4.21235	4.56582
AC079742.4	0	0	0	0	0.945338	0.192437	0.590812	2.06774	3.36335	1.31	4.06846	0
RP11-156L14.1	0	0	0	0	0.0387894	0.0396199	0.0977072	0	0.173965	0.0534263	0.028739	0.0635089
MTCH2	66.73	117.821	124.034	155.911	201.559	54.5165	240.858	113.197	117.913	174.55	166.818	240.118
LINC01358	0	0.00882987	0	0	0	0	0	0.160387	0.127786	0.133962	0	0.0332171
ACOT4	0.115615	1.11051	0.491281	1.19696	2.56797	1.14821	2.96529	0.879207	2.12761	2.83711	1.18076	5.98009
RP11-457I16.2	0	0	0	0	0	0	0.121099	0	0.18123	0	0	0
WDYHV1	5.83371	9.50349	5.90825	8.85536	14.5443	7.41898	24.3536	9.55277	16.0083	20.0503	14.4026	41.5765
RP11-84A19.2	0	0	0	0	0.0258318	0	0	0	0.0766227	0	0	0
SERPINA6	0.338137	0.0394503	0	0.228792	1.18456	0	0.692524	1.02002	1.66629	1.34414	0.394148	1.07359
CKS2	60.6258	411.084	240.144	518.227	527.355	64.6103	742.226	227.874	282.495	561.504	350.264	784.644
DNAJB14	18.8837	25.9472	29.4856	22.5208	38.1792	9.7575	41.4749	32.323	36.4998	34.4675	33.1986	41.2485
DYNC2LI1	21.3029	30.1599	14.3486	32.9912	75.0731	21.6039	98.2344	40.4359	45.2395	87.8003	45.2403	127.635
CDK2AP1	22.7903	25.0116	20.4538	58.6245	71.8531	40.3126	78.553	43.4309	63.4713	101.59	41.8893	115.38
RP11-857B24.1	0	0	0	0	0.104888	0	0.0905949	0	0	0.254928	0	0.0801686
TMEM251	15.8007	32.3497	20.4827	45.8785	57.8057	20.0454	76.1712	37.5812	37.9114	62.9865	35.6517	97.3581
RP11-739L10.1	0	0.40993	0	1.07786	1.7511	0	1.40835	0	0.644707	1.76117	0.863524	3.0782
HIST2H2AA4	208.153	95.005	94.4826	69.2928	134.226	58.6339	219.46	148.674	186.5	174.749	246.04	98.7105
TPM3P6	0	0.13086	0.562833	0	0.176426	0.512856	0.0499207	0	0.0636373	0.133806	0.271766	0.291332
THOC6	6.6359	8.9271	8.99636	12.7118	10.4755	9.66895	13.0909	9.66604	17.295	10.7716	9.72026	9.89194
POLR2J	90.0752	137.965	132.803	142.747	151.326	106.043	167.365	160.869	147.891	172.693	166.298	187.34
UCP1	0	0	0	0.050298	0.0270997	0.0520881	0	0.0313286	0	0.0307135	0.122616	0.0196248
DCHS2	0	0	0.0013179	0	0	0.0071781	0	0	0	0	0	0.0102547
C2orf68	8.05316	9.8204	14.6997	10.5023	10.1873	11.8812	12.5555	11.8529	14.9156	14.0875	13.5233	11.7469
WRAP53	4.13158	1.61418	2.30181	5.25752	4.97063	2.34826	4.74091	3.27127	4.67889	4.15336	3.83133	4.19197
AC002075.4	2.07483	0.484571	0	0	0.427094	2.40365	0	3.40483	3.12112	2.03948	3.98549	1.26804
ESCO2	0.799206	9.91716	6.24601	6.73004	15.1733	2.39851	18.6945	5.39001	4.04444	10.4628	17.4032	18.2825
RP11-690I21.1	0	0	0	0	0.187772	0	0	0	0	0	0.300647	0
ZNF331	4.3002	3.42698	4.41085	6.01738	6.85745	4.61308	5.4629	4.05147	6.31319	5.1543	5.93075	4.9637
GSTA5	0	0	0	0	0.952457	0.491765	0.998601	3.004	2.66897	0.72975	1.06681	4.20343
GOLGA7	7.20609	15.8682	12.3304	41.3353	38.088	8.59629	48.0055	15.2659	14.5429	42.9678	16.0471	55.3985
PRSS16	2.7379	6.05721	4.7636	6.26461	9.21294	3.15526	9.77338	5.92576	10.0424	10.2313	6.69355	11.5768
ANXA5	154.854	348.272	251.327	698.836	515.921	197.725	588.102	522.731	484.848	812.034	448.558	919.485
MRPL43	65.4613	135.961	146.073	233.712	235.443	91.3962	234.321	191.004	244.639	240.352	201.795	233.586
PSENEN	72.6913	135.739	157.856	105.955	197.502	104.258	230.132	253.369	276.408	255.04	255.592	210.864
ASPM	0.22454	0.84911	0.730759	1.00759	1.28437	0.269895	1.59272	0.813596	1.0182	1.14292	1.48753	1.65267
AS3MT	0.0710628	0	0.0340037	0.138854	0.416346	0	0	0.0600288	0.316279	0.209498	0	0.173768
DARS2	0.901609	1.12737	1.95733	2.12183	2.24908	1.29906	2.06488	1.28655	1.43089	2.54817	2.08321	1.50033
MORF4L1P1	0.0949202	0.11201	0.278191	0.751907	0.322334	0.525445	0.67566	0.150155	0.165946	0.849551	0.214036	0.944752
AC241585.1	1.42077	2.53525	3.26864	3.67416	5.58587	1.32181	6.20639	4.30773	10.2184	4.27445	4.09402	3.91902
RP11-326C3.16	0	0	0	0	0	0	0	0.200111	0.442506	0	0	0
IFITM1	208.108	1405.07	567.694	693.662	1961.09	371.921	2066.41	990.834	1396.2	2600.93	1246.88	2532.32
RP11-504P24.3	1.13613	0.397648	0.19846	1.3626	1.53455	0.415015	2.38078	0.757783	0.77867	1.80027	1.67677	3.9781
ERVK3-1	25.3712	42.867	34.2787	52.1543	55.1073	23.8116	73.8261	36.9213	58.6835	67.8963	56.2697	86.8853
RNASEH1	6.00784	8.62851	6.20672	9.82313	11.4707	5.21916	12.5245	6.4812	10.7821	9.91092	9.79494	10.4168
NAAA	3.68569	4.78306	6.42201	4.70164	12.2427	5.47391	18.5473	12.5121	14.9999	20.7013	15.9654	18.0164
RP11-157L3.3	0	0	0	0	0.0686373	0	0	0	0	0.167196	0	0
RNFT1	5.83976	3.21948	1.19117	4.13808	7.78922	1.21839	7.23393	4.61182	4.87489	5.8686	5.04489	8.77856
RP11-367G6.3	0	0	0	0	0.0511087	0	0	0	0.109398	0	0	0.0335491
UQCRFS1	10.5102	19.9181	17.1104	33.5627	40.5738	10.0974	54.3739	19.5074	26.1258	44.7705	24.8676	90.1897
RP11-379F4.9	0	0	0	0	0.10372	0	0.0888169	0.460907	0.444258	0.12265	0.318181	0.385284
DYNLL1	342.447	693.634	491.565	1017.45	1087.37	423.392	1220.01	699.972	859.048	1153.82	823.111	1502.45
NEMP2	0.0576759	0.408968	0.0513127	0.436257	0.228372	0.22486	0.541916	0.438397	0.239514	0.506686	0.301259	0.701348
HERC2	11.6067	8.74182	12.8299	4.28129	7.24166	15.3553	9.22876	9.63277	9.87448	11.8304	12.4822	10.2588
EMX2OS	9.40656	10.5159	32.7618	19.3578	32.9612	22.5475	26.7998	42.6618	48.7357	32.1533	48.2927	38.6966
TSR3	43.4456	75.9982	60.5918	119.308	79.7903	72.3383	83.8865	83.9969	104.998	94.0243	74.8195	64.6876
UMPS	14.023	26.1912	27.3371	49.7758	45.8696	22.2453	49.1896	31.0822	43.8461	43.4425	33.8095	61.3559
HDDC3	24.1914	46.5058	30.2268	60.8322	64.4942	25.5492	74.065	51.6611	68.9829	84.615	47.5636	87.0301
TRIM23	1.69137	1.03841	0.436662	1.11196	1.81662	0.664504	1.4019	1.24486	0.773421	1.41007	2.18516	1.43367
MARK1	0.688681	0.392345	1.05664	0.449625	0.699015	0.248709	1.261	0.762217	0.595915	0.768471	1.41712	0.545852
SFXN5	0.904034	1.53269	1.51184	0.728146	2.35051	1.46536	2.65878	3.42806	4.7703	1.26045	3.54274	3.53335
RAB7A	22.1837	36.4251	37.9767	68.1119	61.2531	32.589	82.3508	43.9739	42.0051	75.9122	55.8605	106.99
CYBRD1	1.10289	2.27115	1.87945	4.08808	7.36891	2.02362	5.74236	3.49106	8.2301	6.54829	2.42561	12.2285
HOXB9	0.223628	0.436643	0.546999	0.519026	0.42685	0.540548	0.640098	0.517281	1.73655	0.302161	0.357917	0.264164
SELENOT	4.69034	18.9224	13.395	61.843	67.6818	6.35713	96.04	18.0039	31.7262	86.3696	27.7288	107.47
BDNF-AS	2.40783	0.770302	1.12966	0.13048	1.071	1.62015	0.932995	1.99702	1.44404	2.1276	0.714541	2.01883
REXO2	62.6874	102.543	110.533	137.802	139.816	68.5613	133.355	105.964	116.85	120.322	106.841	148.705
NPW	0.433927	0.349745	0.389409	1.32094	0.256023	2.14987	0.211652	0.367662	1.5563	0.317594	1.58195	0.215084
LRRC75B	2.70646	3.58054	0.462833	5.03615	2.08015	3.36774	2.40499	4.28206	5.68594	3.43196	2.26796	1.46645
CTB-32H22.1	0	0	0.155827	0.195387	0.299784	0	1.22962	0	0.958167	0.624025	0.633729	0.633737
MZT2B	439.505	796.36	856.858	881.53	935.901	1359.88	845.22	1280.33	1391.49	1195.44	1359.24	1264.25
ZBED3	1.08309	0.598125	0.527707	0.631049	1.103	0.57684	0.772166	5.84846	6.34122	3.23089	0.847418	1.27372
SARAF	24.0783	25.9446	25.9778	53.3138	47.5684	27.9708	52.6785	39.1632	47.9981	59.3848	35.281	61.693
RP11-290F5.1	0	0.0334019	0.0215352	0.076493	0.254709	0.0972176	0.231583	0.0206658	0.454833	0.566994	0.0664889	0.186288
ASPRV1	0	0	0	0.0312816	0.54933	0.0561336	0.452371	0.46498	0.68418	0.458418	0.687232	0.850039
MAP2K1	4.88886	7.08041	5.49836	11.5868	11.4379	6.27641	10.38	8.71466	10.9048	12.4604	8.94221	9.36804
BMS1P13	0.04515	0	0	0	0	0.21666	0	0.0313785	0	0	0	0.450335
SLC28A1	0	0	0	0.0140521	0	0	0.0629254	0.074493	0.0879306	0.116402	0.0348035	0
ARHGAP25	0	0	0.101067	0.118107	0.337289	0.504276	0	0.106047	0.486559	0.5131	0.134052	0.491114
RP11-488L18.8	0	0	0	0	0	0.167423	0.132671	0.258617	0	0.356341	0.275053	0.358223
RDX	56.2953	62.4317	81.061	57.5828	82.6755	58.7642	80.4588	103.858	77.3319	71.8604	107.093	103.081
C11orf63	0.703405	0.638991	0.233349	0.860687	1.79383	1.02069	1.86336	1.11786	1.47707	2.2475	1.27192	2.43454
LIN9	0.572217	1.29217	0.419288	0.566337	1.22507	0.579397	2.00879	0.407827	0.437025	1.48863	1.60815	1.76028
CTD-3113P16.5	0	0	0	0	0.158749	0	0	0	0	0	0.525998	0
NPR3	0	0.0308378	0	0.176433	1.60875	0.901197	2.23592	4.32362	4.43546	5.37271	2.40017	9.77009
BZW1	28.7869	41.4021	47.7385	61.7882	66.3991	27.3745	86.3391	37.1505	37.6271	73.5111	46.084	83.4385
RP11-864G5.1	0	0	0	0	0	0	0	0.117746	0.0903389	0	0	0.112846
UCHL3	41.2972	111.03	85.0796	113.267	149.521	41.1448	173.047	80.9272	83.9848	156.497	108.893	214.393
C2orf88	3.16851	0.872401	1.89284	2.88124	25.0814	3.32328	46.5374	23.9416	32.6411	32.6407	50.0158	27.3556
TRIM36	0.113669	0.0943807	0.130029	0.451133	0.313503	0.133921	0.289696	0.46217	0.318623	0.900777	0.171845	0.319008
TOMM6	230.714	427.705	388.485	509.921	459.347	330.711	532.337	327.978	343.052	441.067	461.758	526.388
NAE1	20.0369	45.604	39.9946	45.364	57.6101	20.8247	70.0372	27.1948	28.3073	66.7898	33.1635	76.3484
PFDN1	81.5498	118.791	114.837	148.052	179.017	68.0031	196.608	94.6371	102.857	191.167	113.983	210.364
TDRD12	0	0	0	0	0.00981444	0	0.0113442	0	0	0	0	0.0356638
MFSD1	9.54801	7.86472	6.42123	11.5323	16.3514	5.34786	11.0132	11.0943	9.18986	15.2304	7.1008	18.2563
CTD-3074O7.11	0	0.000202968	0	0.00023792	0.386001	0	0.166557	0.00324722	0.636934	0.0176788	0.391498	0
PTP4A1P2	0	0	0	0	0	0	0	0.203149	0.329144	0	0	0
ADAMTS16	0	0	0	0	0	0.00613547	0	0.0317206	0	0	0	0.0650879
RP11-711K1.7	0	0	0	0.123847	1.5118	0	0.629896	0.21517	0.332328	0.176422	1.89263	1.03706
CXADR	4.86652	12.9784	18.6016	31.4331	30.6366	6.87539	49.0672	14.176	26.0097	33.4776	26.2572	48.2133
L3MBTL3	6.67482	2.60523	3.81136	3.40989	4.83477	6.03506	3.74432	7.08514	7.37159	3.1212	8.42186	5.74326
GGCX	13.416	38.5116	35.0429	29.6462	42.6747	22.238	41.1105	38.3192	36.4821	43.2441	58.2021	55.5657
RP11-552F3.12	0.17951	0.533948	0.153655	1.46024	1.2193	0.0134538	1.27635	0.812766	1.79773	1.22683	0.847654	0.839643
RP11-596C23.6	0	0	0	0	0	0	0.292415	0.104952	0	0	0.567706	0.440453
A1BG	5.47454	12.0086	0.226856	4.72818	30.6396	23.3169	9.09829	8.8386	29.6482	9.03256	71.3419	3.28598
POC1A	0.568755	1.95244	2.09423	3.44093	2.89296	1.00137	4.10554	2.30561	2.8617	3.85656	3.82248	3.97923
RP11-216L13.17	0	0	0	0.978474	0.246114	0	0.0807524	0.907045	0.181822	0.357306	0.455641	0.842634
SUMO1	54.9915	148.81	119.718	191.97	243.517	58.2544	289.503	122.242	122.537	250.443	140.969	342.666
MRPL19	25.2684	41.2957	49.3474	47.805	62.9752	26.8586	67.2094	46.6311	52.1799	60.7588	52.5718	64.2539
IL5	0	0	0	0	0.0588952	0	0	0	0.195628	0	0	0
PPP1CB	10.0547	15.9558	12.8763	21.349	66.1385	16.7717	89.5832	33.4975	46.3564	76.9146	71.3839	85.5084
AC099850.1	0	0.386899	0	0.215659	0.249409	0.0738034	0.42724	0.716959	0.29811	0.647109	0.339795	0.983478
AC006153.3	0	0	0	0.151447	0.129088	0	0.0647524	0.188114	0.357525	0.234472	0.275438	0
EIF2AK1	19.75	38.5849	46.2683	58.188	50.9684	27.4103	61.0961	41.0483	47.5874	57.5979	39.8148	50.047
DPH6-AS1	0	0	0	0	0.0238472	0.0885343	0.0205727	0	0.0536836	0.0130809	0.016717	0.349236
LLNLR-245B6.1	3.48959	3.45734	3.71994	3.97806	5.47	4.229	6.54076	5.44426	5.8637	5.69355	6.862	6.91579
STC2	0.19175	1.24929	0.336166	0.430414	2.45598	1.45741	2.08968	2.02576	4.02226	1.89242	3.34255	2.22853
MRPS14	37.6446	129.323	83.5401	134.147	146.862	51.6818	149.89	98.7913	92.7838	145.29	106.594	173.91
DBF4	5.34723	7.39898	8.51071	9.43431	15.9386	6.51724	16.6975	6.28549	11.8631	14.5719	10.9375	16.2281
IFNWP19	2.6014	0.247016	0.752717	0.798927	2.29578	0.824142	2.7692	0.650087	1.51364	2.82487	1.07117	2.43464
SNHG11	9.38391	4.20813	7.8199	11.7108	13.8256	10.2086	14.735	9.50645	18.7407	14.144	12.6404	13.5494
MPLKIP	1.2399	2.23337	1.73715	3.92284	4.41674	1.14494	5.18803	2.19265	2.85105	4.58696	2.26414	5.59295
TOB1-AS1	0.669589	0.324324	1.09313	1.51976	1.58375	1.21309	1.98627	0.735134	3.36511	1.36652	2.7591	0.702483
SH3BP4	2.0271	2.72543	2.32487	6.68298	5.45588	4.4376	5.62544	8.06811	6.28829	8.01286	9.40329	5.10478
CBY3	0	0	0	0	1.80019	0	0	0	0	0.657129	1.38483	0.636137
MAP4K2	0.387515	0.552504	1.70522	1.10019	0.708138	1.28623	0.661453	2.13832	1.46175	1.03779	3.69286	0.212655
GPX4	238.176	836.22	663.538	1085.01	1288.19	571.491	1221.77	970.26	1360.08	1557.66	1152.47	1161.61
MPV17L2	2.8892	7.24967	3.16271	19.9405	25.7117	7.37859	32.9292	12.5146	21.604	33.9543	13.8515	36.5853
ACOT13	36.6577	43.318	44.3516	44.3151	53.7831	28.9256	66.4629	51.4108	48.504	51.5256	66.3692	59.2766
LIPE	0	0	0	0	0.0273645	0.0282418	0	0	0	0	0	0.163331
RPL23AP60	0.378678	0	0	0	0	0	0.136695	0.273957	0	0.22047	0.167085	0.0539039
CSTF1	6.32242	10.9997	10.8781	13.4214	15.0857	4.46556	20.369	6.79088	8.98594	14.8962	9.14476	18.7032
RHOC	75.5718	211.239	182.396	277.462	404.204	229.758	420.763	329.191	469.591	511.523	415.99	498.962
RP11-111K18.1	3.4576	4.91269	18.0084	6.96165	16.5465	1.77363	19.2536	5.15317	5.59929	18.9121	8.17624	29.0615
GALNTL6	0	0	0	0	0	0.00705696	0	0	0	0	0.0155018	0
CEP89	8.17582	8.36256	7.08158	13.3185	12.7384	5.71764	12.6164	12.2616	9.01143	14.5044	14.9951	14.3445
CLIC3	11.297	4.44558	3.71928	2.37749	28.6487	107.284	24.4587	94.043	105.046	138.341	83.4854	84.3415
ZNF287	7.4242	5.5286	5.37911	6.81154	7.25512	12.0272	7.49558	8.53439	9.82411	12.3257	7.38774	17.2938
GAGE12H	0	0	0.0301106	0	0.135507	0.207423	0.0131848	0	0	0.483936	0	0.0270468
CTD-2651B20.3	1.09426	0.120517	0	0.0689344	0.312673	0.454916	0.637468	0.755522	0.853277	0.670995	0.960711	0.240121
ANKEF1	0.721163	0.750322	0.578823	0.993762	1.13647	0.386676	1.08184	0.966772	1.32071	1.24889	0.648897	1.21359
YIPF3	29.1885	42.2535	34.5278	65.2146	58.8106	39.6711	62.2531	62.4934	77.4279	71.587	49.6061	55.3129
ABCB5	0	0.0178641	0	0	0.0125849	0.00956046	0.0399104	0.0143506	0	0.0217172	0.0229704	0.0797189
MAN2B2	1.64343	1.59394	1.33547	2.03672	1.76619	1.11454	2.29457	2.04347	1.93481	1.89391	2.5961	1.48453
NCK1-AS1	9.78595	6.87659	11.1712	11.9091	13.6368	2.67538	18.134	7.41697	8.95139	9.12556	12.6344	13.6113
H2AFJ	310.269	248.565	268.947	153.507	357.903	228.479	243.661	552.58	591.162	343.775	433.032	215.519
LIMCH1	10.4758	16.9397	16.1265	42.5886	23.1642	6.89083	32.2869	29.2381	21.1698	18.8267	24.914	35.1743
HOXD3	0	0	0	0	0	0.0320363	0	0	0	0	0	0.0915737
LINC01559	0.405699	0.244958	0.206013	0.0748771	0.348671	0	0.306394	0.364641	0.886172	0.187893	0.080904	0.038708
SYNGR3	0.11113	0.239624	0.486455	0.0714976	0.116131	0.0883687	0.655111	0.111568	0.269989	0.521602	0.168761	0.166941
VIPR1	1.19531	0.389944	0.269878	0.5698	0.961168	1.5483	0.422114	0.853483	1.37024	2.27497	0.608222	0.930338
SBDS	19.326	51.4073	41.8629	66.4214	74.2839	27.3303	74.1729	40.1498	34.8108	67.6489	40.2728	110.613
FLOT1	22.3075	25.8339	20.5911	40.103	53.0909	29.0361	66.3718	50.0497	63.0803	64.371	48.2337	70.7107
ETFA	60.7418	124.738	93.5448	169.764	210.657	54.242	229.972	100.214	131.204	204.693	145.434	235.203
RP11-371E8.4	0.451595	2.06203	2.37753	3.11176	3.91829	1.61025	6.19153	2.06433	2.05373	3.95826	3.88873	9.77576
MKRN1	20.9363	13.9867	9.4709	21.6322	20.7237	10.8136	25.8355	15.9535	17.7841	24.8646	19.5097	16.318
MED10	36.8517	56.9272	50.5458	75.807	90.4364	25.9661	94.7178	45.1705	63.2689	81.9763	59.6973	84.0103
ARHGEF34P	0.441377	0.486492	0.339192	0.777244	0.854544	0.593486	1.13311	0.839919	1.26414	0.870329	1.11071	0.861612
C1orf234	0	0	0	0	0.344262	0.225215	0.154882	0	0.723964	0.616378	0.267875	0.509024
PACRGL	3.87371	4.37569	3.13536	4.45858	6.98642	1.37413	7.82017	2.51531	4.05081	6.88745	2.94765	8.81446
STAP2	26.713	25.4592	40.4063	46.7647	45.4037	25.401	54.0278	34.051	47.2241	51.0187	41.8297	38.1409
MCFD2	28.373	67.5307	81.2395	58.0163	72.3216	50.1833	63.4662	99.5685	92.9168	77.6562	89.8747	104.214
ALAD	1.48898	1.90766	2.1604	2.70009	2.38663	2.47775	3.09664	2.04824	4.05975	3.89654	2.14379	1.56712
ERAL1	8.68806	11.9049	8.31012	26.7215	23.4531	8.32722	27.7001	14.3544	13.5711	27.7378	20.8347	26.0868
C5	0	0.048609	0.04423	0.0500813	0.152741	0.103668	0.14842	0.0885165	0.0925783	0.39477	0.123206	0.15576
NR1H2	10.9512	13.6552	9.22395	17.1187	15.7702	10.8775	15.998	18.902	27.1128	18.8079	20.0748	12.321
TRIM60	0	0	0.0192478	0	0.0182698	0.122984	0.0439919	0	0	0.0843471	0.0210716	0.366253
FDX1	2.37169	2.29925	2.44001	5.10267	4.97955	1.63534	6.00546	3.05578	4.1701	4.93922	2.75138	7.18291
AC241377.1	0.608613	1.56495	2.29933	3.7751	4.33045	1.9177	3.40872	1.66329	6.87047	4.45172	3.53031	4.59696
ZNF675	5.09176	2.23637	3.05726	4.05716	6.57986	4.93463	5.80293	4.20903	5.13804	5.91841	8.84097	7.91945
CAPG	40.7701	63.8432	41.1292	106.17	89.6424	36.9599	110.873	84.7545	130.233	130.874	84.9368	91.6081
DCTN6	16.1802	33.0969	26.5695	43.6547	44.9971	20.9828	56.796	32.8738	35.4528	57.1755	29.7962	70.8014
DHRS4-AS1	10.1929	8.01385	8.19994	10.5547	10.307	9.123	8.59159	10.5328	13.325	10.4916	9.03454	7.11017
TCAM1P	0	0	0.0092915	0	0	0	0.0187792	0	0	0.0226524	0.0104062	0
FBXO25	7.27839	6.65945	3.47082	8.65114	9.10778	6.3773	11.0798	7.97653	8.99566	10.0483	6.62145	13.3641
DNAJC8	79.3056	81.0727	101.966	95.1768	105.305	61.1229	134.93	114.587	84.6751	101.387	116.133	145.106
LRPAP1	42.1305	108.541	90.9404	196.846	176.962	49.3899	177.093	134.696	186.077	193.252	149.457	189.412
GUCY2GP	0	0	0	0	0	0	0.0165767	0	0	0	0	0.0272727
DNAJC9	2.52347	3.62355	3.13962	5.74527	5.73182	3.12889	7.10606	3.60769	3.81296	6.2098	4.62698	7.64319
PLGRKT	19.1632	75.3384	48.8856	87.2934	124.685	26.2308	123.82	64.5448	73.004	143.488	71.7757	161.913
ACTL6A	7.53557	13.5268	7.54829	17.2635	21.2074	4.63982	29.3029	10.1973	8.78007	24.4034	15.9801	27.6266
RBM48	3.3238	3.66784	3.00207	4.63716	6.77793	1.23245	10.4971	3.71338	3.60685	7.98368	3.37588	10.9515
STARD3NL	5.14359	11.6824	9.29357	27.9929	60.5136	8.65708	57.3924	26.0519	34.1565	54.946	21.1232	99.2555
KIF20A	0.849278	2.2149	0.749001	2.57881	3.63032	0.536116	4.48901	1.74844	2.63995	5.16483	3.60814	6.1153
KNG1	0	0.00555784	0	0	0.0629744	0	0	0	0	0	0.0458843	0.126311
GSPT2	0.156439	0	0	0.0243894	0.28885	0.130902	0.0372287	0.00765188	0.505746	0.0169022	0	0.283998
VBP1	7.63225	16.7828	13.4127	30.0695	37.9612	6.19693	48.0272	16.0167	16.2189	36.8046	20.4412	63.8087
ERLEC1	20.3392	25.2925	50.0884	17.1052	30.6414	32.4503	28.9821	41.6151	61.8372	37.9389	44.3868	33.3988
SQRDL	8.10748	13.1031	12.54	20.8011	26.4115	6.08099	45.8399	9.7974	16.0195	30.5999	20.2932	39.3022
HMGB1P14	0	0	0	0	0	0	0	0.199832	0.145318	0	0	0.189469
RN7SL653P	0	0	0	0	0	0	0	0.359785	0	0.855685	0	0
XXbac-BPG246D15.9	0.022069	0	0	0.0371998	0.120738	0.0286602	0.0847617	0.0116685	0.0276524	0.157522	0.118039	0.0768814
ZNF273	0.600514	0.430045	0.368034	0.808096	0.837315	0.510918	1.45367	0.647302	0.69355	1.07101	0.854455	1.43766
DUSP28	2.72388	7.03587	5.93179	6.13503	7.97073	1.93539	11.3161	7.06433	9.0482	13.166	5.46503	15.7698
RP4-773N10.4	0.306022	0.226475	0.192958	0.377716	0.296693	0.432931	0.44308	0.366042	0.416321	0.385546	0.469756	0.564115
MRPL18	60.622	124.933	102.795	168.124	158.992	44.0894	201.515	110.861	127.947	183.548	148.284	206.459
EGFL6	0	0	0	0	0.366689	0	0.287815	0.0380433	0.281967	0.666515	0.180012	0.0934325
CHAC2	0.463529	0.980261	0.715569	2.86349	3.07224	0.380159	5.23391	0.666112	1.65012	4.15045	1.43142	4.47836
HIST1H2AM	0	3.72405	5.75591	1.97305	3.32118	0	8.80775	1.98238	3.50081	5.63881	4.03665	4.99123
LINC01311	0	0.0853911	0.0899696	0.0501421	0.105067	0.218437	0.0524633	0.0559359	0.708939	0.170567	0	0.0399455
AC007880.1	0.0351584	0.0175847	0	0	0.0761069	0	0.0501108	0	0.0379124	0.148982	0.022808	0
RP11-314N13.10	0	0	0.0756498	0.0889878	0.119148	0	0.259814	0.067277	0.0492832	0.261142	0.166305	0.436312
RP11-433M22.2	0	0	0	0	0	0.122577	0	0	0.420344	0	0	0
COMMD3	33.7938	32.8101	25.2042	46.9662	83.1668	25.3961	84.6791	52.0139	57.2033	80.2835	48.1048	110.25
RP11-468H14.1	0	0	0	0	0	0	0	0.155584	0	0.2505	0	0
E2F2	0.0467196	0.302698	0.186416	0.188863	0.340308	0.297103	0.439772	0.0500852	0.256405	0.320004	0.622084	0.293677
MYBL1	0.138142	0.11998	0.6089	0.129556	0.770663	0.232832	0.43944	0.457696	0.629839	0.972851	0.265927	0.651224
ZNF561-AS1	9.00547	8.28178	11.9189	13.6302	13.7759	10.7902	15.1109	19.0388	20.4684	16.0904	17.8973	13.6235
AK4P1	0	1.01276	0.262373	1.33713	1.58697	0	1.15929	0.762608	0.448413	1.18614	0	2.39903
MRPL57	47.9434	75.897	69.3865	102.255	120.6	35.3792	140.5	58.4188	90.5527	117.54	97.7423	159.029
COX10	2.46431	6.45502	4.2599	8.32043	7.25891	4.24587	10.6602	5.35477	5.78082	9.48628	7.65792	10.7403
ATL3	2.19747	4.06349	2.11566	4.48593	5.52027	1.77786	5.45869	3.54014	2.95382	5.71735	5.38239	4.83465
CHURC1	24.4031	38.3826	32.2751	46.3608	38.1409	22.4171	61.7394	38.3712	39.6983	44.0464	48.7683	58.3699
LINC00977	0	0	0	0	0	0	0.0297404	0	0	0	0	0.0504136
FRGCA	2.31003	8.07941	1.92623	0.333797	4.93395	0.274559	7.26043	2.55425	3.86534	4.51018	4.46145	7.98348
MIGA1	4.01602	2.29627	6.44353	3.7732	3.67067	4.57997	3.69127	5.19457	7.39806	3.69374	4.26559	2.88911
SUN1	15.6669	15.6605	22.1888	16.3808	19.4399	14.0837	18.6339	23.9769	20.7332	17.7709	25.572	28.4756
MCAM	0.117437	0.714926	0.32496	0.160781	0.94079	0.189512	0.26285	0.848774	0.566825	1.44163	0.527731	0.604584
GNB2	30.289	41.8943	37.132	51.6443	38.5615	55.3344	31.7645	59.5953	76.2445	46.8629	59.6117	14.5638
CCR7	0	0	0	0	0.0813515	0	0	0	0.144287	0	0	0
KAT8	5.53978	6.33762	2.23372	5.46773	6.6515	6.15935	6.87515	7.34346	14.9622	11.0421	5.5618	8.07483
LTF	0.590282	0.192446	0.0386516	0.419514	2.75779	16.3294	5.20193	22.0668	1.34327	42.2082	1.37341	35.0193
ACADL	0.159239	0.0555501	0.0085416	0.00734157	0.0705085	0.166856	0.0255167	0.21234	0.12852	0.199357	0.466228	0.238661
CHCHD3	8.23304	21.8177	20.742	51.2928	44.4263	10.7963	48.8508	18.3047	23.4794	42.3077	21.3326	51.7191
DHRSX	68.6062	46.0867	58.8244	36.388	94.4481	65.8654	114.338	100.617	112.042	128.429	122.403	120.781
DPYSL4	0	0	0	0	0	0	0	0.0189422	0	0	0	0.0324637
CTD-2349P21.10	0	0.203409	0	0	0.176666	0.283316	0	0	0.223925	0.668427	0	0
RNF175	0	0	0.0268755	0	0.0285411	0.522404	0.026611	0.106761	0.167041	0.0314488	1.38716	0.178818
DAP	27.2495	32.8675	30.9054	47.3997	53.4081	30.8716	56.9872	47.0693	49.6654	57.191	47.996	59.0668
EI24	27.9317	48.0314	39.2913	96.762	87.0398	25.7017	126.195	47.0299	51.3236	101.734	54.9406	144.321
TEX264	13.9601	28.0594	21.193	61.304	61.464	23.4049	76.0097	50.1811	76.1279	69.3908	46.6947	64.185
PRSS23	0.188545	0.82185	0.762293	0.472164	2.79255	2.61679	1.63304	1.06058	6.34186	3.73477	0.668157	2.64316
PSME1	300.295	594.341	520.458	721.361	739.318	236.214	848.213	523.056	657.422	774.419	655.981	806.488
TIPRL	6.59094	15.0764	12.8121	22.6581	24.5476	8.61194	28.3294	14.0485	18.2984	25.1651	15.7188	30.2758
MTHFS	32.1887	124.046	92.4286	136.136	160.461	18.1074	163.659	102.872	106.491	167.028	113.662	207.812
COCH	0.128167	0	0.0741426	0.135852	0.287363	0.0912726	0.256036	0.206912	0.528982	0.545548	0.471124	0.452543
CTD-2033D15.3	0	0.157063	0	0	0	0	0	0.203821	0	0.237828	0	0
ZNF234	1.29507	1.49129	0.565195	0.980504	1.15125	0.764858	0.694235	2.07217	1.55013	0.991886	1.4862	1.30251
CST4	6.75501	17.6097	8.33329	3.96112	62.1251	79.6791	104.423	65.8868	259.512	107.571	92.6231	165.551
THSD7B	0	0	0	0	0	0	0.425021	0	0.371025	0.27478	0	0
HLA-DQA1	0	0	0	0	0	0	0.0986415	0	0.0749869	0	0	0.0837289
CRAMP1	0.392972	0.541563	0.241741	0.806378	0.570188	0.607258	0.484387	0.964963	1.27707	1.07459	1.03313	0.604408
ISOC1	3.78993	3.3508	2.43165	10.4044	11.1489	3.26777	17.2835	4.25846	8.31211	14.0224	7.11172	15.1799
WDR76	0.331218	2.11434	1.57227	0.642879	1.89688	0.556025	2.16309	0.642455	0.982361	1.36968	1.95979	1.97758
RP4-533D7.5	0.494762	0.238712	2.0725	1.01275	2.73907	0.622441	2.81277	2.56642	1.47524	4.96274	5.60706	3.24388
ZDHHC24	2.9803	3.09807	2.06509	3.49733	5.43365	2.28228	4.11882	3.30318	9.62664	4.72224	3.15632	2.51828
RP11-367J11.2	0	0.112149	0	0.10579	0.785429	0.0219424	0.318285	0.0689923	0.881351	0.288002	0.710225	0.379811
FLI1	0	0	0.00441775	0	0.0600761	0	0	0.00494105	0	0.0938702	0	0
PRAP1	0	0	0	0	0.378027	0	0	0	0	0	1.01035	0.354103
RP11-435O5.6	0	0.422916	0	0	0.358798	0	0.151746	0	0	0	0.56674	0
RP11-503C24.2	0	0	0	0	0.30575	0	0	0	0.556659	0	0	0.23659
GCKR	0	0.0341271	0	0	0	0.460633	0	0	0.71292	0.118792	0	0.524796
USP46-AS1	0.42424	0.224609	0.161337	0.363302	0.924009	0.204948	1.54687	0.791157	1.33307	1.63657	0.844298	1.04179
PRR18	0	0.0325626	0.0555742	0.019431	0.0553977	0	0.0691921	0.112812	0.0931452	0.130988	0.0349007	0.0715197
ST6GALNAC2	0.991935	1.69319	3.8033	3.01667	4.64464	2.07883	7.85589	2.59731	3.81653	8.25135	6.55945	5.31615
RP11-267M23.1	1.13379	0.498885	0.555697	0.462709	0.927968	0.334362	0.794883	0.874	1.14315	0.887798	0.730351	0.491053
MIR130B	1.11155	0.333236	0	0.717449	0.246174	1.74843	1.21908	0.549626	1.46731	1.9028	0.670246	1.83219
MUC20P1	0.339308	0.556419	0.34467	3.25581	0.940891	0.655795	2.9935	1.12616	2.40007	1.89151	0.7335	2.10766
PGM1	3.412	6.11915	3.18378	8.22005	9.71098	5.58281	9.65502	7.23035	13.1668	11.3233	7.25898	10.3721
LA16c-425C2.1	0	0	0	0	0	0	0.183269	0	0.250702	0	0	0.323633
PSMD7	77.8065	173.215	148.593	182.285	202.531	71.061	206.86	144.52	150.983	186.301	179.723	209.685
RP11-660L16.2	2.88612	4.31587	4.32046	4.89863	5.67312	4.8241	6.7872	2.53855	5.22863	7.95673	3.72314	10.0501
PGM2	1.70511	3.673	3.14751	4.79854	6.04456	0.639195	8.27525	0.769685	2.33727	5.07761	4.1475	6.45946
SELENON	4.02911	5.46504	4.7341	4.61398	4.73547	5.70825	3.2889	6.17384	6.59716	4.99054	5.97703	3.32824
HLA-DRB5	0.498454	0.493905	0.0968085	0.137605	0.862422	0	0.814183	0.981449	1.40719	0.933494	0.0966067	1.47784
GOSR1	23.1356	34.6622	37.5191	27.5444	32.5823	26.815	39.5852	34.5795	35.1172	27.8437	35.548	41.7376
YIPF6	6.82917	27.6623	18.735	50.6165	61.3606	6.23371	83.8676	28.5014	37.1861	65.4438	33.3347	85.332
PIN1	27.852	79.0396	96.1512	145.881	127.869	54.1104	153.595	102.976	139.79	125.872	117.616	118.174
YTHDF2	18.4385	16.0234	16.9978	24.4861	22.6326	13.2347	31.1331	19.1127	19.987	24.6642	19.2933	30.7207
GLT8D1	18.0109	15.4583	10.3012	21.286	18.131	12.0922	24.8683	15.594	16.6542	20.9851	20.3803	19.2823
RP1-309K20.6	0	0	0	0	0	0.0535563	0.0168519	0	0.0545625	0	0.101628	0
GNG11	0.803055	0.264361	1.43405	2.70015	18.1428	5.3382	35.2454	8.46425	13.7384	18.6023	18.5539	50.6277
RP11-758H9.2	1.69488	1.71959	0.950201	1.73691	2.97672	1.77982	1.62897	1.39151	2.67608	2.69174	1.21689	2.9312
TMBIM4	58.6929	160.199	115.434	243.956	380.436	60.198	508.81	188.131	254.311	476.893	257.58	636.788
WDR34	15.1284	13.7206	15.289	30.0572	35.8336	21.4166	38.2248	25.1423	41.8179	42.6968	33.3384	41.0463
KRTAP5-AS1	0	0.143646	0.244689	0.0966635	0.189213	0.178304	0.309338	0.603493	0.158967	0.127898	2.07006	0.129344
LRR1	1.13298	6.58009	4.01898	12.788	19.689	5.98559	23.8239	8.47042	6.98025	19.9479	15.4593	31.5271
MTX2	11.9574	23.6444	18.1638	41.5764	43.5008	19.7144	45.6201	21.3085	26.4457	46.077	25.871	66.7554
CTD-2325P2.4	1.30586	0	1.02392	0	2.03732	0	2.12021	2.39678	2.49148	3.51929	2.6136	4.26682
H2AFV	124.488	252.615	298.146	242.145	351.639	115.845	404.961	295.596	300.284	384.026	423.903	504.698
FGF14	0.00640823	0	0.00427367	0.00891591	0.960115	0.268842	0.488029	3.52923	5.90402	4.63581	0.203784	2.28007
GIPC2	0	0.0618651	0.0229349	0.0122045	0.0981129	0.0194335	0.0185719	0.0157131	0.0926906	0.0973764	0.0365154	0.0279679
QRICH1	15.8051	17.69	18.9662	37.2449	23.6948	23.704	27.9201	43.755	44.2262	26.5424	30.0816	32.5156
SNAPC1	2.70558	5.80305	7.95682	5.70284	10.3283	5.96812	12.0445	6.78978	6.22307	9.30048	8.48374	17.9199
LZIC	8.46366	24.5465	14.9294	15.9158	19.0047	11.084	20.4028	16.2712	16.2103	21.5866	12.8959	22.0207
ZNF530	0.0873702	0.41528	0.748327	0.791616	1.22374	1.20095	0.790513	0.980684	1.37919	0.18262	2.36352	1.92539
CPE	0.415525	0.644347	0.153894	0.658083	0.794299	0.449535	0.193568	0.794367	1.30727	0.298542	0.435207	0.477874
AC009961.3	2.37491	0.923441	0.965573	0.0989033	0.721833	0.899421	2.35314	0.937203	2.35035	1.03372	0.369516	2.15518
LINC00705	0	0	0	0	0.0837817	0	0	0.028005	0.070163	0.0567459	0.0287764	0.0194807
ABCC6P1	0.144221	0.266001	0.550303	1.13752	1.18565	0.58209	0.805192	0.750718	1.76841	0.732206	0.401896	1.05255
SMPDL3A	0.654451	0.630563	0.673559	0.787679	1.26777	0.334233	0.926365	1.3286	1.13026	1.11673	0.325387	2.24838
AL513412.1	0	0.000561389	0	0	0	0	0	0.0148071	0	0	0.0315948	0
SPATA17	1.43069	1.33594	1.19799	1.52417	1.65694	3.54433	1.34796	1.98615	3.45305	3.41198	0.428327	3.16804
MTFR2	0.406762	7.55872	6.19947	7.92499	11.7194	1.13469	13.514	4.45183	6.48056	9.82381	13.3446	8.88215
H3F3B	970.082	2344.21	2530.51	2342.96	2935.03	749.396	3537.35	1932.65	2044.17	3033.43	3141.11	3323.94
SDHD	12.6137	72.0149	56.7887	144.683	145.871	21.9153	197.565	53.3667	70.1421	181.132	75.7813	303.835
RP11-364B14.3	0	0	0	0	0.320127	0	0.806581	0	0.552328	0.593472	0.510411	1.03622
RP1-302G2.5	0	0	0	0	0.515092	0	0	0.183801	0.137353	0.560358	0	0.464782
ERVMER34-1	0.0453322	0.686967	0.125928	0.131481	1.36765	0.0433843	0.756988	0.56299	0.398593	0.814149	1.36184	1.32298
SNX5	43.6969	69.1904	73.5513	91.9203	85.8954	34.0384	114.241	58.9814	51.9501	85.1192	87.5419	105.567
CDH23	0.0678301	0	0	0	0.178181	0.525454	0.309483	0.70547	2.80286	0.718682	0.169971	0.412567
IL3RA	0.430023	0.331644	0.505021	0.0481569	0.224118	0.355963	0.615397	0.284265	0.213181	0.280961	0.291257	0.987812
XXyac-YM21GA2.3	0	0	0	0	0	0.164423	0	0	0.155483	0.0815193	0	0.154285
RP11-793H13.3	0	0	0	0	0	0.0847783	0	0	0.161008	0	0	0
RP11-434D9.1	0.879166	0.373631	1.03648	0.570664	1.32904	1.31371	0.218736	0.400112	1.15217	1.16042	0.50027	1.2174
MREG	0.718727	1.59057	1.0051	1.30418	2.06527	1.92529	2.11573	0.960556	2.3199	2.25519	1.95677	3.06868
NRM	1.66871	3.81088	2.41232	3.79542	4.90394	1.92509	6.36976	1.57384	3.55475	4.95604	4.59623	4.07184
CH507-9B2.2	0	0.525096	0	0.0899258	0.544477	0.14254	0	0	0	0.497757	0.163153	0.0714273
RP11-397E7.1	0	0	0	0	0	0	0	0.125882	0.295993	0	0	0
RP11-557H15.4	0	0.162855	0	0.129819	0.980994	0	0.449884	0.629019	0.572284	1.0859	1.17548	3.53042
FAM185A	2.26835	3.11656	1.35206	3.88849	3.86999	2.96181	2.49082	2.50536	4.80851	2.56177	2.11231	3.76849
HIST2H2BD	0	1.53676	1.99104	1.66815	1.86122	2.45861	1.3199	1.94848	2.24769	1.0451	4.25472	1.66819
TOR1A	6.70397	16.5656	15.0181	21.8693	35.4784	9.87039	39.6726	19.1155	23.7797	35.9018	20.5065	50.4091
CEP152	1.49554	1.62766	1.25438	1.6118	1.17001	3.48985	2.36981	3.80451	1.05507	7.33492	3.39175	2.77306
GLRX5	14.1237	21.2612	16.2286	48.5013	39.3227	17.5738	58.2574	26.1261	33.9649	45.0845	27.2691	55.1674
RCN2	30.7756	20.2295	28.3053	52.4909	46.8507	18.8613	51.2183	42.2828	32.9496	45.6453	31.3517	67.987
ZSCAN25	0.530111	0.250394	0.524413	1.45189	1.63886	0.485561	0.617243	0.511819	0.393117	1.32654	1.34237	0.557322
SLC7A6OS	4.18819	5.1235	4.33158	9.00721	8.11353	3.09869	7.41998	6.50035	8.05675	7.10245	5.96024	7.36996
RP11-826F13.1	0	0	0	0	0	0.0366854	0	0	0	0.05031	0	0.0326564
ATP5SL	11.91	31.1561	18.331	46.5895	43.6284	11.3824	48.5017	31.0392	43.4502	50.812	30.6418	60.6145
ELL3	2.59741	0.694353	0.575617	1.6775	3.52935	0.105461	3.75095	2.40528	3.26281	4.3282	1.31202	4.0213
SMIM19	13.0541	37.0146	43.8256	64.7395	73.2845	20.0015	112.939	40.2149	51.0255	108.268	60.3453	120.956
RP13-672B3.2	0	0	0	1.04075	0.686633	0	0.527987	2.55191	0.836324	4.07799	0	0.666118
UMAD1	1.24722	3.05278	0.418582	7.16271	5.54974	2.48625	7.2892	2.79031	4.46598	7.18031	2.58993	7.58863
GS1-24F4.2	0.0933527	0.116154	0	0.0984114	0.469417	0.18383	0.564051	0.558104	1.30119	0.875737	0.363804	0.495828
MARCH2	6.95523	15.1077	6.81229	28.3442	30.7919	10.9595	35.1406	23.0266	34.2835	36.7646	17.353	33.4758
FUT6	0.145768	0	0	0	0.154045	0.76418	0.0197348	0.271079	0.335211	0.616756	0.695018	0.414163
TPGS2	19.935	36.803	42.089	74.9944	108.354	30.8653	145.333	68.7061	87.3745	142.244	86.1432	171.992
ORC6	5.65106	13.963	17.3544	19.461	19.2336	5.79465	23.9017	13.0463	9.46943	18.3922	22.5579	21.1707
MELTF	0.089195	0.305056	0.662629	0.539975	0.981869	0.54718	0.911532	1.71239	1.15879	0.269508	0.305572	3.75287
CH17-353B19.1	0.074223	0	0.0871948	0	0.081962	0.0197184	0.0592822	0.104691	0.0194618	0.324361	0.0447327	0.0176834
RP11-847H18.2	0	0	0	0	0.0411965	0.0339818	0	0	0.0960254	0.0248349	0	0.0311678
TGIF1	7.84598	13.5671	12.3877	46.7488	33.753	6.91339	41.2995	10.9955	20.4832	35.4375	15.217	35.5731
NUBP1	17.7887	46.4804	26.6536	41.3521	59.4183	14.6548	69.0034	49.9949	51.8319	76.8642	39.4109	94.7837
LINC01411	0	0	0	0	0	0	0.0221177	0.105868	0	0	0.34765	0.0204269
PPT1	8.86219	18.9583	21.6992	52.9602	35.549	8.23003	65.8818	9.29992	17.0331	41.5146	16.5684	65.585
SLC35B2	10.8702	10.7927	10.5208	19.673	17.5459	12.3712	19.2855	14.7024	21.7809	19.9451	14.1058	18.4852
C1orf122	19.7195	71.0609	46.3266	100.342	186.159	71.3815	164.114	181.364	195.899	248.084	146.664	271.19
ORMDL2	70.1603	168.935	185.335	162.753	268.231	111.56	324.347	225.082	213.438	290.7	326.044	406.424
BUB3	24.0975	50.1266	41.9825	55.4929	132.077	18.0403	186.518	68.8089	122.98	211.01	151.105	382.943
BBX	43.0115	68.376	63.8454	80.9857	120.67	36.4813	98.2638	82.9374	88.8958	124.602	79.691	122.342
KCND2	0.0350067	1.45755	0.0498516	0.53544	3.14199	0.471765	1.88265	1.38369	2.08848	1.24135	3.99886	2.45544
SLC37A1	0.971638	1.08317	0.961575	1.88029	1.33348	2.07432	1.90124	0.821486	2.43895	1.56812	1.49328	1.32723
DPYD	0.0108212	0.0173917	0.0834322	0.152921	0.243559	0.169183	0.0144806	0.0290841	0.115078	0.218096	0.186175	0.130619
AKR7A2	25.3152	36.3451	39.7972	54.6908	55.3709	27.0308	57.9503	51.6014	70.5341	64.7819	37.7818	60.2615
MTHFD1	5.7358	6.84551	4.57777	12.911	9.08125	6.95638	12.1269	4.31875	6.35358	7.43835	12.1289	10.7283
NEK2	0.517081	5.21564	1.34786	5.97193	8.53977	1.21707	13.4993	2.00037	7.50876	11.0847	7.84248	16.5674
RNF6	1.81899	2.26014	1.44067	3.38638	2.96322	2.68291	4.46883	2.67664	4.35836	4.72282	2.69352	4.71981
C15orf59-AS1	0	0	0	0	0	0	0	0.0774745	0.0603355	0	0	0.126378
RP11-20B24.4	0.284062	0.272915	0	1.45563	0.775449	0.861026	1.11816	0.726155	1.00787	0.73667	1.89597	1.37755
UQCRFS1P1	0.795697	2.7035	3.36832	5.67305	6.15757	1.53017	8.70017	3.3206	5.86266	9.27978	5.30801	15.1805
RP11-367G18.1	0	0	0	0	0	0.17367	0.111468	0	0	0.14861	0.190418	0.0968226
S100A2	18.8869	4.69353	6.70619	2.6905	9.26822	10.7237	5.51076	19.7488	25.0753	23.3976	13.6202	9.5086
UFL1	4.10466	6.01372	3.74414	5.43672	8.63866	4.39902	10.2452	6.77008	9.0664	9.63964	7.613	10.6172
RP11-307C12.11	0.623643	0.0920454	0.60454	0.575879	0.910685	0.514504	0.862634	0.57227	0.575147	0.962543	1.03197	0.825618
RP11-888D10.3	0	1.86839	0	0.296841	2.11456	0.255067	2.23685	1.53036	2.72088	2.19009	1.57893	4.47866
LAMB4	0	0	0.0718986	0.370181	0.428679	0.135164	0.794382	0.689059	1.66676	0.759175	0.189219	0.484192
RN7SL715P	0	0	0	0	0	0	0.161854	0	0.212356	0	0	0.284199
POGLUT1	6.76265	10.3537	19.1367	9.22776	16.3341	4.0307	18.1101	15.6463	9.19559	19.1562	14.5105	17.4533
CCDC47	30.9169	47.8144	69.8398	48.0396	74.2662	22.1211	81.3741	73.8181	60.725	62.4577	70.8838	94.9112
HES4	3.41892	12.8484	25.2279	17.2588	24.3804	59.6912	33.4653	31.2459	81.8638	56.2687	59.4717	16.5423
WDR25	6.37423	5.11237	6.8557	13.4427	11.323	5.20932	14.4711	12.4935	14.2666	14.4871	12.1181	16.4082
CTC-537E7.2	0	0	0	0	0.430326	0	0.38176	0	0.454651	0.17342	0.677484	0.673784
FRRS1	0.0288587	0.0981164	0.0529025	0.116775	0.0786694	0.0103714	0.248672	0.0780145	0.150887	0.077965	0.135125	0.174288
FAM127B	58.6262	152.648	117.372	234.818	248.172	72.9143	307.99	202.123	235.504	302.92	168.545	340.778
DGAT1	15.4108	12.6507	16.0995	12.0236	11.0856	23.6255	13.0151	22.0255	26.6056	15.0431	23.7979	11.0679
RP4-728D4.2	0.254416	0	0	0	0.471564	0	0.133101	0	0	0.804769	0.226338	0
VPS28	143.619	222.271	188.07	267.456	321.123	181.9	273.446	312.586	370.152	333.005	320.224	299.009
TXNDC12	11.8651	32.4426	35.0585	77.9104	66.3342	13.463	86.1583	23.0719	34.5794	75.194	36.7954	108.791
MYCBPAP	0.372444	0.0329725	0.348437	0.133705	0.136147	0.484224	0.208955	0.347593	0.31794	0	0.496648	0.670051
C15orf65	3.61014	4.16205	1.57621	2.73896	7.66676	3.05963	8.62195	5.14866	8.215	10.1387	2.16056	16.9618
IDO1	64.828	27.5248	31.9944	11.1153	104.486	22.6898	143.243	20.936	68.9873	132.8	65.1783	126.965
RGCC	7.62182	30.2241	17.3964	53.7185	113.849	115.986	203.316	63.2123	153.132	282.36	134.849	498.752
CKAP5	34.7606	61.4528	49.2517	51.7385	72.7904	23.2498	86.428	54.8329	55.7663	75.2972	62.9623	94.2349
APOO	12.9962	36.5573	26.5051	42.1411	68.78	20.418	81.4923	41.3608	48.4657	73.7404	44.8571	104.709
ZRSR2	45.1572	12.7686	25.5812	16.4668	21.1887	37.6373	22.1631	29.1491	26.9148	22.4517	34.157	34.3306
BAALC	0.437975	0	0	1.5405	8.43951	0.210021	16.9125	2.8324	2.36377	11.0546	6.60292	35.991
LGALS3	182.329	415.431	380.609	587.853	755.827	352.155	1021.84	578.689	986.765	1087.92	773.092	720.503
GGTA1P	0.0406113	0	0	0	0.147279	0	0.324136	0.0574501	0.0801832	0.15747	0.310273	0.255605
RP11-362F19.2	0	0	0	0	0.0115019	0.0112177	0	0	0.0231859	0.0128321	0	0
LINC01011	0.626999	0.598445	0.544585	0.907228	1.28123	0.172992	2.03415	0.678087	2.06315	1.94959	1.07836	2.0964
ACTR3	12.9157	14.1605	11.2287	17.4743	17.2934	8.04023	18.357	14.7451	14.2637	17.0318	17.0215	15.457
PKM	155.802	88.875	93.5064	127.373	133.503	97.9924	112.491	203.522	171.485	161.41	127.493	131.253
RPL23AP4	1.2697	1.50758	0.796283	1.62078	1.83152	1.53425	1.93523	1.84649	3.20289	2.82247	2.7504	2.79258
AP2A1	0.583545	0.354232	1.88131	0.672179	0.383191	3.96153	0.575874	0.8711	8.37354	0.333346	0.61297	0.441845
CEP55	1.21742	2.04115	1.98161	2.39468	5.40611	0.719709	7.71777	2.05656	3.10585	5.6759	7.08711	8.21944
RARA-AS1	2.09953	3.55146	2.53525	4.54328	6.26605	1.62836	6.02246	2.87372	7.04114	6.45109	2.7029	6.99231
RP11-439E19.7	0	0	0	0	0	0	0.106567	0	0.143411	0	0	0.097311
TMEM120B	5.3054	4.67742	8.7998	11.2241	9.68175	11.1738	9.72963	8.83686	19.2704	8.93211	19.7931	6.91198
CYYR1	0	0	0	0.00520939	0.0421304	0.107754	0	0	0	0	0.0133475	0.276257
RP11-455O6.5	0	0	0	0	0	0	0	0.020232	0.0178642	0	0.0212105	0
PEX7	2.16973	5.23703	3.78535	10.1912	14.5319	4.75739	14.8918	6.9414	9.71463	17.2534	5.95798	19.591
CCDC124	43.8913	93.7205	94.8697	147.421	131.448	56.9449	127.298	121.173	140.367	160.653	112.287	130.904
BCL6B	0	0	0.0456669	0	0.0513637	0.0614918	0	0.0477287	0	0.257311	0.169776	0
GAPDHP71	0	0	0	0	0	0	0.0597202	0	0	0.0894356	0	0.0518406
DNAH9	1.27786	0.0363971	0.0715514	0.111672	0.807013	0.769362	0.326889	0.410574	0.473061	0.458699	0.751193	1.2799
TMEM42	18.9154	35.6765	25.9617	58.0234	61.838	26.4886	64.857	52.9483	51.0381	70.557	39.9451	99.0101
RP11-244M2.1	0	0.106956	0.170641	0.276001	0.492108	0.0854973	1.13178	0.349064	0.283687	0.402336	0.490463	1.6843
GDAP2	2.75628	2.37992	1.00225	5.78277	6.05199	2.36841	7.43288	2.65701	3.71994	5.83987	6.99192	7.8313
ANGPT1	0	0.0158065	0	0	0.0763911	0.0176976	0.0217918	0.0330797	0.0384836	0.140453	0.0162016	0.065562
AL513122.1	0	0	0.880868	3.75286	0	2.89734	0	6.42481	7.91811	7.89349	0.170382	0.0046836
C12orf29	6.42933	7.529	11.2578	14.461	15.2637	5.37746	19.1016	7.63347	6.16302	15.9787	10.8344	21.2225
UBE2E3	25.7394	23.0062	16.9326	34.1852	53.5222	24.7973	55.9963	39.8924	49.3522	87.2014	56.3017	105.305
UNC119	15.3731	12.318	10.1837	18.6421	17.4683	15.2276	23.233	17.8088	29.6905	27.0097	13.7542	25.9765
AC005562.1	2.89274	2.41985	1.35363	2.22335	2.0594	2.00502	1.84878	3.38997	3.05697	2.26864	3.12953	1.42397
YWHAQ	39.1929	44.7015	41.9957	108.886	109.799	38.2872	146.151	55.0623	65.2587	150.821	61.6909	190.503
PPP2CA	8.30163	25.7586	22.536	73.3161	79.2194	7.03816	99.452	28.902	30.6799	75.7746	49.2153	106.733
PIH1D2	6.96954	3.12224	3.78249	2.32264	6.22169	3.26396	6.16848	4.85897	4.49537	8.22348	5.00616	6.48084
LDOC1	0	1.04165	0	0.406965	0.357827	0.903127	0.48572	13.6874	17.7875	5.80635	0	2.38152
TRIP13	0.77618	1.73085	3.02455	3.02503	5.37838	0.372176	5.96451	1.52629	2.53457	5.76355	2.91941	6.15718
LLPH	15.9916	49.8336	30.136	37.374	46.5226	15.6645	53.0868	31.9097	34.2788	51.8426	36.8873	57.6215
ATP1B3P1	0	0	0.0570408	0	0.0455751	0.0569708	0.0397161	0	0	0.167668	0	0.0967935
RASGEF1A	0	0.0321246	0.104663	0.0427671	0.141525	0.468823	0	0.0144127	1.65902	0	0.0151853	0
UBE2S	5.18156	22.6828	18.8921	62.6661	48.2636	14.1234	81.5896	27.5657	65.9596	70.3985	56.5276	33.5773
TMED1	29.1003	38.8936	44.2855	51.3418	55.9337	42.5995	46.4399	55.4663	81.1279	57.9733	42.625	43.8504
RAD51C	18.7105	53.5531	41.5892	57.4459	71.7046	19.7965	92.2641	49.2666	46.3951	81.3087	66.3771	122.563
RP11-359I18.1	0	0	0	0	0	0.317278	0	0	0	0	0.704781	0.150287
ATP1A1	25.7585	40.5189	42.374	44.907	52.0266	32.7588	48.8587	71.7282	77.7316	58.775	94.0078	52.3714
TSFM	30.2135	59.8193	48.5711	73.2741	73.3472	30.8027	75.3577	47.6094	52.9726	53.9242	66.6532	81.3653
ZCCHC17	32.1889	45.1606	41.3404	45.7989	55.1584	26.3982	61.3521	51.2376	50.2871	55.5008	39.8375	63.283
SMTNL2	0	0	0	0.245801	0.423615	0	0.417327	0.306041	1.34218	0.501181	0.328626	1.18146
RP11-543C4.1	0	0.113524	0	0	0	0	0.0482282	0.223932	0	0.267489	0	0.127434
COL4A6	0	0	0	0	0.0706851	0.0253661	0.0375591	0.00853131	0.0042294	0.0218422	0.0233306	0.195588
MOSPD3	4.48335	7.29976	10.1739	30.3663	23.6665	7.94915	27.6185	14.7806	26.2534	30.078	18.0686	23.0169
FAM120AOS	5.54447	6.58257	6.45906	8.79255	10.1681	5.64099	11.38	6.91326	10.0775	12.0902	8.93617	11.8446
SRR	14.571	22.039	16.0074	18.1297	40.3204	12.8053	49.0833	21.5604	23.0847	36.8308	34.4173	70.1827
S100A11	792.771	1955.43	1893.81	2497.5	3289.44	1096.92	4672.06	2288.53	2730.35	3990.15	3000.52	3820.48
UNC50	28.4086	30.2788	19.8572	52.868	59.3024	22.995	79.4731	40.6614	38.8453	68.056	42.7997	102.707
ATG3	15.2208	28.6717	31.8432	33.3656	45.0442	15.3004	51.1347	18.9957	24.7978	34.966	28.5088	52.7217
HAX1	26.7587	110.393	46.2947	121.723	117.403	45.7729	135.243	80.6781	106.873	123.769	87.1681	145.808
PSG9	0	0.353609	0	0.200663	1.91629	0.171667	0.801604	0.185195	0.247127	1.39218	0.277282	2.5202
CPNE9	0	0	0	0	0.0675573	0	0.0306356	0	0.342472	0	0	0
BET1L	11.1924	7.58407	12.7766	6.26213	10.4996	10.788	9.33743	11.6242	14.8838	11.6493	10.7232	12.2095
MYLK-AS1	4.52296	6.18288	2.04523	3.33126	4.98418	5.17518	5.47727	8.33891	7.21534	7.64855	9.43649	8.19854
TSN	8.94008	10.7801	10.9973	24.042	23.3178	6.13213	28.0746	11.6894	16.3045	28.6495	13.829	29.7511
RDH14	5.65768	6.33741	8.00931	12.1268	11.6636	6.11165	11.7433	11.9601	12.4818	12.1872	10.4478	16.2254
C5orf15	5.71695	7.97908	6.92256	16.5388	13.1162	6.1744	21.4239	8.76029	9.80216	21.0686	8.42467	27.3724
PDE6C	0.0547993	0.00668124	0	0	0	0.0844102	0	0.0274225	0	0.119685	0.0280052	0
RP11-203J24.9	7.4158	35.7853	15.655	24.3095	49.4324	10.1704	27.1636	21.815	43.3112	45.2354	26.0521	30.0314
RALBP1	134.417	85.6716	124.549	84.7251	93.573	112.981	110.657	125.136	115.659	97.8046	143.983	116.358
ZNF540	1.88129	0.194428	0.145916	0.319057	1.22478	1.60774	0.605758	1.09422	2.33284	1.20624	1.30645	0.958007
UNG	5.69916	6.12458	4.48117	9.01245	8.5521	6.36969	6.24297	5.03268	6.91209	7.29775	5.36693	7.13307
DTX2P1	0.101716	0.125196	0.0615922	0.18043	0	0.0548896	0.552031	0.454118	0.869722	0.0566516	0.567903	0.169392
RP11-320N7.2	0	3.80618	1.33081	3.36375	3.6478	11.025	3.17029	9.41813	17.7904	12.8835	7.86177	31.2961
SEPT4-AS1	0	0	0	0.233287	0.0892112	0.145743	0.150029	0.149751	0.225144	0	0.471994	0.479952
INPP5J	0.369246	0.12464	0.438551	0.395075	0.698739	0.713247	0.614466	0.489822	0.362658	1.02016	1.03933	0.787854
UFC1	80.3714	161.658	106.524	143.041	200.942	79.7267	177.155	181.294	180.171	202.087	134.457	246.859
HPF1	23.2513	36.1389	46.733	37.2866	57.9711	21.6379	68.4458	40.6927	40.2081	55.9737	44.4786	74.1954
DMKN	222.3	407.177	422.109	524.039	1063.65	398.313	1126.66	1182.51	1237.71	1517.83	1037.41	1603.87
STK17A	6.07576	7.46981	6.48471	21.6219	31.8842	5.22908	31.5367	10.35	18.9028	25.3362	20.3018	36.4341
MFSD9	0.76029	2.18009	1.00921	2.08555	1.62844	1.30153	1.76307	2.3205	1.73586	2.46008	2.28666	1.47093
JKAMP	10.9566	13.4749	6.72175	24.3119	42.5041	9.02784	65.8062	12.7817	14.9337	50.3891	17.4775	85.9248
LHPP	6.96418	15.4903	11.5505	12.7245	22.7805	7.28321	22.0344	22.5396	28.3261	25.2867	18.6561	28.4369
RP11-710M11.1	2.80861	0.575827	2.8687	1.15196	2.38164	2.20245	1.80142	4.13663	2.6597	1.66832	3.92334	4.04934
RP11-363E6.3	0	0	1.07563	0.82557	0.660233	0.629944	1.19354	1.02238	2.28289	3.09655	0.380341	0.836969
ATP8B3	0.13235	0.0115472	0	0.0795662	0.18569	0.17709	0.194199	0.366334	0.400269	0.748348	0.254605	0.448765
C20orf144	0	0	0	0	0.0729689	0	0	0	0	0.079861	0	0.061964
CYB561D2	6.23466	22.588	16.4257	25.7662	35.0739	7.75599	36.583	26.3967	38.0633	45.3599	22.5822	43.0649
ZNF861P	0	0	0	0	0	0	0	0.14182	0.313809	0	0	0
FDFT1	95.7052	388.295	339.713	843.752	737.792	199.326	875.007	318.531	432.098	792.96	456.952	1030.87
POLR2J3	42.4174	69.1048	67.9491	77.7746	79.2678	50.0543	94.8238	71.3889	78.3181	101.825	75.3586	105.402
CENPE	0.788182	2.64	1.71607	2.91025	2.64877	1.07691	3.84233	2.08798	2.52724	2.40367	3.83881	5.12504
MN1	0	0	0	0.00446057	0	0.00810345	0.0158432	0.0247186	0.0182274	0.0699447	0.00980031	0.00903811
KLRB1	0	0	0	0	0	0	0.0173256	0	0.0462817	0	0	0
CTD-2376I4.2	0.912409	0	0	0.904306	1.8401	0.477209	0.71573	1.52408	0.997366	0	4.23781	1.78181
HERPUD1	34.1325	91.5927	40.233	111.27	151.41	50.2079	231.402	108.279	141.528	322.804	108.607	520.526
TPRA1	4.78404	5.15055	7.39015	7.66175	6.72738	5.78389	5.8089	7.12771	8.19377	6.44221	6.35026	5.01138
ARPC5L	21.6418	27.3918	15.5624	39.6682	42.1713	16.0383	45.0512	24.8422	38.0008	41.5023	26.6792	58.2871
BTF3L4	28.8851	42.8018	31.8576	43.6775	51.432	26.7786	63.7949	43.4451	41.4843	53.2292	47.0836	71.996
HCAR3	0	0	0	0	0	0.00999799	0	0	0	0	0	0.0193868
RP11-34F20.7	0	0	0	0	0	0	0.0224885	0.0484432	0.0423948	0	0	0.0754773
RP11-220I1.5	0	0	0	0	0	0	0.0973718	0	0.119289	0.0639394	0	0
CCND2-AS1	0	0	0	0	0.144502	0	0	0	0	0	0	0.229194
RP11-452L6.7	0.826014	0.638405	0.183091	0.657346	0.692857	1.4241	0.90645	0.338074	1.4559	1.40846	1.26891	1.39317
LYN	3.19556	3.58363	3.93446	3.39429	4.18542	3.13082	2.8428	4.95403	6.66464	5.14735	3.09013	2.61885
CYP4B1	1.249	0.827739	0.111021	1.23645	1.63382	1.05078	2.25021	2.89707	2.46941	1.64764	1.83794	6.46155
ABHD14A	5.44624	16.6231	16.8662	40.3045	29.961	8.45336	34.395	20.4308	29.232	40.7891	18.2081	29.954
ITGB3BP	10.3175	20.4429	13.8577	21.5045	29.21	9.48932	42.0631	12.9645	18.057	32.4572	25.9073	48.1656
KCCAT333	0	0.616434	0	1.09943	7.09833	0.623976	7.91861	7.30534	5.70004	15.8677	4.44657	21.569
COPS6	59.8566	137.528	135.58	176.852	194.409	87.3949	225.36	119.61	145.2	195.83	174.44	212.84
MXD1	2.95502	1.92219	2.00742	3.10806	7.3831	2.66021	4.2305	12.177	7.37001	4.66453	13.7924	8.38921
SHARPIN	7.27843	8.50486	8.98099	41.2754	30.7678	15.1119	37.3303	19.075	34.2251	39.0888	20.1957	26.5375
DLG1-AS1	0	0.016251	0	0.0502244	0.0367693	0.0612759	0.208112	0.0682292	0.608644	0.104424	0.132246	0.110291
RP11-21J18.1	5.2398	27.8846	0	44.8227	34.636	0	52.8177	13.6878	21.4758	45.7938	14.4928	61.6803
MDM1	3.14385	2.12164	2.623	2.65635	3.24934	2.84619	3.77716	1.52116	2.04881	4.78445	2.64228	2.61625
RP11-256L6.3	0	0	0	0.0697205	0.123914	0.05881	0.089463	0	0.077087	0.24558	0	0.0618839
OSGIN2	2.12203	1.05472	2.45815	1.95509	2.66386	1.03499	2.89932	2.48738	1.96462	2.59728	2.80302	4.54918
GMNN	12.5045	40.9994	37.2101	46.1937	70.2982	13.0789	113.083	24.3338	48.9142	107.749	72.4377	140.574
RP11-474G23.3	0.603548	0.31725	0.253558	0.298372	0.565787	0.059987	0.991418	0.147545	0.794439	0.56639	0.283945	0.345904
DNAJC3	6.6992	15.1204	10.8827	15.1079	20.5051	4.49536	21.5174	15.5704	22.1342	24.4084	13.0836	28.7192
PYCARD	35.4655	43.4899	37.8203	45.5333	80.308	31.5522	58.9809	83.2755	116.617	128.829	81.0993	106.8
LOXL1	2.90933	1.65633	3.43208	1.20376	5.54159	7.56526	6.41726	5.24796	13.4851	9.24394	6.64328	7.47475
NBN	10.5997	10.0909	9.36845	14.1008	14.7453	6.67956	16.9986	12.3121	15.0053	16.6068	9.09549	24.5908
HIGD2A	293.476	561.375	583.889	518.178	618.169	426.383	587.549	712.552	617.578	709.382	656.963	913.196
RP11-259K5.2	0.156902	0.0334366	0.0398867	0.105088	0.0394916	0.147065	0.039882	0.155373	0.115616	0.140142	0.0432414	0.179577
TMEM37	1.56113	1.59038	2.99554	1.31021	5.57121	1.07159	5.68571	4.43528	5.40804	7.64683	7.05633	21.1384
ATP2B2	0.0700185	0	0.00455854	0	0.01951	0.0349839	0.0754855	0.0412802	0.147332	0.0551503	0.0831921	0.0768138
RSAD2	0.445324	0.0301223	0.0113317	0.0614472	0.204759	0.137923	0.368532	0.279387	0.358572	0.328373	0.453345	0.117734
TM2D1	15.8755	27.8248	20.7952	50.1339	58.6597	19.8127	72.5109	40.9035	44.1932	65.8124	36.5732	91.5786
SMIM1	11.3858	5.17785	18.7423	8.10554	7.28165	20.1724	7.72443	12.6668	16.3527	12.6034	15.8573	9.98899
HINT2	202.771	265.144	300.842	164.961	333.996	222.13	330.122	429.893	313.74	336.996	446.172	465.244
CH507-9B2.3	6.65895	18.1044	16.9549	28.711	27.7019	11.1644	23.3807	19.607	28.7988	27.4134	22.4011	31.1988
NUMA1	11.6366	9.51047	8.68368	8.46544	8.56015	10.5159	11.3864	11.0238	15.9642	7.87761	9.81038	9.56162
CDR2	1.71614	1.01635	0.508487	1.0767	1.91947	1.12323	2.4945	1.63475	3.11837	3.08779	1.38397	2.51169
NOMO2	11.0378	19.2395	12.906	23.3603	27.3198	13.0195	23.836	23.5522	27.2322	23.6142	25.1962	21.6682
RP11-5G9.6	0.44091	0.094068	0.694035	0.0893953	0.183704	0.610423	0.214659	0.818278	0.912516	0.477483	0.915633	0.280517
BOLA3	144.579	280.094	317.658	297.78	359.737	171.366	360.85	281.564	275.864	366.528	378.513	454.242
MFSD5	6.08945	6.87118	5.24932	18.0598	15.6327	5.94422	19.0301	11.3853	11.848	17.1145	9.69905	21.7585
THSD4	0.742297	1.27691	1.17642	1.02438	1.10281	4.41171	1.11666	0.409935	9.75295	1.30078	1.29722	1.83718
RP13-395E19.3	0	0	0	0	0.213685	0.0966627	0.638332	0.324351	0.371738	0.555691	0.427755	0.807121
MRPL53	44.7182	24.7517	27.177	63.227	76.617	63.349	211.461	25.4622	63.962	139.027	47.8731	267.959
ASF1A	4.76311	10.572	5.26145	13.8072	23.0291	5.36349	29.5589	9.36252	9.11978	23.0732	13.3102	42.4652
RP11-44N21.1	1.47475	1.91474	0.411991	0.650399	0.714137	1.14607	0.930965	2.08866	2.76478	0.874564	0.267108	1.32699
CDPF1	3.84556	4.1357	6.07724	10.143	14.5611	3.39891	12.5023	4.14395	15.473	14.5532	9.67653	12.379
SCCPDH	3.50885	6.78935	3.72452	13.0448	13.5583	3.23929	19.6727	5.80894	9.35745	14.0256	6.24551	22.1649
NDUFB4	331.057	643.287	658.629	703.774	865.984	361.044	947.317	626.878	696.164	933.741	826.739	1099.66
CTC-436P18.3	0	0	0.398494	0.132313	0.975604	0.501242	1.40435	0.776932	2.37858	2.36679	1.30629	3.88621
KB-1592A4.16	0	0	0	0	0.248092	0.351881	0.104911	0	0.308451	0.361502	0.44352	0.685589
DEPDC5	1.36573	0.949262	0.998167	1.42959	1.75159	3.67316	2.3729	2.3045	3.26178	2.06333	3.54675	5.61681
RP11-392A14.8	0	0	0	0	0	0.050047	0.0216279	0	0	0.0850232	0.0894084	0.0193155
BNIP3L	8.46375	18.9972	13.9791	27.9267	62.3667	23.1791	86.9454	41.4982	45.6285	93.1025	45.1329	127.698
NOG	0.0776496	0.0315469	0.0227884	0.105126	0.489427	0	0.449791	0.0413724	0.437737	1.09048	0.881948	0.50239
PGM3	11.869	12.042	7.72967	13.193	18.6654	8.09749	27.7605	12.2148	19.5069	27.1727	15.1368	31.6321
RAB4A	22.4899	35.2132	36.8275	58.1452	68.0735	29.3066	87.4704	36.0273	51.7244	83.0994	66.1635	130.602
F8A3	1.06887	1.0431	0.883611	1.66426	1.70276	1.13173	2.63732	2.11281	2.8313	2.8386	2.36347	2.47983
VMA21	5.10902	7.48894	7.79884	10.387	9.4059	5.41865	10.9403	6.78346	7.70977	7.6711	10.0821	11.0732
RP11-342D11.2	1.01303	0.440854	0	0.429534	0.258821	0.291329	1.15994	1.02709	1.69633	0.515159	1.17489	1.31514
E2F8	0.428654	1.95402	1.05436	1.80773	2.81459	1.63505	3.16292	0.373951	2.57871	2.24974	2.39399	4.83425
PJA2	6.19154	7.73004	8.55001	7.86758	11.3922	5.77443	9.29375	13.5875	9.40953	13.5227	11.3071	13.9493
FTSJ1	11.894	8.98228	8.80153	33.3817	20.2041	15.7841	30.9518	14.1565	30.8232	34.5107	26.1967	24.067
LRRC28	6.11781	3.80738	3.70196	7.22277	10.6548	3.31502	15.0186	6.73789	9.73366	10.4693	10.4589	14.2619
RP11-977B10.2	0	0.546206	0.0578638	0.348916	0.442057	0.207078	1.14204	0.272639	0.395399	0.687763	1.34721	0.385623
FCRLB	0	0.026651	0.0236192	0.0319158	0.382304	0.28672	0	0.027299	0.362272	1.32224	0	0.237554
ARPC1B	74.0021	160.59	124.308	238.112	283.197	104.03	351.4	277.731	360.917	359.857	310.306	327.83
RNF8	25.0945	23.7375	21.409	28.3439	27.2136	23.0758	28.1242	41.2297	33.2342	25.6439	34.2911	45.4131
SURF4	10.1773	29.6531	20.5218	37.2252	35.5903	19.5045	40.5033	30.7923	34.6805	40.3887	32.2581	44.6821
CTD-2583A14.9	0	0.639648	0	0.403585	0.399645	0.159474	0.423503	0.219913	0.704721	0	0.220444	0.563967
SMYD2	5.95471	11.2441	8.90146	22.2231	19.3227	6.40353	23.0626	13.7821	15.2444	24.487	10.6257	29.2616
NUDT22	25.984	53.8098	49.5433	90.5353	110.508	50.5267	101.292	97.3667	145.842	128.461	83.5925	68.1216
LINC00116	151.654	410.257	336.07	130.103	311.352	419.42	234.95	411.386	514.716	398.621	338.736	607.911
NDUFA11	1362.36	1375.29	2257.9	1246.81	1840.75	1401.09	2000.75	2704.59	2205.67	1887.84	3133.65	2213.28
RP11-618G20.1	2.47707	13.256	15.5872	8.71902	15.2362	8.82261	14.0903	14.736	13.8972	17.3786	12.0584	20.4633
LBX2-AS1	0.596457	0.73175	0.190838	0.391458	1.14828	0.766227	0.891235	0.353289	0.853189	1.17158	1.05708	0.738168
ESR2	0.0314847	0.0563613	0.0651421	0.0614276	0.0263881	0.066105	0.025954	0.157678	0.0587728	0.12803	0.0411583	0.089666
SERPINF2	0.56783	0.255078	0	0.0906844	0.526702	1.39368	0.219122	0.554208	1.53234	1.75432	0.201039	0.611542
GATA2-AS1	5.2704	3.39606	7.84715	6.72614	7.48388	8.99083	6.69637	10.5978	11.5822	7.04633	16.1677	7.63506
RP11-763F8.1	2.04305	0.82574	0.566795	0.725427	1.23711	0.673642	1.15624	1.41692	1.28538	0.936812	1.26845	1.21594
RP11-472B18.1	0.0636058	0.0780131	0.0489836	0	0.249579	0	0	0	0	0.330093	0	0.0310206
CTD-2410N18.3	0	0	0.0842306	0.0901314	0.241575	0.0820229	0.356379	0.271491	0.722244	0.156916	0.211744	0.361186
TCEA3	1.91137	2.62987	1.48266	2.42368	4.21487	11.0894	8.96626	4.20272	10.392	11.1746	8.04578	13.0802
DPH1	8.56847	4.13569	5.09818	9.63373	10.9913	14.7067	15.0586	13.4651	24.5531	14.5556	23.1556	14.8956
CXorf58	0	0	0	0.0659001	0	0.195945	0.150218	0.0557364	0.126269	0.361205	0.0586601	0.097271
SPATS2L	86.6975	41.5069	37.6541	16.8585	43.466	51.1118	32.2608	64.253	49.3544	45.1355	82.1999	24.0808
SNAP23	21.7436	10.7426	16.0338	20.2064	28.4422	7.4119	47.9618	23.7657	21.0818	43.7484	22.5419	62.0525
OXLD1	70.7226	68.6425	100.836	57.2451	88.1535	85.072	82.0209	83.5903	126.211	88.3644	103.606	76.7609
ZNF257	0.14968	0	0.360026	1.00426	0.870848	0.287594	0.350487	0.0748406	0.623629	0.200708	0.437997	0.395618
BTBD9-AS1	0	0	0	0	0	0.179166	0	0	0	0	0.395239	0
GLRX2	29.0863	40.7923	18.1139	35.394	52.1826	34.3948	63.9439	39.4996	45.5692	62.7533	54.5159	117.197
COMMD9	16.3499	44.7574	40.4562	99.3305	72.0575	37.8124	72.2505	60.1117	59.9593	85.7411	43.2963	107.201
CTD-2192J16.22	0.315968	0	0	0	0	0.340567	0	0.747853	0	1.05239	0.837688	0
MAF1	14.0863	18.7866	12.0365	36.904	28.7515	20.344	35.3604	25.1164	45.1396	36.0937	22.8073	31.0118
RPA1	6.40629	9.55905	7.43856	15.7346	11.1958	7.59955	12.0665	9.18155	8.36255	12.8529	11.3972	8.52377
RP11-479O9.4	0	0.115176	0	0.152362	0	0.0674963	0.265403	0	0.173032	0.135286	0	0.100153
THRB-AS1	0.041236	0	0	0	0.0424532	0	0.0200711	0.0306257	0	0.122933	0	0.0729358
SLC29A1	0.874705	1.86859	1.30588	1.78901	2.36453	1.62556	2.91737	1.75681	2.58029	3.2759	1.29199	3.21671
SIGMAR1	5.99382	10.1053	17.2348	28.824	22.4552	7.36686	28.4271	13.3043	22.2638	24.6002	15.1836	19.2022
SYAP1	8.6116	8.37643	8.99796	10.5607	12.8706	6.23643	14.6311	10.3054	10.7902	13.7662	13.6424	13.1078
ZNF322P1	0.033467	0.253295	0	0.16215	0.285902	0	0.204955	0.11429	0.260928	0.147158	0.113236	0.165534
ZZZ3	4.68864	9.80418	8.60112	11.4812	11.3322	6.56584	12.2979	9.3558	11.3695	11.2349	8.75727	12.3111
FNDC4	0.632241	0.340132	0	1.5748	1.40772	1.55893	0.644601	0.0435471	2.17443	1.13409	0.0430294	0.866709
PLVAP	0	0	0	0	0	0	0	0.0341748	0	0.0776388	0	0
RP11-165J3.6	0.275824	0.127247	0	0.102441	0.207631	0.455725	0	0	0.239721	0.123794	0.664005	0
RPL4P6	0.19864	0.0439109	0	0.0806478	0.0798615	0.109905	0.0714147	0.251918	0.146346	0.0943056	0.310985	0.15702
RECK	0.042054	0.149092	0	0.104109	0.32833	0.240162	0.123609	0.0387786	0.415328	0.286406	0.0285137	0.987832
FZD6	3.11426	4.40932	4.40467	6.16185	6.44749	2.28931	8.45871	3.37774	4.52716	5.77595	5.58238	7.22226
TNIP3	0.6662	0.600463	0.220332	0.067444	2.96121	2.43524	0.0133494	8.67513	27.2454	4.27512	0.329903	1.59411
RP11-736N17.10	0	0	0.100515	0.194118	0.0698174	0	0.314341	0	0	0	0.382531	0.0537543
POLQ	0.0685501	0.222059	0.144717	0.164715	0.23881	0.0947522	0.189164	0.105039	0.120812	0.198681	0.197348	0.143615
NDUFB11	213.694	402.052	361.503	451.312	581.118	181.216	660.183	467.021	576.435	617.357	517.955	680.176
NARF	25.4754	20.7117	17.8761	30.8689	32.3914	18.5468	41.8971	31.3718	44.2783	53.9049	33.3421	37.8689
THEM6	4.22596	11.0195	11.3465	15.3524	12.9515	6.71818	15.6489	12.0584	12.2674	11.6066	17.2429	16.3817
VWA8-AS1	0.029211	0	0	0	0.032237	0	0.0461998	0.0869881	0.0980037	0.115274	0	0.0394659
CSRP1	13.5626	12.7652	17.0549	48.103	51.6749	17.1835	67.3602	22.2791	38.3548	57.5528	42.5346	77.4457
MGST1	62.9756	378.416	246.08	438.509	1030.11	282.236	2181.43	843.069	766.262	1665.06	1141.82	3838.62
GAS5-AS1	0	0	0.0913959	0.21833	0.114047	0.0821091	0.154521	0.174867	0.402733	0.0701817	0.169952	0.299835
STK3	7.86019	6.72953	6.29244	6.5588	13.2151	5.91315	12.8863	7.90797	8.36258	12.6556	13.1174	14.0628
GCHFR	1056.69	1091.78	1287.86	566.076	1531.18	648.304	1700.01	1911.64	1345.87	1689.46	2504.37	2404.37
NOV	1.76625	3.29017	22.5498	6.37083	9.23657	12.0703	10.3866	13.8502	18.9153	12.2487	10.329	17.9822
ABI3BP	0.0557413	0.490741	0.0398627	0.323335	0.702869	0.15839	0.230852	0	0.0719733	0.400437	0.372469	0.3404
EMBP1	0	0.0208692	0	0	0.157921	0.482423	0	0.411118	0.341866	1.10712	0	0.248484
HCG14	0	0	0.420933	0	0.509377	0	1.35404	1.91573	2.55566	1.2229	1.20373	3.2941
VANGL1	0.731703	1.02548	1.43762	3.12977	2.65268	1.50853	2.44571	1.70418	2.06237	2.00685	2.01799	3.87227
LINC00957	0.0266483	0.0331137	0	0	0.003448	0.104622	0.0184791	0.0567926	0.0170629	0.135164	0.114293	0.0315826
FAM217B	2.68282	3.24437	1.98562	3.13354	3.51947	3.80382	4.44963	3.38853	3.76973	2.77979	5.56785	6.10998
RP1-20N2.8	0.937313	0.510664	0.059686	0.665115	0.434929	1.08751	0.625443	0.763437	1.08648	0.463557	0.685884	1.18082
ATP5C1	157.64	386.296	352.691	505.537	723.392	173.353	997.563	336.611	387.838	797.166	468.945	1188.49
ZFAND3	1.8064	5.69962	2.95931	5.03827	2.53645	6.86275	1.98836	5.05783	4.45048	2.86556	7.24792	3.07647
ARHGAP1	4.8797	5.18484	5.11283	7.46695	7.5475	5.33839	8.10645	7.923	9.88734	9.62758	8.9689	7.68398
SMAP1	4.48653	4.99944	4.71747	6.7321	8.56777	3.61197	9.79883	6.50149	8.52821	7.72838	7.38828	8.46287
LDHAP4	0.181966	0.0563056	0.156829	0.444985	0.678348	0.0620973	0.460063	0.158209	0.165418	0.3525	0.347981	1.32646
PPP4R4	0.0220123	0.0118873	0.00450908	0	0.366502	0.0882096	0.228815	0.0852059	1.36369	0.397954	0.0212225	0.236005
CNN1	0	0	0	0	0	0.140095	0	0	0.444387	0	0	0
CD302	0.778309	0.665517	0.58522	0.872124	0.85793	1.07769	0.587959	1.071	1.01625	1.14483	0.893681	1.3642
SEC11A	51.9687	98.0682	97.6175	127.371	133.07	49.5164	163.967	99.1611	114.602	132.544	105.534	178.679
RASIP1	0	0.075237	0.298448	0.358455	0.56993	0.222878	0.980242	0.557791	1.06559	0.558183	0.964025	0.735843
ZNF181	2.9744	3.79762	3.64041	2.95743	5.63416	0.905185	3.59739	7.16183	4.84657	5.25562	4.56915	6.58445
LINC00867	0	0	0	0.437445	0.213092	0	0.89441	0	0	0.624192	1.40325	0.475547
COG8	11.039	15.3712	10.1403	5.81112	12.7888	5.55781	13.8677	12.6386	10.9766	13.6138	14.5074	10.9501
ZNF235	1.49436	0.691164	2.28267	0.521852	1.67018	2.01984	1.58658	2.40813	3.17922	3.57447	4.22461	2.34028
GRAP	0.0755812	0	0	0	0.479628	0.0444607	0.13569	0.300729	0.333487	0.535862	0.182852	0.682068
OPA3	0.748647	0.841705	0.793831	1.07028	1.63982	0.749856	1.41017	1.67144	1.54634	2.46974	1.18661	1.83076
STX10	35.6169	39.1318	51.3052	45.6256	31.0345	61.6654	31.1507	51.3844	58.5829	47.4656	50.8996	20.6866
DLGAP1	0.952046	1.07806	0.0523094	0.491662	1.31295	0.0397854	2.02653	0.0997516	0.835996	1.68208	1.57192	1.22016
SELENOW	516.512	655.588	707.193	954.572	1012.38	658.55	861.376	831.661	1278.65	1308.72	1025.92	817.198
MXRA8	0.0822797	0	0.147591	0.316043	0.558473	0.25483	0.129501	0.145291	0.412074	0.290063	0.593116	0.18605
PHACTR2P1	0	0.0335664	0	0	0	0.220007	0	0	0.202042	0.125043	0.0432575	0
COX8A	671.725	1352.54	1444.9	1227.59	1804.79	927.382	1866.31	1756.75	1917.38	2130.1	2679.81	2526.2
CTB-31O20.3	0	0.304633	0	0.384222	0.878727	0.0173795	1.35754	0	1.41181	0	1.6737	0.802816
OR52N2	0	0	0	0	0.153624	0	0	0	0	0.0991708	0.0578544	0.147272
VN1R51P	0	0	0	0	0	0	0.0384449	0	0.102224	0	0	0
DHRS7	67.1239	119.698	180.591	198.089	258.768	67.6118	347.877	213.044	174.14	309.144	258.351	371.966
SYNGR4	0	0	0	0.717568	0.225951	0	0.279967	0.643984	0.370458	1.02338	0	0.889803
ACOX2	0	0.94806	0.786144	0.384519	1.22814	0.848548	1.14876	0.116464	1.16144	1.30301	0.960319	1.25254
PHTF1	6.36933	7.35718	5.97216	8.11308	15.9556	6.46141	18.4525	13.4755	19.4583	13.4761	16.3439	20.8323
RP11-466P24.6	0	0	0	0	0.181049	0	0.15157	0.282831	0.418769	0.427643	0.426716	0
CTB-191K22.5	0	0.76438	0	0	0	0.889322	0.863853	0	0	0	2.9859	0
TENM3	0	0	0	0	0.00195314	0.0380505	0	0.0414911	0	0.00464079	0	0.172203
CTC-455F18.3	0.10358	0.0251422	0	0	0.0530167	0	0.375994	0.0345487	0.148069	0.181715	0.159759	0.255219
LINC00865	0.135302	0.0170837	0.0628112	0.0466377	0.16726	0.0228975	0.0391706	0.0624784	0.0893884	0.159632	0.042688	0.0421804
RP11-393I23.4	0	0.234654	0	0.102173	0.311876	0	0.088666	0	0.232124	0.246259	0	0
UPRT	1.99749	1.78752	0.939276	4.59603	5.19164	2.32461	5.76578	3.37479	3.71256	6.29355	3.96795	6.35384
AC138645.1	2.76769	3.94845	5.01364	2.50105	8.56484	1.63934	9.19093	4.74703	5.45822	11.2558	4.43582	7.76349
VDAC3	45.1018	87.4877	76.2551	138.722	196.138	59.3909	227.916	91.9895	97.3614	193.463	117.765	274.654
BCAP31	76.7153	168.938	159.695	306.38	267.35	79.2806	356.544	189.205	231.164	262.776	217.103	282.25
CMC4	4.83079	10.7784	7.96141	14.7499	19.5867	9.25438	26.0934	12.6482	16.4012	24.3691	15.5782	28.6146
PAIP2	55.7755	98.0675	86.4111	128.087	128.586	47.0244	173.491	90.3922	86.8604	144.512	104.03	210.223
DPPA3	0.168579	0.0969493	0.955358	0.24498	0.70513	0.672116	0.308811	0	0	0.727801	0.896951	0.482571
ARF4	41.6091	105.221	71.4604	200.554	307.134	65.1049	392.401	128.011	194.921	449.548	149.666	469.051
ILDR1	0.78464	1.17964	0.937989	1.05939	1.78219	1.30982	2.34985	1.99307	2.63749	2.63254	2.23247	2.15933
TCP1	53.422	78.9149	66.3671	99.6544	106.342	45.8253	102.774	63.4884	64.2502	94.1963	79.949	94.4235
RPL34-AS1	0	0	0	0.0775606	0.0911839	0	0.184803	0	0.303238	0	0	0.1002
AKR1A1	81.391	184.31	201.913	273.418	298.15	91.2222	310.194	251.44	263.194	288.185	235.831	292.156
NDUFA8	106.237	203.972	209.266	206.623	263.038	119.578	293.95	244.028	269.678	279.145	300.569	297.901
PPA2	56.3948	113.565	110.849	208.425	283.592	59.0206	350.345	143.128	179.818	332.561	163.107	454.425
AC011330.5	0.0260992	0.0241019	0.0171953	0.0577339	0.0658888	0.136326	0.0457243	0.0383966	0.0341617	0.191103	0.0747501	0.121258
COG1	21.1986	6.16024	10.7452	9.11673	8.23275	19.0175	8.61689	17.6611	19.75	10.4787	19.8664	7.1671
ISPD-AS1	0	0	0	0	0	0	0	0.0442822	0.105037	0	0	0
LYZ	1.43343	1.05631	0.0651548	0.113193	30.8527	10.7398	33.4458	24.5464	25.0613	77.7734	21.9706	29.8716
XXbac-BPG252P9.9	0	0.14032	0	0.23915	0	0.171292	2.19467	0	2.73432	1.42402	0.310498	2.25928
ARFGAP3	11.4666	19.5242	17.3716	17.7808	25.2394	14.7883	32.4243	21.3764	32.5686	28.7737	24.0132	30.7918
ZNF596	1.27761	0.236594	0.1521	1.025	0.471605	1.00483	0.871781	0.485613	1.1153	0.339662	0.336969	1.29807
CTD-2297D10.1	0	0	0	0	0	0	0	4.58888	0	4.31715	0	6.02224
TMEM160	326.907	310.045	443.439	147.935	353.585	294.426	243.906	583.231	447.121	364.819	494.543	290.266
PRPF38A	8.69484	25.4383	17.61	33.75	29.7884	8.21001	36.3494	13.0063	14.4717	27.2838	21.889	26.5699
SPAG8	1.47405	0.645502	0.6516	0.252193	0.99256	0.651929	0.300817	2.30988	3.28052	0.724911	1.07242	0.454317
PKDREJ	0	0	0	0	0	0.00835416	0.00451363	0	0.00900295	0.0108466	0.00505562	0.00389407
CASP9	2.57308	3.43041	2.9224	9.16505	6.45256	3.30789	8.91368	4.20748	6.06058	8.41916	5.38464	5.88489
DNALI1	22.1076	12.2158	6.47864	2.32932	22.2714	1.81373	10.7095	23.1886	26.1113	13.6553	19.687	8.46334
GTF2E2	11.2911	17.8242	13.5444	26.6017	30.9462	7.92194	37.7736	13.9589	17.6336	28.5999	18.5371	38.9766
FIS1	556.027	595.179	674.978	551.397	689.509	391.523	554.225	916.513	840.649	594.625	720.713	559.62
MAP1LC3B	18.9844	37.3183	35.7122	52.9428	72.4698	18.7938	101.241	58.3326	57.1015	83.919	70.6065	157.662
GMIP	0.720992	0.583065	0.934324	0.489289	0.786305	0.670238	1.0497	1.4494	1.39162	1.36648	1.60357	0.479814
AKIP1	10.1026	21.8867	25.7533	30.3147	39.6097	27.3323	55.2973	31.5021	43.7877	46.009	39.5395	67.1379
ERGIC2	33.2685	59.3989	40.5658	75.0829	82.7391	27.7223	106.582	45.8596	52.5258	85.4582	49.6199	117.78
ZNF774	0.208869	0.193097	0.325986	0.725689	0.922527	0.524408	0.5242	0.595887	0.776663	0.344657	1.76596	0.250694
REEP1	0.14905	0.489053	0.343539	0.471315	0.674399	0.00617174	1.30329	0.122655	0.561685	0.782597	0.375364	1.26109
CTDP1	0.779481	2.36684	1.09412	1.76599	1.34372	1.43392	1.0091	3.0133	2.70861	2.34184	2.7711	0.616558
NCAPH	1.71176	3.85206	1.38511	3.42808	4.07032	0.810956	6.1008	1.50803	2.63688	2.74813	5.63518	3.91901
SPDYE15P	0	0	0	0	0	0	0.00705005	0	0	0	0.0206776	0
RP11-887P2.3	0	0.671809	0.402928	3.27289	2.18096	0.434522	3.10282	1.1865	1.1962	3.62882	1.35303	3.65244
FAM127A	33.1546	42.9278	37.9709	153.466	123.37	47.5309	116.823	61.0719	129.09	153.065	59.0528	110.225
FUNDC2	52.736	96.0299	85.3084	109.368	140.015	76.6949	133.72	115.213	131.742	172.617	103.871	238.518
ARL6IP5	100.494	174.461	186.554	160.42	201.663	71.1341	266.879	249.699	196.752	219.967	264.373	246.144
RP11-489G11.3	0	0	0	0	0.0157918	0	0	0.0152269	0.0158017	0.00897373	0.0182584	0.00594332
CRYZL1	27.2169	32.3945	36.8301	34.3982	43.3262	18.1281	53.7261	26.7119	26.7662	44.7517	31.8377	66.2375
SLC23A1	0	0.0501656	0.0168315	0.0192753	0.112479	0	0.0216513	0.156238	0.435966	0.0506366	0.0196699	0.0368081
MRPS15	63.0961	174.823	159.856	227.044	233.02	77.5286	290.691	149.004	184.889	277.404	200.979	352.936
SLC35B1	11.9251	36.0301	22.0454	70.9169	79.3084	18.0581	109.798	47.9541	50.8301	99.668	42.051	119.149
NSMCE3	0.332856	0.416762	0.404715	1.05894	1.12571	0.472032	1.31137	0.654987	0.88659	1.16962	0.594604	1.90455
LMO7-AS1	0	1.7465	0.738532	1.01833	1.84168	3.77993	4.72998	3.32601	3.89388	3.36634	1.62967	11.625
PCMT1	23.736	40.1374	45.3737	77.4902	83.0336	19.9748	95.0711	40.311	52.7279	74.9958	46.4323	97.6969
GTF3A	32.2365	86.8852	78.7318	130.466	138.375	54.6226	150.993	77.7244	78.7953	163.75	91.0201	253.141
LINC00910	0.0965181	0.0539128	0.0162694	0.275027	1.38881	0.275496	0.729934	1.04977	2.50951	1.7794	0.411471	1.11875
IDH3A	10.5366	7.905	13.6811	14.4996	25.9358	10.9266	35.6905	10.0048	10.9323	32.2282	17.446	43.9618
RWDD3	22.1051	13.2593	15.1406	14.903	25.0964	10.2871	27.7235	17.2363	19.6164	25.6805	21.773	37.3956
NDUFAF4	16.7427	51.1005	41.1639	54.9037	55.2673	26.1645	58.1585	37.7501	32.7432	57.7071	32.0153	83.8129
KLHDC8A	0.0221568	0	0	0	0.0329219	0.0122866	0.0613932	0.0300498	0.102131	0.117518	0.118014	0
ISOC2	20.6783	33.3496	25.9712	35.1077	47.5174	32.6229	36.3404	43.0346	98.3436	61.8604	39.9717	51.7855
DCTN5	10.4865	7.51798	6.67344	12.0506	11.0301	6.2735	13.7354	9.04449	10.4703	11.8931	10.5752	12.126
CTA-293F17.1	4.62135	2.59309	4.21844	1.86354	8.24833	5.60802	10.8187	7.70545	9.32536	8.59625	13.0244	11.3008
CTSD	43.4062	31.3544	49.2768	52.6414	40.9989	88.0166	42.062	99.3116	151.701	60.0045	68.6356	40.2819
CR1	1.51465	0.0467865	0.423839	0.594983	0.776353	0.921364	0.462922	1.76486	2.59679	1.72953	0.64788	0.481134
MPC1	20.7104	49.8219	35.7445	101.57	150.948	71.9475	194.764	66.2024	112.073	232.98	150.865	293.747
LSM3	17.433	30.3289	28.1014	38.2474	43.7407	14.0122	63.761	26.6499	27.5663	43.7218	36.1492	73.675
COMMD10	6.9998	36.2534	22.5454	46.1872	67.7202	12.1249	75.7857	31.3568	29.6052	78.4667	30.9922	107.725
MARCH5	3.22968	3.29202	2.58668	9.85063	8.80817	2.64751	12.7853	3.09796	6.75584	11.4977	3.34404	16.0962
DPM1	24.3726	60.1943	47.4979	88.4152	103.282	25.8947	120.026	54.5162	60.3236	93.6774	59.5429	130.348
CD58	5.84294	14.6198	10.2536	16.2164	23.1585	6.19947	33.7078	10.2927	13.0602	30.9582	11.3138	36.1119
IFT74	26.0697	35.2259	38.9267	28.1481	32.0618	23.1879	41.5229	36.2498	34.7125	31.0867	36.6405	38.2604
ARL4D	2.05622	3.09292	0.932464	6.02807	11.1164	1.97494	11.6617	3.47275	9.90207	13.3579	3.92125	12.4857
CASC21	0.752789	4.79919	6.11175	4.183	16.3963	0	11.3465	6.85718	7.43141	12.2985	11.4286	12.7567
AC138517.6	0	0	0	0	0.0376879	0.0359717	0.0128386	0.0539599	0.106584	0.10345	0.0558672	0
RASD1	0.532778	6.99084	3.87231	4.43143	8.46327	2.9457	12.3592	9.4883	9.72827	11.6999	12.4884	13.6181
ADPRHL2	6.00684	7.04251	5.65518	20.6071	13.5538	7.44355	17.2867	10.2914	16.0681	17.5732	9.00074	19.5837
CENPS	13.7964	25.4507	22.1105	31.8518	43.3809	15.1881	47.4557	35.2474	37.204	47.0878	32.7442	57.8302
ATAD3C	5.35399	0	0	1.78113	5.75905	1.53407	6.08009	0.0346309	0.0100923	7.13375	4.96187	4.94899
GUCA1C	0	0	0	0	0	0	0.0417987	0	0	0	0.0618031	0
OR7E7P	0.0666504	0.190392	0.152396	0.10043	0.167272	0.0490337	0.226806	0.148969	0.0754927	0.361599	0.0928427	0.26795
SAP130	0.9437	1.07417	0.925951	0.876219	1.24575	0.84954	1.00311	0.962988	0.98224	0.808483	1.54515	0.921496
KIFC3	1.67085	4.86546	8.45706	2.96503	3.55509	7.85179	2.98962	4.79909	10.6584	3.32194	4.76514	3.39615
FAXC	0.16604	0.00414061	0	0.0613869	0.211917	0	0.245804	0.00179642	0.0801528	0.292666	0.00549144	0.445319
CTD-2008E3.1	0	0	0	0.0987903	0.0846354	0	0	0.12064	0.123245	0.0758337	0.0382687	0.0232504
TRAPPC4	76.343	301.693	260.742	337.578	362.043	93.3211	412.118	230.582	256.947	366.628	340.743	432.387
ARMCX2	1.46183	6.81414	5.53339	7.53009	18.8791	7.8722	16.1053	1.64375	16.0623	16.8467	14.0469	11.5482
GLUL	17.929	26.79	27.6891	54.0431	54.339	38.1743	63.2547	34.6944	49.581	68.0492	37.7089	66.7409
TPD52	10.7741	19.4681	20.1591	36.3471	30.6433	9.21122	46.7886	17.2847	15.7668	36.3998	21.9001	43.1688
WSB2	14.514	33.9874	34.0234	36.9094	33.4554	31.6719	26.4494	42.3354	47.4292	37.1896	44.6258	21.9376
EIF3I	92.504	272.71	206.501	436.854	417.268	81.4687	472.102	222.331	241.337	418.504	261.85	470.516
ZDHHC3	10.0555	8.36827	9.27484	16.6863	16.7642	11.1729	18.2586	12.3507	15.9552	16.9097	13.3818	20.5926
GPR87	0.0893802	0.373994	0.100963	0.066291	0.34491	0.232356	0.166939	0.261135	0.215778	0.321344	0.377442	0.662424
FOXD2	0	0.0249995	0.00942496	0.00943312	0.0212961	0.00932359	0.0443264	0.0110612	0.019088	0.0122168	0.0338597	0.0547858
OR7E125P	0	0.0226329	0	0.0426606	0	0	0.0812912	0.0290932	0.0223857	0.118571	0	0
RNF141	5.67011	22.2143	14.6324	21.9079	26.935	5.58603	33.4515	20.0774	17.8686	31.4549	23.7788	32.8847
TAGLN3	0.178199	0.123849	0	0.270157	1.46191	0	0.575426	0.539886	1.00734	0.427382	1.24495	1.2454
RBBP7	28.8919	39.6489	30.1006	53.688	117.056	71.3316	155.085	91.5325	95.1086	182.52	132.154	174.073
LRRC8A	10.983	13.646	14.1426	15.4449	10.6531	25.0677	7.24192	16.6591	22.7898	17.3124	13.5368	8.92724
RP11-283G6.3	0	0	0	0	0	0	0.368281	0	0.466836	0.260721	0.343225	0
CHMP3	63.5051	98.7188	98.9879	95.2603	116.348	58.1403	121.328	98.7782	98.3106	130.952	96.5163	113.661
SLC35D2	23.0215	16.9379	18.1337	18.105	20.283	24.8977	22.1682	30.6987	35.1891	21.9107	30.6186	23.3752
RP11-803P9.1	0.252937	0	0.080175	0.20485	0.0576411	0.371463	0.0480144	0.165435	0.303401	0.325232	0	0.127531
TGFA	1.74506	3.13181	1.11084	2.84077	4.20337	1.48709	2.26309	5.95169	7.84853	7.05048	2.69426	2.64256
ABHD16B	0	0	0	0	0.147885	0	0	0	0.278167	0	0	0
LINC00240	5.33001	5.09604	8.92221	5.24503	10.3223	8.74218	16.8407	8.48139	17.7914	11.9394	12.9669	23.5352
GAGE13	0	0	0	0	0	0.0872997	0.0428917	0	0	0.0991618	0.133562	0.125492
CLECL1	0	0	0	0	0	0	0	0.115633	0.25874	0	0.111889	0
EIF4A3	30.9609	32.6449	38.683	68.523	90.3857	21.4279	144.634	40.963	48.7002	94.1205	58.2424	184.002
DRAM2	15.1614	32.7042	21.8328	45.345	52.8564	22.3411	76.2947	30.305	38.4429	73.9343	35.6155	103.692
NAXE	62.802	212.431	222.259	278.175	333.935	87.2355	329.037	233.382	250.711	341.908	264.218	357.417
F8A2	0	1.1844	1.25361	6.72466	4.72628	2.11329	3.49065	4.5166	6.41163	8.46948	4.64106	4.27441
PCTP	11.1245	7.59298	7.29957	12.5545	12.1462	9.52346	15.8773	8.20424	12.0832	17.4785	15.3021	18.2382
SLC28A2	0.494618	0.013114	0.100459	0.0816805	0.537931	0.0633683	2.16895	0.0685554	0.0150006	0.371167	3.7874	0
CHKB-AS1	0.866052	6.68109	1.76825	5.22342	6.2288	4.17756	5.83457	11.3416	9.69447	9.46623	17.0799	9.8433
RP11-114B7.6	0	0	0	0	0	0	0	0.32643	0.476228	0	0	0.158804
C2orf40	0	0	0	0.410624	0.562822	0	0	0	0.484341	0.252845	0	0
ULBP2	0.340708	0.811143	0.0333145	0.157637	3.42079	0.855453	2.17917	1.79192	4.06918	5.52226	0.281604	1.9814
CTD-2231E14.8	8.58739	25.2083	21.489	40.727	32.7042	12.0279	48.6948	19.9297	27.1999	45.9714	27.6337	57.2868
PENK	142.118	0	0	0	5.74898	0.468283	4.21289	554.273	2.43195	1038.34	0.281332	9.99728
ALG6	6.13457	2.96898	2.4622	3.80836	5.89213	2.55771	9.26739	2.39023	2.79287	6.73477	3.33057	10.8333
H2AFZ	238.444	1473.52	1119.21	1321.19	2052.32	375.184	2549.35	891.563	1127.39	2493.31	1782.97	3146.96
RUVBL1	15.959	18.5842	21.4558	29.7665	30.8943	13.8656	33.4824	20.9053	21.0699	30.7884	20.5809	37.5595
MPV17	30.4254	104.934	73.0004	190.204	208.24	56.9434	220.712	97.8727	138.72	265.623	132.922	318.296
DEFB1	38.9241	376.649	371.313	195.119	2746.6	2023.89	5706.74	3249.23	5161.79	5762.28	4343.37	4821.35
UBE2SP1	0.650583	0.679738	0.45806	2.03106	0.570338	0.66739	3.08201	1.0321	1.30779	1.68146	2.0291	1.36928
CYP2C18	0	0	0	0	0	0.0540517	0	0.0431084	0.0715006	0	0.016276	0.0563797
ATAD2	1.54366	1.36355	1.17131	1.86359	2.68405	2.62859	3.68227	3.74491	3.20678	3.73089	3.80273	7.01199
UBE2V2	43.7368	100.514	87.2467	88.9706	111.181	31.6897	146.276	70.9695	49.1879	107.279	83.2314	157.837
FLT1	0.0344122	0.0564003	0.016687	0.0424872	0.219874	0.343597	0.130533	0.0534511	0.00389511	0.94032	0.456495	0.0868505
NDUFS2	20.965	38.099	35.4192	81.2881	84.0243	18.5042	77.7836	46.9892	71.2816	78.2409	49.2796	93.4191
ST7	4.58949	6.19086	4.37743	10.567	13.06	3.59021	18.7018	3.82416	5.70548	16.0644	9.21925	25.6272
CATSPER2P1	4.00473	2.3231	2.36459	0.90772	1.61541	5.68115	2.31832	4.63805	3.29903	5.60663	3.21418	4.44528
CDKN2AIPNL	15.5182	12.444	14.6679	19.947	24.0757	11.0466	25.3375	20.3031	21.9123	26.8022	15.2182	27.1397
JMJD1C-AS1	0.472155	0.12246	0.0699704	0	0.364486	0.375348	0.383687	0.502175	1.05358	0.43423	0.400208	0.816988
ZFYVE21	17.3466	48.428	33.4202	86.9668	102.551	21.0205	118.546	45.1808	67.06	121.547	64.3683	157.278
EZH2	2.70475	2.11138	1.98671	3.2221	3.07818	1.838	3.5676	2.32883	1.76578	2.61801	3.20589	4.55757
HAGH	42.409	88.7851	64.5608	112.624	153.979	78.6555	143.666	129.056	150.777	152.2	136.507	195.496
DEDD2	4.24893	3.78343	2.4069	8.59074	5.32906	2.70804	6.49213	6.55334	8.17243	5.79124	5.33985	6.72422
RBM23	21.5776	13.7828	14.5907	22.0503	19.5258	16.0679	24.7491	22.4933	20.4479	24.797	17.7048	32.8837
SYNJ2BP-COX16	22.3037	32.3496	48.8277	29.6686	38.9999	30.6334	65.1645	38.7541	40.2149	50.7897	71.4354	54.6448
TSC22D3	15.1337	15.1297	21.163	16.2504	22.2364	10.0915	50.5705	12.5979	15.5255	44.4558	27.4591	67.3682
CRADD	4.86652	14.8945	9.6176	20.5128	33.1212	12.0287	20.1108	18.4325	29.4028	36.4906	12.0795	29.6992
LINC00237	0	0	0	0	0.135898	0	0.0301277	0	0	0	0.0998989	0.19593
FAM84A	1.77724	2.04269	0.408423	1.45925	1.95701	0.732673	2.12919	2.29047	1.91845	1.73923	1.96754	2.44701
MRPL44	5.76876	8.3888	6.68734	19.4036	18.2524	5.10812	21.137	7.14544	10.1374	19.5676	8.83395	23.2788
NGLY1	11.3557	9.12453	12.5496	11.7533	15.056	7.36913	21.0812	17.4377	13.8236	19.5374	16.0861	27.6907
RP11-178L8.4	0	0.688764	1.0271	0.0226287	0.281802	0	0.931667	0.920948	0.34834	2.33738	0	0
RP11-676M6.1	0	0.255954	0.182008	0.430029	0.356785	0	0.718462	0.173757	0	0.822004	0	0.731631
MPND	4.72259	2.49017	3.23221	2.54133	3.18734	4.30126	3.56588	7.914	7.75211	4.07076	8.15415	2.56099
HIF1A-AS2	0	0.130197	0.206164	0	0.110909	0.173972	0.0967515	0.343654	0	0.261457	0.183158	0.498625
IFITM3	709.668	1947.46	1333.14	1562.86	2805.2	1272.92	2787.32	2274.4	2800.85	3498.74	2295.15	3550.51
PSMA1	56.168	99.0798	76.2079	126.35	167.044	41.2906	223.854	83.8004	91.9757	168.897	122.526	215.957
RPL6P8	0	0	0	0	0	0.0798512	0	0	0.14812	0	0	0
KXD1	9.57178	23.499	16.2711	63.2328	64.8703	17.264	81.2527	28.3469	57.8541	83.5715	43.9178	58.0474
FAM83B	0.0730732	0.13338	0.511273	0.242576	0.482314	0	0.212551	0.38567	0.134489	0.0950412	0.257817	0.780782
SERPINE2	0.119392	0.0599797	0.00433774	0	0.592162	1.19611	0.0751735	0.111306	0.366135	2.00119	0.778517	0.411037
PFKL	11.5339	10.4676	18.5709	15.2484	16.0063	17.141	15.4003	17.1392	24.8737	21.1063	26.4997	7.8101
RP11-383G6.4	0	0	0	0	0	0	0.00427243	0	0	0	0.0102192	0
TPRG1-AS1	0	0	0.512544	0.319505	1.25412	0.283569	0.332754	0.679849	1.13548	1.33272	0.168698	1.07512
TBCA	475.064	556.302	483.971	549.604	644.345	377.49	710.058	623.099	578.181	599.082	627.95	728.004
SLC16A5	2.24	5.62733	6.9679	8.69245	10.1088	4.55942	12.9923	6.76171	7.60095	16.2509	11.2598	13.3246
CNOT7	31.7181	50.0526	58.0909	75.3368	71.7128	29.9681	95.0729	53.505	59.8904	89.5893	64.1311	121.042
BCAS2P2	0	0	0	0	0	0	0.0578565	0	0.146422	0	0	0
FPGT	3.17527	0.893254	1.53741	2.4798	4.46658	1.74961	3.21911	1.69604	2.45593	3.71947	2.49353	3.95728
HSPB11	50.6294	145.143	104.783	140.817	186.266	74.1697	191.393	114.496	145.405	204.685	160.908	266.906
HM13-AS1	0	0	0	0	0.135605	0	0	0	0	0	0.336563	0
CLEC11A	13.811	15.8829	21.5121	28.9636	28.9321	18.7202	23.1843	24.2933	23.5652	27.0874	37.9451	14.9755
NUDT16L1	22.0398	42.9504	42.6309	100.923	104.96	25.0617	114.155	74.0877	87.1989	107.265	71.3755	106.262
AC002480.4	0	0	0	0.154891	0.421951	0	0.610059	0.239392	0.456671	0.970875	0.498143	1.51709
CDC25C	0.275332	2.05146	1.26931	2.55193	2.35951	0.31723	3.99368	1.67314	1.5714	2.68686	3.42936	3.6502
UBE2T	16.9903	86.7391	67.2765	75.1959	123.44	29.2822	145.646	57.9185	69.9156	119.827	90.6258	173.956
DLG5-AS1	0.814604	0	0.182398	0.166607	2.01427	1.6445	0.730354	0.260574	0.0151241	0.949095	3.45408	2.51406
PARVA	3.66639	4.41571	3.21852	8.2695	9.67408	2.96058	7.90298	5.12203	5.93261	8.38506	4.4552	11.0598
RP13-39P12.3	0.119313	5.05136	2.13631	3.48295	5.82183	1.55163	17.193	6.74248	5.09483	9.25605	15.8411	11.6126
COA3	300.041	680.78	558.293	450.32	671.253	334.494	638.595	650.62	509.31	793.031	700.721	985.853
TEAD2	4.65137	2.18094	2.39245	4.96498	5.05816	4.17716	3.446	4.64691	5.2072	5.76029	5.07649	2.90245
RERG	0	0	0	0	0.459001	0.313839	0.198367	0.172942	1.1399	0.939765	0.0745516	1.85448
GATA3	0.0692799	0	0.0115624	0	0.200369	0	0.0148132	0	0	0.271791	0	0.0717807
RABIF	5.22481	7.32014	5.48519	11.2287	15.2555	5.83082	18.8685	10.4566	11.0577	16.1847	13.2887	24.6983
SYT7	0.0334838	0.00963342	0	0.367688	0.122454	1.12239	0.011068	0.111151	1.18483	1.13908	0.130071	0.413559
HIST1H2BI	0	0	0	0	0.281426	0	0	0	0	0	0	0.619649
KRT24	0	0	0	0	0.517607	0	0.215702	0.121947	0.154035	0.223342	0.507629	0.403921
ALG8	20.9406	13.4086	11.9059	29.1527	32.1128	11.7558	47.616	13.2106	15.535	37.7817	17.8698	52.0312
FANCI	6.23442	19.5493	27.1371	11.6747	23.2454	9.95185	26.2533	18.1374	11.9409	18.7513	34.2973	27.6174
MSTO1	4.14636	4.13604	4.93013	14.5161	10.4816	8.27504	9.44322	8.11459	13.8606	10.0636	6.10274	10.7208
BAALC-AS2	0	0	0	0	1.22603	0	2.1513	0.707264	0.677687	0.71926	1.63948	5.1918
YARS2	15.361	13.1598	16.7429	20.5247	30.9574	11.2374	29.762	18.0516	21.6044	21.9294	28.9751	34.4485
ORAI1	2.92697	6.43922	9.09764	13.4304	10.2682	6.02892	16.3422	7.28033	12.0133	11.4047	11.3239	9.19696
MFSD7	0	0	0.843883	0.156212	0.830036	0.233854	0.14602	0.327557	0.987983	0.57789	0	0.914249
ALMS1-IT1	0.0208321	0.07853	0	0.0497847	0.0217227	0.138285	0	0.026244	0.115912	0.0903789	0.0278774	0.00842615
CTD-2541J13.1	0	0	0	0	0	0	0.00582998	0.00714732	0	0.0203713	0	0
SMIM7	78.2737	143.893	125.53	141.672	163.898	92.4694	174.989	142.869	145.013	174.684	126.055	203.827
RP11-26J3.4	0.0401654	0.180793	0.118039	0.433885	0.503331	0.119632	0.884282	0.338118	0.162709	0.931951	0.869094	0.721474
TRAM1	21.6366	64.2997	56.4737	60.8238	87.0081	34.7431	86.1958	96.9349	106.715	112.65	75.2075	153.895
RP1-59M18.2	0	0	0	0	0.0396848	0	0	0	0	0.0998177	0	0.0320612
RP11-160E2.16	0	0	0	0	0	0.113905	0	0	0	0.22043	0.126437	0
ARHGAP11B	0.463141	0.978543	2.37375	2.28552	0.69159	1.99867	1.91537	3.56976	2.89787	1.54049	3.38991	1.33084
RAB43	2.13157	0.876099	0.585318	1.08669	2.99359	0.843149	2.82479	3.13666	4.79368	3.12533	2.32376	2.51303
IDH3G	15.6802	49.9419	41.4766	90.6994	97.9615	25.5024	102.386	62.7525	86.0927	103.447	51.63	124.886
SULF2	1.53691	1.95403	1.14843	1.94194	7.31916	2.86325	3.45871	4.779	8.7808	7.77052	2.96105	5.32802
YIPF1	6.96886	10.9969	6.37528	15.813	23.5833	7.53874	26.4683	17.44	17.8758	32.2118	18.6033	28.2394
TRAF6	0.438439	0.403736	0.567023	0.933975	0.829399	0.460907	1.48613	0.63185	0.639063	1.17045	0.61832	1.49111
DFFA	10.8536	12.9527	15.6911	22.7775	20.8501	10.8369	22.4561	17.6256	19.159	22.2872	17.3142	24.2701
RGN	0	0.118469	0	0.122027	0.695877	0	0.10046	0	0	1.01049	0	0.318848
RP11-433J22.3	0	0	0	0	0.271617	0	0.121522	0.196445	0.59957	0	0	0.588346
USP1	2.0969	3.66524	4.00915	6.60358	6.40103	2.27818	9.14966	3.66793	5.71075	5.80891	4.3439	8.48116
WFDC1	0.0329068	0.441444	0	0.701192	0.677808	0.273947	0.452302	0.526485	0.502827	0.527931	0.681704	0.692356
SLC39A1	8.77025	9.41072	11.1144	23.6114	20.7144	9.15658	24.7852	12.7958	22.0597	22.0502	16.6351	18.3906
GUCY2D	0	0	0	0	0.0235415	0.0435902	0	0.108197	0.0648656	0.285235	0	0.0415663
DDTL	1.42196	1.61034	1.945	2.47644	3.01564	2.31216	3.39778	2.21486	3.5196	3.27874	2.61707	3.57328
ORC3	4.5948	3.65169	6.16089	7.07466	8.65694	3.16607	12.7705	4.3129	6.51553	7.99602	9.626	9.104
ACBD7	0	0.121488	0.558106	0.25854	0.806932	0.0385003	0.388436	0.381728	0.43818	0.42645	0.974158	0.214555
SLC35F6	1.9479	3.2456	2.8814	6.9429	7.17704	3.42207	9.51916	5.96939	8.46504	9.44802	6.28594	7.6748
CTD-2245F17.3	0.0320532	0.243144	1.05855	1.08641	1.01525	0.340183	0.476802	1.8783	1.30055	3.24592	0.0659837	1.97955
RP11-702H23.2	0	0	0	0	0	0	0.104341	0	0.268102	0	0	0
NPM1P26	0.187969	0	0	0	0	0	0.127167	0.442914	0.498698	0.177256	0	0.158127
DECR1	76.3429	95.1924	90.227	101.931	128.272	40.5704	157.242	80.0402	82.7997	130.295	100.735	157.055
RP11-488L18.4	3.50597	1.74491	3.25607	2.06142	2.25458	5.55976	2.61961	2.43315	3.9307	4.30097	4.18956	2.22931
ASB12	0	0	0.256638	0.0394246	0.0418089	0.0954874	0.117474	0.398603	0.236165	0.0948695	0.499705	0.3262
TMEM9B	5.39391	9.8377	6.49797	23.8722	32.4084	7.59385	42.143	16.1087	21.4659	40.93	15.0456	69.1869
GUK1	217.897	536.44	477.175	685.991	806.293	459.189	768.633	791.462	930.105	922.158	815.536	945.584
YIPF2	9.45338	13.5298	11.7467	23.8533	51.6702	18.1768	39.2382	45.2438	55.4782	70.112	26.7588	47.9413
DERA	9.62867	29.2099	10.0355	62.2481	65.4771	13.0684	133.659	16.6253	30.0518	95.307	38.6533	146.197
PRKAG2	1.57078	2.21336	1.13699	3.22665	9.56633	4.93195	23.6513	8.66225	7.98812	12.4911	9.97109	35.6321
MIR22HG	9.18948	5.77648	2.15113	6.41246	4.39961	15.3614	4.133	5.62022	8.78836	9.14475	7.48942	10.4746
ADAMTS4	0.042756	0.022644	0	0.0483347	0.0534889	0.0794854	0.0265179	0.0177889	0.00781585	0.190362	0.0763123	0.0372517
GPX8	16.034	35.3098	11.3158	23.6949	35.0376	17.7349	29.1991	26.7147	34.555	44.9018	23.9158	37.4806
CTD-2086O20.1	0	0	0	0	0	0	0	0.0322432	0.0475624	0	0	0
AC062017.1	24.848	8.85499	10.5978	7.05618	12.0198	19.0277	8.57294	21.577	21.2651	19.7802	22.1542	16.2629
RP11-102N12.3	0.0773459	0.0793495	0.0880285	0.0810615	0.132153	0.171961	0.206961	0.441211	1.04835	0.0491658	0.320708	0
SERINC3	14.3229	17.8817	29.8276	24.1176	26.2823	14.6817	35.3577	31.2241	30.4625	30.1759	28.1816	29.7457
LAMTOR1	55.4587	85.4006	103.119	188.71	142.08	105.448	122.092	95.3498	150.965	122.592	133.53	108.251
FAIM	5.08996	5.71203	7.08475	7.98103	33.1574	5.22155	46.6051	24.5515	22.4289	36.072	22.3828	68.147
IMMP1L	49.0669	52.978	63.458	57.1022	65.6205	56.4055	77.9678	81.602	73.6644	91.4553	90.7938	110.785
SDHB	54.3555	195.752	191.629	244.163	298.639	78.7885	360.225	207.374	162.739	310.967	209.247	421.86
AUNIP	0.301561	0.96702	1.71083	3.82877	2.46359	0.823076	2.90478	1.12911	1.20943	1.85303	1.09078	3.48276
OTUB1	32.5538	96.2123	82.3024	140.446	169.883	45.5866	187.042	117.313	138.689	182.326	138.187	168.099
RPAIN	57.3252	87.716	84.5637	104.287	99.2689	48.3055	111.235	86.2422	87.5839	84.3142	84.6094	107.277
C11orf49	26.8711	32.4396	33.5635	69.6744	71.7638	22.8722	62.6886	51.1862	56.2116	75.5579	33.8528	71.7745
OR7E38P	3.89321	8.2936	7.37891	8.40068	7.26205	7.94444	8.68492	6.76456	7.65275	7.72826	6.21698	12.6523
GAMT	8.54136	48.3088	29.5517	72.1363	56.9814	17.7414	56.1778	51.9833	60.1334	59.2877	33.5234	49.3185
RNASET2	95.6164	138.81	180.589	267.414	462.699	188.131	523.517	402.853	540.9	545.275	451.594	664.704
RPL9P5	0	0	0	0	0.115179	0	0	0	0.281002	0	0	0
ELFN2	0	0.0325041	0	0	0	0	0	0.0474815	0.0174394	0.0432942	0	0
VAMP1	2.9434	2.18622	2.62607	6.90429	5.34664	1.75325	5.53126	6.42488	6.98285	7.02914	3.03584	5.35014
TBX15	0	0.00721995	0	0.00867742	0.247292	0.176102	0.356608	0.248247	0.337224	0.206925	0.317783	1.50258
PSMA3	128.416	262.272	222.839	240.206	314.987	108.923	373.724	187.513	192.517	279.034	281.378	371.851
RP11-798K3.2	0	0	0	0	0.0451027	0	0	0	0	0	0.127848	0
SIAH2	1.66988	2.73221	1.53824	2.86085	3.19955	2.08132	5.54278	2.83467	3.27808	5.02655	4.56862	6.02532
B4GALT4	6.30152	7.97252	7.45947	15.5076	13.6751	6.69039	12.8484	6.68428	6.96	9.65887	10.0154	15.2343
RP11-434E6.4	0	0.035678	0.172431	0.0418787	0.0916876	0.0703102	0.136259	0.145876	0	0.415887	0.228268	0.177104
PGA3	0	0	0	0	0	0.0416762	0	0	0	0	0.0872218	0
CFAP99	0.028715	0.59741	0	0.166522	1.76625	0.581912	0.323766	2.21123	5.1805	0.700201	0	1.69355
PAPSS2	0.498544	0.889971	0.49608	0.961897	3.11152	2.14627	2.32703	2.17614	4.71892	5.47948	5.12759	1.80226
TNFAIP8L1	0.802043	0.645268	0.695026	0.525021	0.780787	0.781469	0.924562	0.985853	1.43028	1.12694	0.791451	1.11508
WI2-1896O14.1	0	0.313362	0	0	2.07658	0.439995	2.12014	2.54235	2.28747	5.65709	2.79194	3.17056
SLC29A3	0.995393	0.651742	0.557245	0.407101	1.49231	1.6193	2.08565	2.71831	3.99543	3.45229	1.41005	1.57055
PEF1	17.454	36.5408	24.1227	63.1427	59.9676	23.1802	56.4109	37.549	53.64	62.1804	35.3286	60.0036
APPL1	19.8831	22.1762	23.0868	23.7833	24.5441	18.6255	34.4237	31.0153	26.3622	33.1531	21.1019	39.6339
COPG1	9.08936	16.7342	7.89049	15.5671	12.4738	13.8446	8.24983	20.2643	19.2088	15.4621	14.99	10.5222
TBC1D7	26.7821	56.495	54.867	81.2507	75.3933	29.1481	92.8015	52.0405	52.1432	82.863	61.4876	108.719
RP11-599B13.6	0	2.47778	3.63063	16.7835	15.0226	1.56192	13.4063	7.59334	16.7171	11.0711	12.0508	7.15243
FKBP9	5.95811	6.81001	6.37615	11.078	9.18057	6.62113	10.6115	8.48266	11.9427	10.2521	8.93648	7.07962
SCGB2A2	0	0.126779	0	0	3.81088	1.7322	15.4186	4.61221	3.73438	9.53804	11.562	18.6756
ABRACL	73.1193	142.304	93.4876	168.347	215.646	80.9544	239.199	152.82	161.253	254.579	180.671	261.853
TBCC	6.05255	9.06683	6.94285	21.4604	25.5705	6.39857	34.1644	14.4474	15.487	29.4785	16.2212	42.81
REEP5	63.0909	147.445	161.678	190.293	253.339	76.1824	308.018	198.779	217.605	264.94	288.61	324.572
CNIH1	13.0248	26.9496	22.6798	42.1945	46.4063	12.6025	65.0957	25.1698	26.3091	50.2364	28.6593	65.3651
HLA-DQB2	0.350994	0.576165	0.249148	0.256774	1.0478	0	1.83183	0.868667	0.458885	2.02532	1.15697	2.23064
RP11-903H12.5	0.00929296	0	0.0617499	0.244082	0.573669	0.658439	0.267975	0.134922	0.362268	1.91637	0.387423	1.79017
FAM72C	0.207427	0.247081	0.199069	0.382638	0.361744	0.184914	0.536312	0.241598	0.395748	0.40781	0.665391	0.398984
AC046143.3	0.720467	0.546446	0.440127	0.437662	0.691128	0.639734	0.524142	0.72472	0.816806	0.967673	0.274845	0.951972
MED4	17.9533	32.654	23.5308	39.1423	40.7191	14.187	56.9352	29.9642	31.2511	49.4961	32.8495	59.3692
RTN4R	0.624984	0.934424	0.357648	0.634358	1.35306	0.818528	0.297461	0.311675	0.593511	0.917447	0.828208	0.789704
RP11-141O11.2	0.0792147	0.217035	0	0	0	0.243439	0.0870889	0.193468	0.334487	0.234299	0.0613104	0.0340349
PLK4	0.323819	0.745818	0.788975	1.3056	2.83746	0.610503	1.67725	0.270582	1.0179	2.37022	3.58805	2.18496
WISP2	0	0.668033	0	0	0.780457	0	0.218723	0.227131	0.933214	0.635705	0.422457	0.45669
LRRC43	0	0	0	1.09329	0.114688	0.207082	0	1.1533	0.840692	0.694159	0.3358	0.524164
CDC45	1.84812	2.94975	4.21447	4.85758	6.44102	0.650944	7.36559	4.30756	1.34915	8.69053	6.24595	7.25199
RP11-308D16.2	5.03435	1.85506	1.2094	3.35706	4.25603	0.602357	5.12392	5.52001	3.31748	4.17839	9.16396	6.00764
CENPO	1.17989	2.04456	1.88186	2.82934	2.60635	2.15856	5.19914	2.87033	2.85087	6.27822	3.37003	3.19071
SLC26A1	0	0.0206293	0.53775	0.0817481	0.775102	0.0629093	0.327892	0.164713	0.692523	0.15531	0	1.36375
NUDT12	4.97145	2.86425	1.44702	1.85076	2.66109	2.34732	3.2338	3.20194	3.14593	2.74276	2.57704	3.15386
RP11-370A5.1	1.26223	0.556926	0	0.203963	3.00093	2.21228	2.70578	2.06398	3.9833	3.69244	4.10843	2.93845
XBP1	199.174	133.108	138.062	140.838	403.431	502.181	446.031	328.41	729.251	1096.19	435.13	830.106
CTC-498J12.3	0	0	0	0	0	0.0676911	0	0	0.117531	0	0	0
RAB2A	91.0743	90.6851	89.5355	92.4124	98.6296	70.6962	116.562	128.093	122.524	121.485	104.381	177.837
IFFO2	1.48342	2.17963	1.81187	0.797098	1.51389	0.595822	2.52613	2.3075	3.06855	0.716011	3.5793	0.802879
GEMIN8	9.29464	23.0601	22.1054	29.781	36.6436	23.7346	33.3789	28.2237	32.6064	42.133	34.2799	39.7758
RP11-350D17.3	0	0	0	0	0	0	0	0.133046	0	0.10118	0.136057	0.0653548
SV2B	0	0.0141872	0	0	0.0246443	0	0	0.00914766	0	0.0782938	0	0
RP11-113C12.4	0	0	0	0.285091	0	0	0	0.656848	0.232708	0.308035	0.162588	0.385905
NXT2	1.14739	1.48303	1.75157	1.71106	2.49054	0.578457	3.99572	0.953206	1.60598	3.42917	1.42038	3.04728
KIAA0101	8.85475	94.3878	72.1084	61.5081	115.574	32.6881	187.8	54.5714	53.5635	121.102	140.221	198.742
RAB41	0	0	0	0.0554364	0	0	0	0.335983	0.262751	0.275654	0	0
EIF2B3	23.1103	40.9331	44.2122	48.7746	57.542	23.2853	60.8476	31.6827	37.2542	46.6848	37.696	62.782
SLC11A1	0.113854	0.168839	0	0.439004	0.186388	0.297178	0.257816	0.126735	0.529857	0.217152	0.173338	0.195574
CTD-2336O2.1	15.6478	9.74895	12.8006	8.84149	6.67013	14.9717	7.96319	17.8632	11.8695	8.00921	17.658	10.7607
SLAMF6P1	0	0	0	0	0.205859	0	0.0888324	0	0	0.238054	0.816844	0
PPIC	23.9748	50.7083	24.6604	64.045	105.769	38.5456	139.284	54.5351	96.1369	131.432	62.3559	164.585
XDH	0.941069	0.951745	0.419246	0.245675	1.11811	0.522647	3.50418	0.903131	2.79328	2.58099	2.48267	2.10789
PSMD14	18.9841	37.5342	31.4232	54.9787	67.332	12.2912	83.2491	27.2814	25.6666	62.1576	37.7551	89.0631
KIF4A	0.306811	1.531	1.00825	1.57649	1.63147	0.539789	2.63164	0.919284	1.60633	2.06316	2.60229	2.02253
SEC24D	3.68276	4.33624	2.29771	3.82367	4.09923	3.6825	4.18663	4.08456	4.36421	6.00844	3.30167	4.19947
UHRF1	0.135668	0.692504	0.348969	0.89575	1.05799	0.368468	1.01382	0.18012	0.492072	1.3225	1.03791	1.0778
RPP38	12.833	23.9787	25.6554	32.8611	35.0372	19.1438	42.5387	25.4618	26.5389	40.6639	28.2943	43.7694
ZNF330	19.2818	24.4634	21.0524	36.5721	43.2359	21.5732	41.4366	30.5907	34.6975	43.5049	32.4238	52.4334
TMEM50A	52.3516	118.843	117.168	189.646	236.804	66.0137	353.778	167.39	171.25	308.565	182.969	441.285
NFATC1	0.117403	0.537549	0.573005	0.30709	0.289953	0.513247	0.304085	0.517365	0.473806	0.244946	0.618739	0.507207
NDC80	2.22339	6.13001	3.81103	4.69163	8.85241	1.1717	15.6032	2.99674	5.32333	7.43873	10.0016	16.1034
ACTL10	0.132621	0.119869	0.158834	0.0949446	0.84235	0.0761373	0.493252	0.420973	0.874474	0.643795	0.511127	0.615803
DCAF6	10.9909	7.41751	10.8271	10.8262	11.396	11.1893	16.0663	16.0075	16.9744	13.8406	17.3503	21.9425
RP11-505K9.5	0	0	0.223643	0	0.524793	0	0	0	0	0	0.64604	0.412788
LINC01137	2.26035	3.79351	4.14787	4.84751	5.69885	2.41559	10.2768	6.23633	8.69885	8.80711	3.90413	10.0523
KIF20B	3.10783	10.4004	9.36676	12.8654	17.7014	3.79736	25.5269	4.70066	7.62289	21.8634	12.9519	22.1997
AC007879.2	0	0	0	0	0	0.299539	0.0845533	0	0.110451	0.223046	0.469397	0.358115
CENPL	0.817088	0.588464	0.947337	1.09924	1.37054	0.535687	1.58013	0.725784	0.995132	1.28287	0.955936	1.42356
DHCR7	4.91998	20.5737	24.1139	26.7296	29.5115	22.4516	26.1622	32.4027	34.9749	33.3071	36.5747	26.2316
SLC16A14	0.0689917	0.0145521	0	0.14433	0.0687537	1.69092	0	0.239159	0.64249	1.37047	0	1.64491
CUL4A	8.43334	11.5679	8.27556	10.4654	12.0275	9.5168	12.0106	9.18301	12.4457	10.6822	10.8217	11.4673
RP11-325F22.2	0	0	0	0	0	0	0.0677776	0	0	0	0.205275	0
TESMIN	5.9352	0.691988	5.17305	5.02633	10.9487	3.99258	15.8232	3.78999	10.2491	9.99277	12.3044	11.5217
UQCRC1	62.7458	85.7304	89.9345	169.78	178.131	68.8945	180.204	112.493	151.759	195.134	140.465	190.705
NINJ1	14.1684	41.252	49.0487	76.751	77.0008	24.8583	91.164	50.133	81.6499	91.247	42.9174	89.3497
FARSA	17.4763	17.7151	19.2474	36.4679	29.9302	19.4843	24.3684	23.871	26.8064	32.6711	22.2666	21.5728
ZNF268	1.932	4.69723	4.32739	5.30486	5.89033	3.5024	7.31305	7.73636	8.61159	8.9507	9.02923	5.80095
CEBPZOS	36.1663	37.1647	34.4452	43.4414	48.2122	25.5893	57.9609	40.0283	42.4668	41.8011	47.6336	55.5989
RAD51D	0.0728694	1.63345	0.453964	1.21032	1.33928	1.17902	1.02725	1.36262	3.0735	1.24731	0.892024	1.09971
CST1	15.7525	104.644	23.0923	24.7454	224.725	266.866	500.299	197.744	588.298	289.338	226.411	607.605
TOB2P1	0.328168	0.23584	0.405982	0	0.102031	0	0.161534	1.19498	0.529496	0.363642	1.08967	0.219993
IL6	0	0.353975	0	0	1.06467	0	0.59693	0.242303	0.203698	0.883935	0	1.64626
DHX35	0.704276	0.569351	0.562331	0.948421	0.703058	0.895058	0.945044	0.493747	0.964851	1.14162	0.461134	0.825025
TADA3	18.1637	10.2671	12.9691	15.7948	14.855	15.2016	11.1528	20.1571	20.8122	15.7998	21.105	8.67346
TMEM59	114.851	254.953	195.945	462.003	476.987	102.474	620.839	265.49	343.925	667.769	252.845	822.593
NIF3L1	8.99002	18.0207	12.4726	25.8223	28.3794	7.04626	32.775	13.59	15.5295	27.2957	16.9246	35.3667
BABAM1	27.7526	47.3924	43.6666	82.4792	106.706	40.4534	111.495	65.4593	85.5015	119.507	83.2155	94.4007
BCL7B	5.92436	9.58836	7.62249	24.301	20.1023	10.7582	21.8815	12.659	13.5408	22.7322	14.4837	24.0599
PLB1	0	0	0	0	0.125791	0.0187646	0.830188	0.0336396	0.443587	0.537816	1.39119	1.09577
ARL2BP	8.35543	8.28029	5.88056	19.0962	22.2057	7.42068	28.2884	13.0177	14.7137	28.0116	10.5167	38.8605
DPF3	0.0827925	0	0.00874694	0.0901998	0	0.0422929	0	0.377296	0.866817	0.0482263	0.0112384	0.0089065
POMP	65.0587	143.723	102.985	150.764	178.736	57.8969	203.459	105.469	118.391	171.771	128.853	245.981
HEXA-AS1	0.0800555	0.00617903	0.00733039	0	0.0501601	0.0171689	0.0482614	0.0174672	0.0467039	0.0771235	0.0357541	0.0145045
ARHGEF15	0	0	0	0	0.145991	0.0846243	0	0.155153	0.0899169	0.352671	0.118359	0.0108951
IRAK3	0.293572	0.0639634	0.0595212	0.00654376	0.192689	0.458391	0.0691404	0.0675712	0.471188	0.389896	0.0804377	0.223187
TMX4	7.48412	24.4596	22.5339	20.3642	46.9961	3.75982	31.8357	50.7385	54.9688	50.3943	38.0229	52.833
MIR210HG	4.64865	3.37899	2.28853	1.55417	2.94735	10.7412	1.43824	6.21379	10.3515	6.47072	4.95048	5.23845
RP1-184J9.2	0	0	0	0	0.139116	0	0	0	0	0.174467	0.254141	0
RP11-449H3.3	6.20309	6.43581	7.57597	6.94235	6.94618	5.20772	8.23738	9.08747	8.89254	6.76316	7.63094	7.79223
RP5-1099D15.1	0	0	0	0.0172879	0	0.0377643	0.0334233	0	0.0807687	0.0799009	0	0
NPFFR1	0.00606019	0.00630534	0	0.00321148	0	0.00363483	0.00696055	0.0247443	0.00354337	0.0165193	0.0124781	0.0243173
RP11-428G5.5	0	0	0	0.30237	0.0762391	0	0.522099	0.214742	0.169243	0.454394	0.544919	0.172396
TMSB15B	2.43443	5.54671	4.66405	8.11047	12.848	2.47823	9.71577	12.0378	7.3503	16.5016	7.41479	20.2931
RP11-511H9.3	0	0	0	0	0	0.34961	0	0	0	0	0.950901	0
ASB2	0.241344	0.0854784	0.0496623	0.0960107	0.855336	1.05804	0	0.472472	1.34666	2.67775	0.176067	0.704043
FKBP3	95.5539	105.934	145.3	94.3942	148.752	66.9331	174.635	150.46	102.422	130.769	173.835	201.728
LRRC59	3.05098	8.11739	5.60537	9.81655	9.07413	4.2752	11.0921	6.65907	8.99839	10.1197	8.47974	8.6686
MORF4L2	40.4793	57.4976	40.0694	136.221	136.198	39.3682	190.712	43.9879	72.1469	182.027	63.729	207.041
RP1-63G5.7	0	0	0.0341501	0	0.421519	0	0.381394	0.150356	0.972474	0.488605	0.638018	0.636027
OST4	636.075	1191.34	1402.55	1709.52	1825.78	1017.91	1919.17	1747.03	1859.68	2055.26	1713.24	2426.85
FAT4	0.00623472	0.00278717	0	0.00302272	0.00659794	0	0	0.00778223	0.016093	0.00370153	0	0
HIGD1A	45.9165	151.903	86.4464	226.441	242.75	42.4065	360.501	133.485	131.891	328.262	135.461	426.412
PSMF1	5.0724	9.39821	9.37562	43.9762	39.8893	10.1649	54.4043	13.2477	30.9766	47.6898	17.4583	45.8949
CCDC107	14.1547	19.0449	13.2941	26.1684	37.1937	28.1002	37.5623	45.7952	58.7435	48.881	36.8694	44.3235
STARD5	0.0823412	1.01988	0.285511	1.27649	1.90291	0.384902	1.27452	2.30573	3.69581	4.19568	1.4132	1.96287
C22orf23	0.317674	0.0731086	0.843122	0.135819	1.27745	0.120652	0.463074	0.151546	0.536116	1.55216	0.368674	0.421619
RP11-1000B6.8	0.834682	0.574812	0.224042	0.640407	0.854539	0.906976	1.06636	1.1459	1.06849	1.88163	1.72903	1.68834
ALG3	8.62825	17.897	20.6584	71.517	64.5487	7.90967	86.1856	21.4491	44.4855	78.1775	28.0523	91.4656
CYB5R2	4.39303	17.1648	19.2893	24.63	40.8899	16.6503	56.7338	17.8061	36.4937	47.2991	40.232	43.5828
SMIM6	7.9274	19.1524	7.70423	17.9935	19.0023	4.29356	16	26.3878	29.7228	28.9183	15.5236	17.2372
TUBB7P	0	0	0	0	0.0632964	0	0	0.0745154	0	0.071403	0.152362	0
CFHR1	1.62516	0.0136695	0	0	0.727899	0.189182	0.0837895	1.10684	1.26593	0.524861	0.480545	0.4081
RP11-449J21.3	0	0	0	0	0	0	0.065006	0.0804552	0	0	0.231515	0
QDPR	12.941	21.3237	22.1617	48.6728	52.6615	18.2284	53.1564	36.3064	34.8307	51.5688	32.5394	72.3683
RP11-175P19.2	0	0	0	0	0	0	0	0.275485	0.151418	0.461454	0	0.141595
STAM2	4.77499	6.89457	5.46446	5.35233	6.36501	4.64407	6.01436	8.70795	6.60862	7.32002	6.12752	12.0395
RPS19BP1	175.907	431.542	358.945	432.372	665.68	272.495	504.909	616.235	650.981	559.985	667.725	502.432
ICMT	6.62551	7.71836	7.1783	8.79541	10.3845	8.12948	10.9636	9.01057	10.0812	10.8417	12.7872	14.1442
RP11-46H11.12	14.7508	1.33392	2.67138	1.87709	6.0433	3.28756	6.30325	11.0042	9.30409	5.00995	10.699	4.97753
NINJ2	1.14313	3.7266	3.19372	4.54555	15.9798	0.461844	20.398	9.74264	7.7061	11.1626	6.95298	44.6581
TMEM256	239.247	223.516	278.509	213.506	310.088	333.331	309.555	366.513	375.633	347.224	483.323	336.602
CHCHD4	2.89498	7.09887	4.20264	10.0871	9.68935	3.94321	13.4807	4.74043	6.20104	10.1507	6.77445	17.2996
MBIP	12.2642	15.8856	10.5827	31.5197	25.2855	9.26722	36.3152	10.5948	14.1566	26.6956	12.5368	37.7552
NDFIP1	3.91193	8.82092	10.4202	15.1611	12.9343	4.06616	17.0886	11.9505	12.3923	15.5301	11.1684	20.148
PAPD5	2.98051	2.34263	2.06613	2.70262	4.17967	2.84331	3.96227	6.48388	7.54053	5.90739	6.77891	3.62565
SDCBP	17.5427	22.5621	30.0855	49.7413	127.659	14.9662	193.65	35.5714	45.2096	175.977	49.2917	244.962
AC024592.12	10.6485	18.8008	15.5135	20.2144	27.7724	6.54767	30.4623	19.9628	26.1636	28.4731	23.2938	41.0856
CAPN6	0.0155148	0.133804	0.0395538	0.0461595	5.34342	0.652949	4.79527	6.96833	5.42141	9.0066	3.09658	16.9009
ARHGDIB	1.33879	6.95877	1.66945	1.77819	7.47319	6.05781	6.16823	7.31545	11.8038	12.27	1.83291	11.4891
SEMA3B	4.21032	4.87926	2.59674	1.80571	8.30447	43.4301	4.34338	14.3978	40.772	22.3426	36.8572	9.12986
AC007318.5	0.337799	1.03162	1.31658	3.03485	1.69538	0.996562	3.54909	1.86731	1.93908	2.10482	2.50955	5.47411
RSPH10B2	0.0290361	0	0.0185152	0.0307619	0.00652631	0.00835603	0.0130636	0.206658	0.486283	0	0.0364989	0.00936309
NEK6	11.5078	11.6524	9.98716	37.2838	40.5462	9.86723	37.2717	22.8659	34.3505	53.8211	18.6348	50.2021
BIN3	7.76667	15.8063	13.5262	32.8954	32.7568	12.7911	42.3204	15.3177	24.6872	37.6695	21.0727	40.0919
HMMR	1.15722	11.0207	12.2855	9.79187	23.4166	1.65094	33.0384	6.36346	12.9767	24.5334	28.7496	25.6722
RNLS	0.490809	2.93256	3.43122	7.41769	12.3949	1.05186	12.9798	10.206	9.43033	17.4073	4.4937	18.6952
OXA1L	24.0842	33.8493	26.5865	56.7619	42.635	23.6884	50.2395	27.8074	36.5391	40.1757	28.0299	43.9959
KRT10	35.702	53.841	42.348	81.5034	120.362	61.0054	166.795	87.303	107.994	165.059	98.8295	380.836
VWF	0	0.00503647	0.0186884	0	0.0244302	0.0777339	0.0119776	0.245053	0.0448766	0.387883	0.0208904	0.0957374
KLK12	2.58881	2.06034	0.204319	1.59634	9.15747	8.07179	9.69483	15.1647	26.8256	29.9484	1.94916	7.51184
EP400NL	1.45251	0.840543	0.801072	1.75277	0.761656	1.79328	1.59848	1.40662	1.58668	2.92234	1.4959	0.917634
M1AP	2.55179	0.932555	2.16599	3.07162	5.17258	0	6.14863	1.88424	3.71281	2.95487	4.54275	4.20548
RP4-550H1.7	1.15794	1.07603	0	1.277	0.40784	0.62095	3.12517	1.35062	1.90176	2.39556	2.82218	1.52372
CTD-2530H12.4	0.3321	0.612367	1.1068	0	2.02028	2.38005	2.96174	3.06019	3.02001	4.38375	4.01701	3.34484
PACRG	1.16166	1.47647	0.364	0.517898	2.10475	0.972219	0.33647	1.03345	2.68683	1.9717	0.991172	1.07023
FAM127C	1.16311	1.81426	1.97194	5.53782	5.68197	1.90576	9.54032	2.34353	5.11075	7.48819	2.86629	8.34633
AC009065.1	0.692235	2.63422	1.18054	14.9896	8.98611	0.363266	16.2104	6.31163	7.97223	13.933	8.00461	11.6606
NEK11	1.34998	0.695483	1.07281	1.30318	3.11192	4.06485	2.44503	3.22696	5.70758	4.47793	2.37787	5.33039
DCXR	155.653	245.632	303.491	321.326	417.837	154.654	411.364	365.038	368.522	481.463	437.582	555.921
MRPS24	152.722	236.513	315.935	294.335	313.862	144.12	329.957	332.915	314.557	347.028	403.829	356.223
GFER	31.4791	26.3372	44.5891	25.4555	30.6995	37.1132	56.4739	44.6179	63.1949	49.2477	59.2811	32.7491
RP11-626G11.3	0	0	0	0.00535913	0.0814929	0	0.604314	0	0	1.00902	0	1.04115
CHST15	3.69495	2.73759	2.60311	2.26978	3.37168	3.35673	2.45437	2.85587	4.75211	2.44173	2.78871	3.58245
RP4-620E11.8	0	0	0	0	0	0	0.0757155	0	0	0	0	0.136615
LINC01353	0	0	0	0	0	0	0	0.356363	0.643738	0	0	0.0836899
SOD1	341.504	581.168	419.068	595.435	699.166	289.656	625.514	602.139	634.084	665.087	542.309	783.213
SPTSSA	5.38417	6.89483	7.16899	15.9604	18.0341	5.5178	27.3732	10.8649	15.1881	27.0661	12.6824	48.9247
C10orf76	2.68756	5.20839	1.76049	3.60043	6.25847	3.37986	3.30399	4.1301	4.51851	2.80153	6.31972	5.96588
RP11-585P4.6	0.930543	0.31177	0.255636	0.140684	0.580704	0.886072	0.918895	0.364216	0.755778	0.760435	0.813728	0.987612
CYB5RL	0.222602	1.67857	3.59892	5.38733	4.4097	2.87716	5.37767	3.56828	3.96622	3.86758	4.99398	5.90835
AGPAT2	40.9224	17.3386	16.4134	30.4847	38.9346	20.2395	67.2324	45.2262	65.2728	59.648	87.4499	33.4373
RNPEPL1	8.12383	3.71605	5.27398	5.16514	2.50237	8.69718	2.38311	11.0659	11.9604	5.05627	8.41776	1.54114
LA16c-407A10.3	0	0	0	0	0.122055	0	0.214146	0	0.270067	0.387913	0	0
C3orf67	0.0806999	0.0296222	0	0.295677	0.486849	0.0787272	0.00986731	0.381991	0.0848669	0.466588	0	0.948004
RP11-70D24.2	0.24227	0	0	0.0798031	0.299982	0	0.0663294	0.854832	0.746322	0.902343	0	0.175264
MICA	0.625107	2.92953	2.48433	4.64626	6.37367	1.93169	8.14439	3.04542	5.55324	7.88909	3.76969	7.10373
AP000997.1	0	0	0	0	0.660167	0	0.592434	0.538315	2.0006	1.42127	0	0.401995
CTD-2588C8.8	1.06234	0.238331	0	0	1.0852	0	1.10287	0	0.211765	0.662094	0.939724	1.78355
ARGFX	0.0757934	0.102507	0.186808	0.0978272	0.330778	0.175334	0.11966	0	0	0.422188	0.425642	0.0356895
NUF2	0.801259	5.81179	4.31563	6.48708	10.437	3.0064	15.7193	3.617	6.96045	11.8839	9.19109	14.3631
GNLY	0.416234	0	0	0	1.15979	2.40369	0.382727	1.99506	5.20643	7.56149	1.88825	3.01711
ZFAND1	23.9696	39.9245	20.9799	37.8194	41.1517	17.2588	60.1635	18.447	21.0756	48.0177	26.148	51.4188
SLC10A3	1.80021	2.8689	2.09514	4.81718	4.54361	2.42494	3.86345	3.30234	4.35613	5.33908	4.15554	2.89724
FDPS	257.761	605.232	759.695	772.979	1035.75	357.067	1112.25	605.922	704.339	921.946	1171.06	1039.52
UBA5	9.72102	10.6291	16.3909	19.5412	18.836	15.191	19.4636	11.6363	15.7521	19.3965	15.3597	22.0196
RMDN1	31.1805	31.6986	31.0106	35.5096	50.8712	20.4555	55.7865	33.0339	38.8096	49.6441	45.904	53.17
MRPL50	2.87852	4.3502	3.17703	5.93292	6.01769	2.03048	9.11422	2.67547	2.59397	6.65675	3.2594	9.10673
IDSP1	0.274274	0	0	0.547027	0.297705	0.758657	0.256418	0	0	0.172133	0	1.53426
TSPAN15	6.56271	15.8744	11.2739	26.7973	23.3088	7.65513	24.0247	15.3777	21.1357	21.4083	11.9807	21.5053
ZNF345	2.91883	0.474004	0.858141	0.932127	2.05342	0.185494	1.40411	1.91905	1.09002	1.25059	2.69436	0.8716
ALKBH6	25.5868	41.1316	49.0937	54.5491	62.7943	45.3529	74.3422	80.4262	77.1716	68.4924	87.6276	91.6348
RP11-507K2.3	0	0	0	0.646518	0.160054	0.241396	0.454216	0.26733	0.375612	0.791688	0	1.18442
SUCLG1	55.0238	74.9641	52.2029	76.8262	80.3611	46.4129	92.8719	59.9357	74.9792	78.2172	65.0672	93.3181
TMC3-AS1	0	0.562748	0	0	0.299511	0.246275	0	0.635644	0.749599	1.15417	0	0.544907
RP11-863K10.7	0	0	0	0	0.0255497	0	0.0248219	0.0240768	0.0468274	0	0.0267772	0.0441171
THCAT158	0	0.360266	0	0.616351	0.43881	0	0.450746	0.335875	0	0.259107	0.628743	0.573354
HNRNPA1P58	0	0	0	0	0	0	0	0.186593	0	0	0.362319	0
SUGT1P3	0.145334	0.0570378	1.86565	0.468736	2.59263	1.39903	4.36952	3.43515	5.18776	6.14044	2.86743	4.16979
RP11-395B7.4	1.58831	0	0	0	1.58595	1.69179	0	0.87814	7.42554	0	0	0.375548
RP11-736K20.6	0.0754614	0.0649016	0.0729651	0	0.0374569	0.275582	0.0454737	0.0546969	0.0601468	0.370165	0.107346	0.220703
GPLD1	0.0644799	0	0.109716	0.10087	0.0977811	0.084799	0.0280813	0.207553	0.182327	0.252365	0.14604	0.0242249
FAM21FP	0.358389	0	0.0995259	0.395764	0.19368	0.270121	0.546074	0.898694	0.507299	0.517773	0.601691	0.917182
PGLS	58.3501	112.297	115.514	122.102	135.153	82.8311	120.336	150.761	173.818	144.852	129.878	123.668
STBD1	0.0327697	0.0512487	0.0206542	0.0197207	0.183321	0	0.0991198	0.123532	0.210243	0.136821	0.0732355	0.285131
TMEM141	67.1495	117.706	122.406	169.352	245.124	230.328	217.814	321.443	472.531	312.945	242.12	251.874
RBM18	3.1727	17.7583	13.0036	18.9521	19.1214	9.48131	24.1163	15.8543	16.7676	20.6382	17.6358	24.848
NFKBIA	232.76	183.161	1530.17	160.957	632.859	339.673	946.208	694.32	739.724	644.514	730.9	773.228
TMEM238	38.5953	121.108	181.977	92.5192	140.628	101.474	128.539	161.159	201.633	186.449	290.137	70.2576
CETN2	26.971	49.43	31.7349	71.2903	109.083	38.9004	120.873	73.5567	85.1794	128.401	54.8864	168.987
SCGB1C1	0	0	0	0.178027	0	0.263652	0	0	0	0.108044	0.144837	0.0669895
CSPG5	0	0	0.00731089	0	0	0	0.11489	0	0	0.032282	0.104066	0.0520618
ATP5J2-PTCD1	0.0396921	0.0678154	0.23747	0.318172	0.164135	0.303883	0.330694	0.878794	0.504346	1.05071	0.417718	0.316957
AGFG1	5.3536	4.67619	5.27747	10.2638	11.2568	4.53123	11.9405	6.22814	5.61888	12.5839	9.00445	13.5612
RAB1A	34.9503	55.5567	33.3378	109.44	147.322	39.9587	216.296	69.9745	88.7957	173.888	72.2749	270.2
PHBP6	0	0	0	0	0	0.060919	0	0	0	0.04948	0	0.0474495
DET1	0.590958	0.514835	0.293343	0.583496	0.943544	0.39915	0.958052	0.763215	1.06305	1.12568	0.499293	0.996938
ANXA13	0	0	0	0	0.211321	0	0	0.056041	0.205807	0	0	0.233407
LINC01301	0	0	0.102692	0	0.0458058	0.0128766	0.2212	0.028109	0.150794	0.0524304	0.310504	0
AC113188.2	26.8313	20.9762	7.16215	18.0394	24.5029	14.1869	27.6285	19.0236	22.6824	28.0049	19.2971	24.7231
BRMS1	10.3297	14.6904	12.9825	38.0314	30.2635	12.1026	39.4753	19.3848	32.1624	31.4698	27.3956	28.1691
TPX2	1.17661	3.46929	3.3664	3.4692	4.97122	1.029	6.25462	2.13165	3.50831	4.61279	5.46276	6.981
RAB30-AS1	17.3512	19.037	28.4782	16.3851	26.8375	17.3928	34.5285	24.4588	26.0102	25.3063	32.7321	38.9408
SHQ1	1.50296	1.16566	1.10518	2.49561	2.23355	0.981638	2.77927	1.42288	1.30506	2.84559	2.43441	3.58469
SBSPON	6.60854	2.06475	0.990373	1.29391	10.667	1.8832	12.077	6.5275	13.8472	13.4128	5.26008	25.4923
RP11-934B9.3	0	0	0	0	0	0	0.42746	0	0	0	0.559544	0.153648
PSMD9	44.6072	123.817	99.4268	175.327	192.167	63.8072	197.465	122.383	162.444	202.886	184.155	223.518
KCNAB2	0	0.0115863	0	0.0260226	0	0.104147	0	0.0303909	0.0528187	0	0	0.136412
C4orf19	5.23069	3.16073	2.49478	2.48552	4.92042	3.5662	6.96855	4.30038	4.43324	5.18516	4.15061	10.3645
SPAG11B	0.636244	0	0	0	2.20358	1.06543	0.592806	3.7631	7.24949	3.93011	0	0.852392
SEPT4	0	0.24501	0.0379355	0.48864	1.69313	2.66434	2.11235	2.72413	2.58394	3.48833	2.21619	15.0238
AP001258.4	3.492	1.77106	2.80048	7.90875	5.68219	5.6216	7.63416	4.62817	8.53761	6.2841	4.97158	7.56833
ZSCAN2	1.25592	2.38137	1.57082	2.80394	3.60669	1.55968	5.23452	3.0521	5.31372	4.35361	5.93021	3.0905
RWDD2A	1.68541	2.02422	1.23315	1.99891	3.00885	1.51591	4.00136	2.36925	2.57416	3.82861	1.97771	4.8477
ACSL3	18.9249	21.3097	30.6506	26.4495	33.7033	21.1937	47.0896	38.717	39.6304	65.5388	44.3711	84.3499
VWA9	6.0449	6.43209	4.77611	8.72923	12.1772	3.39565	12.2487	6.29567	7.49081	12.5088	7.09409	12.3035
TSPAN3	113.055	83.2114	58.414	115.269	113.529	63.1626	131.805	92.9419	94.2758	131.572	92.5526	160.223
ENDOG	30.6606	27.0742	22.8901	27.3767	26.495	29.9835	24.522	32.2509	44.1259	26.8946	29.966	17.4734
CMC2	55.9287	195.621	200.956	205.584	322.867	133.71	390.658	224.221	229.449	331.937	338.905	454.883
EPDR1	1.75468	1.46069	0.524627	1.58912	2.30719	1.79612	2.44123	1.6916	3.38702	3.58925	1.0044	5.83821
CILP2	0.0206486	0.0448039	0.0132422	0.0561778	0.0821157	0.195304	0.0647062	0.104192	0.201114	0.10148	0.367732	0.0806096
TMEM253	0.12083	0	0	0.0781905	0.227284	0	0.123458	0	0.0501898	0	0.0313609	0.432148
LEMD3	0.512538	0.961305	0.366519	0.786253	1.41336	0.699096	1.44039	0.682018	2.14305	1.68414	2.42443	0.723717
PDE7B	1.35046	0.626136	0.330083	0.367847	1.0353	1.04732	0.696728	1.66588	3.24049	0.806943	0.628597	1.59104
PAGR1	2.3749	2.88325	2.24002	13.2959	10.2562	2.8238	14.3431	6.68199	15.9954	13.4019	5.63801	10.5872
IER3IP1	3.99633	9.2479	5.81784	12.4375	14.1263	4.99979	23.4567	6.78985	9.57576	19.0351	8.46655	31.8262
TNFRSF4	0.288425	0	0	0.536128	0.574133	0.96127	0.136833	0	0	2.59701	0	0
CTD-2319I12.4	0.325955	0	0	0	0	0.546432	0.268548	0	1.25681	0.094859	0	0.498498
RMI2	1.87749	4.37969	3.61323	7.1889	6.34868	1.80571	8.2964	3.50709	3.36785	7.24873	3.93167	8.92132
HIVEP3	0.859376	0.412914	0.676797	2.00095	1.0205	0.966952	2.12473	0.554097	1.12429	2.07749	1.03015	2.16076
ARPC2	110.07	279.51	312.016	360.911	459.151	155.297	689.824	304.027	323.603	524.551	360.187	845.585
OR1Q1	0	0	0	0	0	0	0	0.0819257	0	0	0.0805137	0.0734107
RP11-12G12.7	6.35568	14.7771	14.3743	22.3665	16.1915	17.5467	19.1049	16.8493	22.5135	20.1694	20.094	22.3006
BTF3L4P2	0.96692	1.32356	1.67393	1.79083	1.53362	0.812796	2.56279	2.46362	1.33551	1.79858	2.32342	5.05525
USP43	1.36998	1.38939	0.645713	1.2159	2.24232	0.622227	1.87042	1.82442	2.62401	2.16786	1.96743	2.13973
PPIA	1417.65	3144.05	2682.66	4338.57	4359.28	1677.44	4943.81	3087.32	3552.79	4392.79	3887.94	5281.65
CHCHD5	112.183	160.372	194.117	104.019	198.691	119.884	141.033	237.14	236.881	210.137	228.119	178.467
CTD-2587H24.14	0.0395382	0	0	0.0406635	0	0.0238181	0	0.0790442	0.0460833	0	0.0841399	0
AC016629.7	0	0	0	0	0	0.14788	0	0	0	0	0	0.348421
CTD-2526A2.2	0	0	0	0	0	0	0.099144	0	0	0.151928	0	0
CADPS2	2.08123	2.78134	1.52902	1.74304	2.82841	2.36156	2.4116	2.46074	3.28518	3.65717	2.78299	2.87384
RP11-476B1.1	0	0	0	0	0	0	0.0533252	0	0	0	0.0729188	0.0404579
NSMCE1	108.973	204.625	168.434	196.652	263.907	77.802	221.597	199.18	205.055	224.862	207.124	257.634
OVCA2	9.06952	30.9148	38.4734	55.1811	76.5466	29.2763	71.8905	53.1053	72.0485	78.0538	46.4235	87.5888
SPINT2	269.665	364.509	360.405	747.61	801.588	351.401	832.745	620.319	870.375	798.991	642.301	779.663
MUL1	1.11628	2.4294	2.02594	3.85858	4.35964	1.44675	4.57545	3.27317	4.40603	4.3592	2.98915	4.08207
TMEM248	8.7287	11.6058	8.41343	24.49	15.6019	8.73853	27.8213	13.7904	13.8652	23.103	13.6637	25.7251
DAZAP2	33.254	63.5569	42.0884	132.916	117.189	38.1561	183.318	51.5683	92.6104	173.095	62.8636	185.69
TMEM222	4.58122	8.35055	6.61553	16.4358	11.2915	8.09028	15.4368	11.4024	16.394	17.5072	12.9115	11.3366
RP11-483F11.7	0	0	0	0.492944	0.531831	0	0.228231	0.392322	0.937282	0.320981	1.63246	0
CCNB2	4.4316	13.1766	9.81051	23.9084	31.7463	1.01375	50.508	7.93994	20.117	36.6071	27.1486	63.7223
SLA2	0	0.0366964	0.0810338	0	0.0343681	0.0570242	0.0162625	0.050062	0.0674731	0	0.06489	0.0599706
SETD9	1.33536	3.40492	3.75231	5.40573	7.9669	3.61635	8.12287	3.38455	3.64848	10.0951	6.09911	12.3754
CDC42	46.7193	79.4933	74.5964	69.3459	96.7118	48.737	117.272	68.2341	59.8383	95.0695	104.297	118.435
NUDT16P1	1.31983	0.909302	1.01627	1.67975	2.21612	0.708028	5.5577	1.8513	2.95446	4.56596	3.40469	4.88018
FAHD2A	8.14332	10.7077	10.1901	19.1513	19.0958	10.9225	17.3345	15.7697	21.7463	21.6283	10.7181	22.6127
RANGRF	38.9146	114.42	106.408	132.86	259.354	82.5907	207.809	240.783	267.68	252.126	198.585	384.896
CH507-154B10.1	3.3854	0.579549	3.4264	4.58318	3.42631	1.31842	5.14635	3.20337	3.11345	4.32285	3.50846	4.47805
MAL2	18.202	22.8887	18.2298	25.6087	27.4329	10.1044	32.3463	19.2373	20.4125	28.2267	24.2023	22.6191
ERCC8	2.04733	2.44554	0.913271	2.76675	2.98135	1.66477	4.94348	2.31083	2.37913	4.27764	2.43636	5.29214
AHSA1	31.2009	56.0975	49.4357	80.2049	87.4588	23.7926	93.4136	53.5271	64.4334	92.8309	77.1808	87.7959
TRAPPC3	20.2514	36.8901	39.901	54.968	63.0458	24.2562	64.9539	54.9142	63.1112	65.1846	47.9689	61.8893
MLST8	8.99049	12.8988	11.6998	31.0463	18.2127	13.2161	20.7834	15.7335	28.2837	18.1777	11.8449	16.1521
SLBP	6.44746	14.2823	9.15201	44.2519	26.6265	5.52161	44.8413	11.9584	13.1284	35.5383	16.2945	58.841
EMC7	27.8098	55.9654	33.2114	91.9146	67.6977	33.1982	76.0749	50.1703	66.9647	68.1685	53.9896	62.0302
LIFR-AS1	0.126199	0.0184808	0.0215015	0.0106613	0.0576994	0.0432376	0.15317	0.0387592	0.0897755	0.0777615	0.0259548	0.189648
RP1-317E23.6	0	0	0	0	0.213137	0	0.235547	0	0	0	0	1.41077
ING2	16.7891	17.3601	13.2503	20.0674	17.642	14.7731	18.0807	20.5336	20.0686	19.3374	16.1861	17.8655
KLHL21	0.308007	0.582571	0.162563	0.627645	0.628688	0.267672	0.586511	0.496007	0.414217	0.73026	0.422336	0.775947
MED21	8.09626	11.9804	12.3323	19.4635	23.1172	8.39841	38.9704	15.8137	12.938	26.7882	19.1684	49.7722
SPAG4	1.16844	4.73212	1.55524	5.06596	10.4217	4.19765	12.5739	14.5848	16.5373	22.3722	10.301	13.6292
ZNF446	2.17575	0.840112	2.12395	2.33791	3.17972	1.67087	2.41758	2.02788	2.98899	2.12763	2.71959	2.39008
IDH3B	28.7199	35.5632	30.7489	60.9661	56.8721	19.6494	63.3262	48.2901	45.9776	51.7027	42.9144	63.6771
TNIP1	14.7498	13.0548	33.669	6.94984	17.854	18.6703	16.8734	31.1003	27.4963	21.7793	32.3358	14.1981
ACP1	76.1654	134.635	146.936	160.652	188.645	83.4928	261.534	124.297	100.957	190.709	157.9	300.242
CLRN3	0	0	0	0	0	0.228783	0.0396231	0	0	0.462	0.132074	0.140722
RP1-34B20.4	0	0	0	0	0	0.206022	0	0.211845	0.62109	0	0	0
SEMA3B-AS1	0	0	0	0	5.65383	10.7367	5.57906	7.66747	18.7658	20.1577	34.5018	16.8004
TSTD2	2.43733	2.24559	2.78577	2.25457	2.38481	2.58909	4.0307	2.34831	3.48641	3.28376	2.51837	4.07512
RIC8A	3.3607	5.45728	8.76044	11.3735	8.51374	7.38208	6.41591	12.5742	12.3348	10.2785	9.45389	7.88081
SPA17	30.4696	39.3748	28.2898	26.6546	53.5516	21.2724	63.5188	51.7012	57.736	78.072	55.1769	84.9412
INPP4B	4.35222	1.43105	0.468948	0.260432	9.39221	5.1761	3.80345	9.22089	9.95341	13.312	9.34127	10.8918
TRIM47	2.38475	5.09907	5.49744	3.80324	10.6303	6.92997	9.85054	5.13098	12.0326	13.6272	8.7482	10.8209
FAM192A	41.2755	48.0181	42.0562	47.3315	64.5454	35.9407	84.4049	49.7774	59.37	68.2228	51.4114	101.671
FXN	9.32616	26.7907	20.8012	39.5429	40.978	8.81353	40.23	23.5943	29.1301	45.7782	19.1843	63.1487
BLOC1S6	8.94953	9.10311	10.4376	8.85338	13.1716	10.9248	11.9254	10.7062	13.6118	11.253	16.1955	10.2236
RP11-428P16.2	0	0	0	0	0	0	0.00945302	0	0	0	0.00588958	0.0162032
KANTR	0	0.0586673	0	0	0.134219	0	0	0.24479	0.063683	0.564529	0	0
DTYMK	35.8213	165.497	138.573	175.65	262.923	46.6304	252.526	146.345	180.37	310.25	267.699	306.51
PRADC1	4.83162	6.53599	5.69411	10.4762	25.6447	10.1129	29.2939	26.1408	30.4921	33.8377	22.5576	37.8612
HERC3	8.81822	17.5996	20.0442	41.5648	68.2784	14.2214	97.0598	31.0172	43.8764	88.3516	42.2031	142.253
RP11-571M6.7	0.905935	1.62976	1.15167	2.67981	3.79694	0	3.51634	2.04753	5.12562	2.16597	4.24039	0.575118
ITGB6	0.990834	0.59686	0.435373	0.271866	0.962346	0.262197	1.15366	0.519601	1.1446	0.523391	1.28861	0.339965
CPLX1	0.792371	0.602742	0.625517	0.520467	0.685881	0.88776	0.502134	1.02849	0.711683	0.427782	1.37284	1.16161
AP003068.9	0	0	0	0.415489	0	1.03154	0	0	0.727814	0	1.17941	0
CH507-42P11.6	0.0125878	0.0289716	0.0332794	0.0137016	0.0479842	0.081398	0.015242	0.0168898	0.0942057	0.00892206	0.0781534	0.0609482
CDCA8	0.526941	2.46761	1.87084	2.76855	4.30204	0.831132	6.20046	1.50095	3.65191	4.63995	4.79877	6.98296
SLC22A16	0	0	0	0	0.143838	0	0.118014	0	0.241445	0.267426	0	0.0411462
CDKN2C	0.197245	0.697675	1.98541	0.840604	2.00626	0.116023	3.36809	1.38144	3.17376	2.8433	2.51868	2.89414
LINC01503	4.08672	4.15823	2.275	3.1585	3.8508	4.79056	7.81609	5.70515	10.2082	6.56188	4.9115	8.71158
RBM4	57.1743	84.6108	64.4614	117.541	131.765	37.3145	151.1	110.15	128.051	127.824	96.0901	152.218
TMEM135	1.33885	0.977367	0.944223	2.29388	2.08367	0.976536	1.64725	1.4267	3.08257	1.72225	1.36291	0.955143
TRPT1	35.5206	68.0624	51.0943	91.3784	94.283	51.5332	87.3918	80.6157	118.493	121.682	92.4077	100.611
ALDH18A1	7.70466	7.81254	4.56635	8.05612	9.18534	6.79038	8.85976	9.21306	12.4148	10.9689	8.48092	8.70416
MTX1P1	8.74087	20.5996	15.397	26.2854	26.1691	11.4971	27.4473	19.4385	26.3142	30.6539	21.8132	27.0095
HBA2	0	0	0	0.116663	0.895661	0.887906	0.616864	2.94188	3.05893	6.96938	3.07934	0.740477
CTSH	81.0711	270.961	172.303	267.744	334.665	296.62	195.342	304.314	406.317	477.656	180.865	412.853
NFE2	0.262535	0	0	0	0.0568106	0	0.148079	0.220809	0.609679	0.0975541	0	0.117247
GGPS1	11.1524	19.6407	18.4804	33.28	41.8246	13.0727	58.5766	19.9547	24.575	53.609	22.5212	80.2665
C11orf71	7.05741	9.91337	9.64513	11.3739	21.8403	8.89246	36.508	26.1617	31.0597	31.8643	36.5205	28.7461
MSMO1	17.402	40.8625	40.5964	82.6145	101.81	43.7547	144.412	41.0726	38.3211	118.667	51.5264	197.403
NAGK	31.0039	33.1475	29.7414	53.1155	56.826	39.8808	65.0182	50.6672	63.9689	65.6684	69.4762	48.4921
TSPAN2	0.0365662	0.122909	0	0	0.952709	0.812839	0.557854	0.313537	1.11686	0.914086	0.948621	1.55027
RAB20	6.73915	7.09099	3.6579	12.7249	13.9182	8.35765	21.1385	14.7394	24.5272	16.9968	16.1611	13.6126
PTGES3	29.2633	50.0964	46.2792	91.8003	79.2432	22.0175	115.016	37.6297	50.0332	78.3904	59.7731	86.0196
PGK1	50.7871	101.036	76.9614	215.339	171.268	74.3204	222.139	123.223	176.175	294.933	146.457	276.989
HADH	21.2384	29.3682	43.4717	47.0857	43.8421	25.5795	56.3965	30.7191	38.72	51.1444	45.2019	56.5488
LINC01424	0	0	0.0676226	0	0.0891047	0	0	0.126752	0.0503099	0.10261	0.128732	0.0339046
PCNP	29.3136	43.1403	35.8371	47.218	56.4228	27.1831	73.436	39.3687	38.0157	56.9342	53.4965	78.5833
AFDN-AS1	2.47697	0.479718	0.452132	2.08891	1.91361	1.26114	4.61027	2.30019	3.28573	2.47677	5.5137	3.95361
COMMD4	56.5526	102.338	98.0463	104.714	152.399	64.0934	125.056	153.825	147.09	130.127	146.677	134.575
MARVELD3	4.4845	3.34746	1.91297	4.31797	3.08185	5.6666	5.1352	4.62992	4.61986	5.26704	6.82335	6.36789
ERFE	2.38834	0.661625	2.131	1.55237	2.86626	0.856805	4.68252	2.22961	4.62084	4.43373	2.95328	5.23656
ECHDC1	47.781	61.4918	52.4733	65.0091	86.0164	36.2853	92.2318	55.8784	65.0039	88.2219	66.6726	112.808
DSCAS	0	0	0	0	0	0	0.0918168	0	0	0	0	0.15829
U91324.1	0	0	0	0	0	0	0.10728	0	0	0	0.176501	0
RP11-886P16.10	3.88937	3.94775	8.45061	0.339923	2.8868	4.65131	3.37772	6.27647	3.06687	4.74838	8.60434	1.60046
SNX24	11.035	17.8124	12.3576	26.027	30.4454	10.5305	31.7099	18.5096	18.8714	26.7449	28.8996	42.2827
POLD4	49.5273	79.7797	48.3898	74.0344	69.7215	62.4915	69.074	77.8909	95.6815	89.8769	79.8135	66.5958
POLE2	1.31465	2.00013	2.07985	4.3076	4.57477	2.93636	6.45943	2.78538	1.72464	4.95025	6.32326	7.75013
RPP25L	28.04	57.7693	42.2313	77.8236	76.0295	22.6361	79.2173	50.6801	75.6008	66.6851	58.8497	56.8672
IMPA1P1	0	0	0	0	0	0.463303	0	0	0.421692	0	0	0.268733
RP11-1134I14.8	0.0245568	0	0	0.0124889	0	0	0.00672937	0.0332173	0.0217536	0	0.0257656	0
PPIE	65.3148	164.507	141.099	163.64	217.998	41.6091	255.314	143.191	129.78	212.087	153.515	224.675
CUL1	3.63019	4.69683	5.16238	6.74637	7.2235	3.39318	9.26048	4.65122	4.80307	7.25911	7.18794	7.84603
CEP57L1	7.53166	8.70014	9.53025	9.58228	12.701	8.28223	12.7836	8.56144	9.48609	11.5928	8.82703	16.055
RP11-57H12.2	0	0	0	0	0	0	0	0.192678	0.139157	0	0	0.384773
IGDCC3	0	0	0	0	0	0.00826016	0	0.0187338	0.0081024	0.0292025	0	0.00767532
LINC00471	0.239425	0.0368678	0	0	0.0859734	0.0733359	0.161093	0.142377	0	0.147413	0.0469032	0.452306
HIKESHI	20.9593	55.9701	57.907	67.864	80.7866	30.2027	93.0004	49.9871	46.6058	85.3529	65.9205	110.009
RP11-97O12.5	7.45661	7.78389	15.7938	19.2542	17.5841	7.70882	24.9155	16.8237	14.747	19.3894	19.8166	34.6272
FANCF	0.828617	0.529913	0.438755	0.728082	0.854023	0.482104	0.801236	0.584407	0.886833	0.709446	0.635212	0.597045
C7orf49	8.76578	15.2307	21.6481	34.6282	51.3855	7.51346	63	19.6746	37.0866	54.2504	26.4286	64.7788
POFUT1	2.57452	2.30077	2.13762	2.32731	2.2341	2.62026	2.37476	2.92696	3.25317	2.36601	3.66444	2.34685
CRY1	0.953468	0.929373	0.829903	1.98805	2.16238	1.52096	1.31754	1.54427	3.53519	1.23017	3.00076	2.13004
NXF2B	0	0	0	0	0	0	0	0.014183	0.0129911	0.0154449	0	0
XXyac-YM21GA2.4	0	0	0	0	0	0	0.378622	0	0.165691	0.174179	0.239976	0
XRCC6	98.6087	116.721	113.461	148.43	187.917	62.0487	236.817	104.595	112.135	179.573	140.424	231.513
ARL4A	17.4409	42.8163	29.5179	48.2801	47.5607	34.261	53.0341	34.6684	29.3586	47.3043	43.3675	101.382
CLSPN	0.801828	3.934	3.88008	2.68233	4.9342	1.52441	6.39938	2.76219	2.64923	4.06879	6.94463	6.29153
MED24	11.6914	9.71929	13.3021	7.1588	8.96908	15.4145	12.5003	28.9317	50.1968	32.5457	11.6457	11.8929
DYDC1	0	0	0	0	0.589386	0	0	0	0.940586	0	0.224237	0.094205
RP11-319E12.2	0	0	0	0	1.71135	0	1.38306	0.320798	1.07464	2.35766	0.658637	1.13759
PART1	0.627507	0.333307	0.169758	0.293703	0.618566	0.136407	0.5753	0.600377	0.56705	0.545507	0.999635	0.906953
ALDOA	223.431	318.763	398.379	678.678	544.166	369.823	540.007	431.507	812.949	755.94	509.588	497.233
CYTH2	5.70245	10.321	7.77236	35.2858	21.3941	12.2693	24.7013	15.6416	39.3655	19.3929	19.7707	16.8462
PSMD8	96.4525	207.524	202.799	332.143	295.645	95.5538	375.528	217.732	308.06	358.935	280.25	364.777
MDK	556.594	721.867	961.815	782.197	1114.43	1320.46	906.837	1881.56	2259.14	1845	1235.08	1116.75
RPL23AP84	0.367955	0	0	0	0	0	0.132592	0.263792	0	0.214208	0.164202	0.0515949
SNRNP25	30.946	89.2676	85.1735	112.406	146.064	38.8508	132.408	77.8326	84.5676	119.267	117.035	111.659
SERTAD3	2.537	5.62733	3.49427	9.08806	6.60047	6.81948	8.49072	5.27591	11.9078	8.68345	5.11573	6.98022
YWHAH	9.48677	24.4033	27.3057	48.3474	73.9578	20.7962	92.9956	26.6445	42.2158	79.2348	37.05	119.531
SCARNA9	1.03891	0.2383	0	0.611215	0.344381	0.523086	0.100658	2.24104	1.97297	0.833202	1.71645	0.273898
AC010987.5	0	0	0	0	0	1.84132	0	0	0	1.67151	1.99935	0
SFT2D1	28.1876	73.5397	60.0641	100.629	124.575	36.0675	150.356	70.2443	85.6157	129.076	93.366	147.16
COPS8	13.1194	30.6312	26.0032	48.4235	48.8507	12.643	73.2959	25.0548	26.0996	54.1551	32.9369	70.9022
CH17-472G23.1	0	0	0	0	0	0	0.0280744	0	0	0	0	0.0992889
RP11-1110F20.1	0	0	0	0	0	0	0	0.0304591	0.049681	0	0	0
RP11-629B11.5	0.452023	0.156639	0.0248785	0.0732122	0.323997	0	0.247379	0.261325	0.45313	0.116735	0.0280167	0.334709
C1orf43	36.7883	55.693	43.314	117.188	102.723	37.5751	136.786	53.8121	65.4972	115.041	60.8012	159.432
RGS10	41.1712	83.4779	99.7724	60.6737	106.175	55.1901	134.309	67.2162	97.0711	97.0042	92.3542	120.968
PSTK	0.485271	7.4573	5.95682	10.0174	15.7306	2.72683	18.3752	5.90357	7.02098	15.2045	9.17077	22.4452
RP5-994D16.9	0	0	0	0	0.254255	0	0	0	0.147877	0.150944	0.412642	0
TNFSF10	19.5676	19.0926	18.2444	13.3498	28.1969	19.3948	43.2225	36.9225	39.4429	65.3178	42.0735	38.7439
AC135048.13	2.8366	1.65613	2.46544	1.24754	3.00087	1.52947	2.37184	2.45942	4.24724	3.15817	2.26778	2.19237
SLC39A3	10.6804	7.92679	15.9931	16.6063	16.8747	15.3043	16.6838	22.3821	31.0074	22.1754	17.0882	15.285
OR7A5	0	0	0	0	0	0	0.126335	0	0	0	0.216195	0
MCMBP	2.80835	4.24289	3.47792	5.86106	5.82253	2.80746	5.06275	2.93113	4.01806	4.22932	4.76014	4.14893
UBFD1	8.09096	6.93973	9.2491	14.9283	13.242	7.5337	12.8556	15.8793	17.3676	13.2656	12.6246	12.0224
ALDH1A2	0	0.0830241	0.199435	0.127138	0.0218653	0.617186	0	0.35622	0.975788	0.267346	0.0340392	0.0232694
ANKRD6	1.47484	0.453012	0.523455	1.06916	0.863028	2.15444	0.538045	1.02544	1.647	0.525163	1.41436	2.02312
ANKRD20A4	0.0343561	0.0255395	0	0.0181648	0.050636	0.0507852	0.0417123	0.0551145	0.11778	0.00547825	0.132889	0.010462
EMP2	31.4692	48.4111	61.5652	85.3596	103.978	38.4281	180.738	60.9201	102.832	254.512	121.995	201.102
ATP5F1	117.55	278.142	237.589	410.349	459.291	103.07	629.282	274.604	308.828	486.239	347.955	631.325
RRM2	0.411613	9.23562	4.54543	14.0155	14.5657	1.2933	28.8462	4.85074	6.53452	21.7814	16.3915	37.9042
HFE	0.984621	0.399088	0.108457	0.326125	0.538304	0.512082	0.549249	1.03193	1.42634	0.777629	0.630009	0.374861
HIBCH	48.1575	40.9612	45.6169	49.6988	58.4924	20.269	83.0444	37.1037	35.1515	58.3561	46.4253	72.9609
CFL2	4.04461	4.12933	5.49178	5.95638	11.7326	3.73652	11.2522	2.33868	2.50462	9.32969	3.51344	21.9823
CHCHD2	227.347	787.275	479.34	1110.23	1058.59	271.697	987.576	681.488	943.513	1196.73	763.16	551.525
RP11-514P8.8	0	0.0383657	0	0.0500525	0	0.0653731	0.031822	0	0.0316257	0.0471707	0.0155022	0.0105416
RP11-442H21.2	0	1.52884	1.34253	1.31173	1.38961	0.168143	2.38762	1.84072	4.73176	2.49643	0.721597	1.63218
TIFA	0.437611	2.13296	9.62739	4.9402	7.69367	1.20265	11.4207	4.67108	5.20089	9.45597	4.34791	12.2496
KLHDC9	12.7939	15.4697	11.343	15.7954	29.7519	13.6754	26.9954	22.4022	45.265	36.7005	28.2769	46.6391
RP11-675F6.4	0	0	0	0	0.319833	0	0	0	0.36664	0	0	0.24917
ODF2	4.85533	2.32666	3.15884	4.43641	4.48415	4.15854	4.86085	4.91293	6.52652	4.33906	5.78967	3.54414
PDZD11	35.9711	84.6284	67.4855	115.987	170.386	43.6984	172.802	92.5762	98.8376	181.561	107.974	190.517
RP4-545C24.1	2.08356	0.534328	1.03847	1.08746	3.68508	1.53054	5.40648	2.01578	2.74662	3.37085	4.93198	6.21644
RHBDD1	1.93789	2.57917	0.643459	2.78177	1.78489	1.88616	3.96131	2.32288	3.35801	4.70951	1.06221	4.34418
LINC00337	0	0	0	0	0	0	0.0496492	0.0634633	0.063529	0.0565485	0.16467	0
CCDC33	2.56462	0.857158	0.0569054	0	0.92093	1.71845	0.0690823	1.87219	2.5705	0.670169	0	1.86604
GARNL3	0.109311	0.287753	0.197439	0.42155	0.546806	0.614721	0.321319	0.443138	1.7739	0.64218	1.22066	0.392635
KLF15	0.0293897	0.0257056	0.0181618	0.0677648	0.265848	0.177128	0.0434258	0.0239614	0.49667	0.107536	0.0585803	0.251543
SNX2	22.0676	36.1996	31.9828	69.2073	66.7238	16.5939	91.6403	28.0529	26.9517	64.3378	39.9912	105.56
PDLIM4	36.3414	26.909	7.36881	8.56301	52.822	49.8427	28.8317	35.7975	69.2103	76.4261	41.2342	70.4544
SRSF9	82.1553	156.115	138.94	340.341	300.965	85.8657	290.138	184.847	223.35	310.381	185.419	356.496
TNIP2	7.09708	5.23749	7.87482	6.30789	9.78112	8.52499	8.86306	10.9415	13.8084	10.5598	13.8546	7.54937
TMEM134	81.2546	160.92	204.747	245.591	244.599	117.501	266.105	219.393	326.805	324.705	278.016	296.959
MOCS2	31.1649	55.5308	47.7071	53.598	66.8713	23.0608	60.5539	53.8889	49.5352	55.9645	55.5142	75.882
VDAC2	42.8243	119.28	84.0389	179.421	181.075	62.7851	222.474	85.4533	101.463	195.925	126.256	241.119
MKL1	2.66015	1.72303	3.018	5.25575	3.15135	5.73186	6.00627	4.44138	9.5893	3.24776	6.3809	4.01124
GPAA1	31.1617	20.3281	27.7144	25.4671	32.7865	28.1256	26.6655	34.5941	44.9898	41.8759	41.3063	29.7561
FAM162A	101.736	191.63	185.018	190.703	204.934	117.263	236.818	187.002	179.736	197.116	217.045	234.055
OR7E29P	0	0.0648458	0	0.223453	0.44255	0.0686866	0.434098	0.150532	0.232909	0.687351	0.423866	0.674917
ACADS	3.33045	3.66902	4.35956	4.14132	4.22892	5.94394	4.78563	5.39412	10.0772	5.25138	4.07209	3.32121
NXT1	12.0223	38.7696	21.8273	51.8284	62.2254	20.9734	64.7384	35.1302	37.0255	61.2044	39.4953	88.5207
RHEB	21.2391	68.4771	43.453	95.8319	119.454	25.0193	186.358	62.1213	78.3636	147.126	87.831	298.37
PPIL1	5.47672	8.43019	8.1485	16.427	15.7384	3.95411	22.5848	5.65218	9.60595	16.9887	8.12052	25.7814
RNF139-AS1	0.963475	0.221941	0.249274	0.365574	0.886139	0.257362	0.565718	0.214609	0.38431	0.642001	0.477355	0.738874
CHAD	0	0	0	0	0.138917	0	0	0	0.126791	0	0.0969733	0
MRPS34	80.4447	147.611	149.329	242.009	242.434	104.404	204.802	194.258	263.6	231.797	183.907	218.812
RP11-107F6.3	1.28419	0	0	0	0	0.581988	0	0.906769	0.879449	0.448149	0	0.573924
RAB40C	0.875936	1.49894	0.638247	2.69362	1.61618	1.58678	1.02948	1.94125	2.15778	1.40871	2.15207	1.0009
AC005593.2	0	0	0	0.493832	0	0	0.633532	0.411588	1.12718	0.288067	0	0.960472
CRYL1	12.4946	32.0329	18.89	78.0221	98.7647	42.3687	135.906	96.1346	126.086	135.979	65.91	180.96
BNIP3	10.8603	30.8601	23.9779	54.4198	45.8807	14.2968	60.3625	24.6805	35.592	54.8673	28.2014	85.7685
MAP1LC3B2	2.78536	5.73755	3.89289	8.9049	9.97953	1.78228	9.10235	6.15769	6.8997	10.3295	9.14539	12.0654
RP11-670E13.6	21.3636	1.4713	23.5291	8.53702	31.8746	25.5501	33.1792	19.8843	30.2017	16.5828	71.0505	22.1748
RP11-265N6.1	0	0	1.3356	1.42373	0.335549	2.05043	0.281475	2.4277	1.56478	0.911399	2.26838	2.50469
ARRDC3-AS1	0	0.162669	0	0.033591	0.155663	0.199287	0.273492	0.216908	0.167436	0.848464	0.0227065	0.230949
RDH12	0.497788	1.00062	0.133808	0.36171	0.826359	0.365271	3.38255	0.765992	3.02586	1.95754	1.19621	4.94369
C20orf24	16.3683	80.245	50.2253	138.857	121.707	26.3871	135.624	70.632	94.3201	148.827	68.4892	194.398
AC005255.3	0	0	0	0.275754	0.302854	0	0	0.418797	0	0.373604	0	0.710638
DNAH5	0.292539	0.49412	0.119642	0.299883	0.558513	0.480707	0.468899	0.310692	0.543223	0.694715	0.168093	0.830229
PARP15	0	0	0	0	0.0706541	0	0	0	0	0	0.147459	0
RP11-128M1.1	1.10632	3.63976	8.12975	5.3857	8.61183	2.0625	5.15943	11.1287	8.53526	12.6464	11.6718	13.3939
VAPA	16.9217	43.5662	21.6311	81.915	114.628	25.2567	153.802	40.4545	55.4655	120.114	43.9066	251.989
ALG5	22.2372	64.7394	42.9182	70.839	85.2851	13.2387	106.592	43.9394	65.1264	101.717	54.0454	152.095
RPL3P2	0	0	0	0.132072	0	0.141318	0.103976	0	0.134447	0.0758966	0	0.217407
RP11-259P15.4	0.0644556	0.184679	0	0.0771565	0.159289	0	0.215864	0	0.0631198	0.0647982	0.0814641	0.250701
CCDC114	0.063554	0	0	0	0	0.140417	0	0.0213305	0.157736	0	0	0.0698832
GALNT3	8.29687	12.8878	10.2618	11.0607	16.4596	10.8921	13.5583	11.3467	19.0866	20.1224	12.8532	21.4783
DND1P1	0	0.31468	0.162326	0.462913	0.868057	0	1.02757	0.867148	0.291306	1.24091	1.37871	1.27894
BTBD6	5.33144	6.04878	7.15539	9.27343	7.94425	5.97938	9.48205	7.64241	8.85651	8.524	8.12648	7.92205
RP11-500M8.7	3.78192	33.8078	26.9393	33.4868	46.3866	7.31115	59.3059	15.1537	24.7954	45.2645	33.4708	66.0583
VWA3B	0.281963	0.516215	0	0.332935	1.40542	0.43164	0.516438	0.148913	1.67691	2.07575	0	1.15109
MYL6B	193.027	178.603	342.325	118.506	289.502	204.179	360.986	407.527	328.98	302.272	671.196	380.538
TMEM126B	23.4173	36.9666	32.4906	54.5442	58.341	20.0689	69.8319	33.5674	30.8158	56.3431	40.4942	75.5601
LYPD3	0.676115	1.26526	0.965864	3.57754	2.37429	1.89591	1.45732	1.714	2.69082	3.42377	1.32962	1.93452
BUB1	0.911306	2.02649	0.956176	2.71877	2.42801	0.673688	5.40645	1.54011	2.52833	4.98313	3.96334	5.39601
CUL5	11.9587	18.6428	26.2951	28.7685	42.0902	16.5806	36.7823	26.7281	37.4687	38.4332	29.6742	43.4887
MSX1	31.9024	42.6912	42.8869	68.4585	63.5351	50.7891	83.3674	91.4097	104.768	66.3373	123.725	71.6536
CHAF1B	0.518796	0.67027	0.739998	1.0343	1.21267	0.854394	1.69968	0.582939	0.824588	1.84082	1.39559	1.86942
MRPL46	40.7081	77.1528	77.6449	67.9741	87.8947	31.3355	92.106	66.1868	57.0857	80.424	78.2547	90.9285
ASIC2	1.8386	2.15885	2.03193	3.46594	1.85659	2.55358	2.49247	2.94194	3.49337	2.2105	1.43605	3.06141
ALG1L9P	0.208359	0.0295023	0	0	0	0.256947	0.018856	0	0.100259	0	0.261816	0
RNASEH2A	10.3643	34.9091	33.4307	37.9494	65.4721	12.3996	73.6679	37.1413	54.3228	64.7711	61.8501	74.5146
HSFX2	0	0	0.145775	0.116178	0.122024	0.0597224	0.130115	0.227564	0.208374	0.348343	0.447787	0.236801
CALM2P2	1.27461	0.292347	1.52325	1.09909	0.558439	2.65693	1.99339	1.65595	0.493401	1.86824	2.15305	4.01745
WSCD1	0	0	0.0612348	0.113287	0.16508	0	0.0232773	0.0925547	0.29013	0.167812	0	0
MRPS35	19.8411	37.8919	35.8702	53.8376	44.6496	19.9419	53.5346	32.647	30.4246	42.7181	43.129	43.1957
SPTLC3	5.64592	2.84299	2.48376	3.75626	4.90518	3.03132	4.14163	4.64452	4.10663	3.68616	4.23318	8.11508
KANSL2	14.1802	10.4419	14.321	15.037	16.7937	11.7243	21.8709	13.8815	12.6868	18.1003	20.6163	25.2825
URGCP-MRPS24	0	1.0367	0.577131	1.7361	1.65737	0.949237	2.16879	1.09671	1.59147	2.84476	1.3324	3.33557
TMEM144	1.6938	0.933091	0.784197	1.2336	2.64497	2.06215	3.03689	1.27847	2.97851	2.49282	2.06125	3.771
CCNB1	7.9319	29.8935	33.5601	67.3523	65.2343	8.73873	105.455	18.9661	35.1877	93.7038	63.4559	162.662
AJ006998.2	0	0	0	0	0	0	0	0.174593	0	0.253108	0	0.0943576
TMEM126A	15.4641	37.0058	25.2029	44.9499	54.9184	19.8727	55.607	34.882	44.5418	69.4743	42.8004	87.1522
GSTO1	222.62	397.299	414.394	314.416	459.97	177.879	526.966	339.892	356.408	446.597	499.995	532.44
TMEM132C	0	0.00618021	0	0	0.137994	0.117434	0.670638	0.883982	0.122555	0.738886	0.475422	2.09493
SGF29	8.33418	21.2014	12.6899	33.6813	32.5211	12.7519	32.0083	17.2312	25.1903	28.1877	22.0158	32.4041
RP11-347C12.11	0	0.188893	0	0	0	0	0.490984	0	0.173241	0.803845	0	0
CD93	0	0	0	0	0.0387203	0	0	0.0336415	0	0.124511	0	0
RP11-223C24.1	0	0	0	0	0	0.204537	0.116296	0.212103	0.958703	0.166252	0	0
MRPS36P1	0.530087	0.971928	0.713415	0.274427	0.459161	0.314833	2.26068	0.677587	0.56369	1.09538	0.350858	2.29033
POPDC3	0.560053	1.59111	0	1.01188	7.94054	2.1653	12.2897	4.40692	9.03317	14.3878	3.39092	28.4894
ELF1	8.07021	11.8864	10.888	17.8964	24.2614	5.55247	25.3293	16.322	17.9709	22.8662	19.3626	21.9022
SGK3	2.07621	2.3967	3.96151	2.1456	2.31603	4.05724	3.14125	3.03705	5.87062	3.87401	2.58123	4.0424
OSR2	0.0448009	0	0.0710461	0.621858	0.590712	0.162304	0.0438489	0.0640734	0.100294	0.0444075	0.729392	0.285274
MRPL1	23.1273	37.8098	29.5559	31.8498	40.8949	13.3574	49.3772	26.7023	25.4866	29.9753	28.4986	53.5851
UBB	2116.19	25.7114	3300.08	2791.47	1924.29	823.125	3337.98	3172.44	3237.81	2959.57	3684.94	1938.28
SMIM24	1.74373	0.289125	0.22291	0.449724	3.43855	2.42454	12.2941	10.5147	6.86074	9.2627	17.2961	15.4723
RARA	0.739493	0.163082	0.137825	0.310991	0.514822	0.504617	0.507654	0.684931	1.43816	0.372698	1.43802	0.347549
C9orf47	0	0	0	0	0	0.0064875	0.00635953	0	0.0217791	0	0	0
GCDH	4.01087	6.5015	8.72927	12.4586	16.0656	14.5679	18.9453	11.8988	21.5678	21.6138	14.1065	20.1024
POLR3K	27.1016	51.2642	56.1668	65.3888	64.4061	34.4391	80.5734	63.2336	64.3962	69.9946	66.0787	103.933
XK	0.0257221	0.0900588	0.020389	0.0133167	0.0639044	0.0787894	0.014487	0.0920609	0.201397	0.0470102	0.0524602	0.00951127
RP11-452K12.4	0	0.290267	0	0.100745	0.0970887	0	0.160371	0.218064	0.192124	0.368285	0	0.0686383
RFFL	0.398901	0.599706	2.40314	1.27016	1.43891	1.81848	2.17727	0.837509	0.997823	1.52164	2.72327	2.29278
CTB-161M19.4	0	0	0	0.66207	0.167185	0.252452	0.142344	0.268305	0	0.411221	0.57326	0.130675
FPGS	18.9141	11.9728	12.4522	20.7748	18.3188	20.3008	14.8321	21.0003	24.7761	25.849	19.6659	13.275
BATF	0	0	0	0	0	0	0	0.350927	0.792054	0	0	0
ZFAND2B	16.7827	22.3946	23.7318	28.3169	28.4744	19.6983	26.53	26.1486	37.3935	31.4981	25.296	30.5748
FKBP7	10.6619	9.26692	8.86362	16.5162	20.4172	13.0754	19.0778	17.4677	17.8332	27.5623	13.7869	29.1405
KPNA2	6.17217	19.8389	15.736	67.2002	81.6301	8.48316	120.794	23.065	36.3619	98.2789	42.5351	189.747
RHCE	0	0	0	0.151971	0.351087	0	0.329723	0.27814	0.650623	0.455515	0.306126	0.111452
NBPF14	4.84316	8.64446	6.85121	10.0839	9.58322	10.1488	10.0636	9.25321	15.3788	14.9719	12.8363	16.6196
AF196972.9	0	0.219013	0	0.247702	1.32673	0	1.74184	0.540588	1.37353	1.68556	0.753812	1.85109
CLDND1	8.68158	12.6431	10.2546	29.7281	38.1658	8.28275	58.0752	15.4518	16.9658	47.5021	16.8673	74.3913
AVPR1A	0.00808527	0	0	0.00133164	0.00286081	0.00986605	0	0	0.00333068	0	0	0.0115908
ZSCAN5B	0	0	0.0352611	0	0.0506705	0	0.0469281	0.0670405	0	0	0.206591	0.0392546
CYCSP52	0	0	0	0	0.202021	0	0	0	0.495691	0	0	0
PDK2	1.95435	6.09435	1.85329	9.37702	10.6429	6.36113	10.2344	12.7971	13.2577	15.8342	8.90935	18.0908
SERF1B	97.1537	75.0622	93.3292	68.4155	114.335	53.4889	107.695	114.301	93.9778	122.06	93.6745	113.734
CTD-2114J12.1	0.0521342	0	0	0.0542644	0.0140535	0.0291604	0.120106	0.0870628	0.0904738	0.0844734	0.0595676	0.155036
PCGF5	3.53063	10.185	11.5554	28.7701	27.4743	3.68598	34.8781	7.79285	11.6998	32.6421	16.0155	56.0888
AQP7	0.0379651	0	0	0	0.144294	0	0	0.216288	0	0	0.728907	0
RP11-861A13.3	0.179583	0.0394281	0.156116	0.135537	0.102167	0.240828	0.0734641	0.215998	0.332917	0.140624	0.17238	0.10924
IL17RA	0.592249	0.659007	0.944474	0.718529	0.635293	0.914741	0.874248	1.09744	1.37243	1.05516	1.03041	1.53369
UXS1	16.2385	20.0534	33.8192	43.9798	32.1206	18.682	51.5808	30.9374	33.9967	41.76	30.2327	51.0996
TCEAL9	39.6937	71.154	46.8687	89.5431	119.543	62.7779	139.993	84.1598	97.8323	131.925	76.7589	178.307
IGHV3-74	0	0.138412	0	0	0	0.540267	0.312197	0.186179	0.824503	0.411384	0.196892	0.730664
MTERF3	9.584	6.87271	7.18262	14.6078	14.5855	6.86165	19.7176	4.93303	6.18395	15.5097	8.6737	21.6138
KCNE4	0.10472	0	0.011646	0	0.804563	0.29061	0.0984542	0.468519	1.67045	1.24724	0.154325	0.417964
CDCA5	0.542129	2.45232	4.0547	3.14632	3.60952	1.24019	3.00288	5.02634	4.00223	5.25331	4.18174	2.42344
KIAA0232	3.58379	5.22605	6.04988	8.13825	12.2574	3.31109	15.6607	7.49317	8.95058	13.2975	8.18831	20.8275
RP11-200A1.1	0	0	0	0	0.36853	1.11772	0.30923	0.634909	0.820084	0.4389	4.44712	0.830307
MIEN1	92.5484	288.191	220.793	339.375	458.257	171.693	504.472	383.649	380.226	561.256	371.531	624.794
LAPTM4A	33.7556	55.8333	44.4883	161.488	180.11	38.8399	244.543	69.1611	105.769	218.903	67.3879	295.67
WIPI1	20.1319	17.2846	19.1849	38.3308	30.6337	28.5934	39.0451	26.0476	29.9114	43.9689	18.9359	65.1537
FOXI3	0	0	0	0	0	0.0113477	0	0	0	0	0.0126324	0.00961206
SRSF7	74.1673	178.29	116.197	201.017	253.445	81.121	316.661	128.319	156.672	262.579	180.557	373.816
ZCRB1	141.01	139.928	184.115	93.0006	184.736	125.071	195.595	199.789	177.604	173.07	256.851	205.111
DYDC2	5.07351	8.60657	2.4869	3.4594	8.10244	0.223162	3.55793	8.91451	8.47669	6.94719	3.06399	3.18633
POLR2E	50.932	141.712	161.366	383.329	280.932	93.7534	348.524	205.223	285.801	335.656	228.28	186.571
PITPNM2	0.0154403	0.217246	0.0101281	0.081663	0.0363871	0.00849831	0.0135445	0.492518	0.604264	0	0.062865	0.0808992
TRMU	8.91105	9.53662	6.50284	11.9311	15.0896	7.34637	14.0742	10.4627	8.81197	16.2094	11.1825	16.5702
N6AMT1	5.91878	2.51319	1.68096	5.03621	5.41519	3.49975	6.03879	4.57185	6.36212	5.78708	4.28494	7.88682
TSPAN13	12.798	10.464	7.20926	17.8405	35.8488	12.9067	52.6548	23.4627	32.1827	50.3964	23.6121	58.9005
HNRNPK	31.2639	28.6109	30.3281	40.1482	37.4554	21.277	45.9779	33.7538	29.9505	36.4055	33.0764	44.6094
RP11-431K24.2	0	0	0	0	0	0	0.0418426	0	0	0.118714	0	0
CFAP157	0.888178	0	0.21616	0.116541	0.517239	0.536925	0.0966646	0.378394	0.846941	0.253727	0.421384	0.224883
SETBP1	0.0395494	0.137298	0.183681	0.29834	0.157728	0.23232	0.544409	0.420663	0.76785	1.08643	0.0575125	0.299654
FAM219B	7.13943	6.51431	8.70878	14.0856	15.089	9.50692	12.8872	17.1772	22.0081	16.4329	16.1923	11.1814
SMIM12	7.09155	28.7779	21.5383	48.4057	65.7933	18.4216	76.3989	38.1137	49.3296	72.5076	53.1221	67.3104
TRPM5	0	0	0	0.0834203	0	0.0188439	1.63e-06	0.103043	0	0.0232422	0.118429	0
CH507-145C22.1	1.5707	1.59822	4.27318	3.10482	4.99878	1.28767	7.32983	2.37079	3.03981	5.17196	4.30158	7.3657
WTH3DI	0.0122333	0.0232563	0.0554157	0.0307995	0.0150996	0.0701494	0.0218421	0.0405938	0.0428259	0.0658914	0.0496553	0.0254802
ANKRD36BP2	0.0379321	0	0	0	0	0	0	0.0629156	0	0	0	0.0952969
ZNF511	10.2608	18.9052	16.3949	38.3144	37.7617	8.92617	38.6337	24.4835	32.2825	36.387	20.5312	54.715
ZNF487	4.0401	4.32198	4.00562	5.12872	7.22252	1.35568	7.3365	4.82351	5.60091	5.49525	5.5982	6.89042
COPE	36.8977	119.06	110.475	267.073	236.783	90.1585	250.424	180.246	315.924	331.703	172.136	181.953
LRRC41	6.17748	7.5397	6.00837	15.0983	12.7872	10.0156	11.7184	11.7834	14.0701	13.453	13.9036	11.8551
EIF2B1	2.04715	5.61123	3.05883	14.3491	9.84275	2.74334	18.7508	6.74312	7.68526	19.7191	8.57353	22.2242
SSX2B	0	0	0	0	0.0144183	0.0147011	0	0	0	0.0708948	0	0
UBXN10-AS1	10.8473	10.7441	9.07648	5.15234	21.2817	7.82497	22.9219	17.1969	22.6961	21.1669	24.8195	33.3417
CBFA2T3	0	0	0	0	0	0.0274102	0	0	0	0.100076	0	0
DNAJB13	13.3452	10.3075	5.7941	3.18859	10.099	14.3475	15.0409	17.8493	16.3693	17.1794	19.7919	19.5106
H3F3A	1705.82	2189.81	1950.98	2234.08	2558.08	1092.39	2934.45	2809.2	3070.16	2818.16	2942.1	2925.75
PRAMEF15	0	0	0	0	0	0.115018	0	0	0	0.182903	0	0
RP11-286N22.8	0.25939	4.89746	15.251	22.7072	22.7115	5.23164	20.0415	11.29	9.57883	26.0336	13.862	23.9912
AHSP	0	0	0	0	0.117257	0	0.204538	0	0.686641	0.275799	0	0
AC022182.1	0	0	0	0	0	0	0	0.519756	0.177506	0.188002	0.458482	0.176613
AGR3	23.4944	16.1462	3.09028	4.83566	187.851	31.575	265.1	201.67	368.114	321.841	158.704	338.513
PRC1	29.9617	69.8681	105.992	47.4535	97.1949	36.0364	124.776	92.5437	81.7873	96.5946	193.628	160.562
ABHD10	3.74584	10.7037	9.34722	14.5788	15.4742	3.32028	18.7956	7.90772	11.2696	16.3454	11.169	15.0492
ZNF286B	0.774745	0.793244	0.797702	0.928356	0.783868	0.511316	1.19294	1.21769	0.920477	0.938187	1.42092	1.42023
MEF2C	0.215213	0	0	0.0901176	0.0339621	0.0145039	0.00857782	0.568194	0	0.762315	0.0334081	0.00467663
RP11-297C4.3	0	0	0	0	0	0	0.134622	0	0	0	0	0.265219
CASC8	5.73524	2.72926	3.32601	5.13129	3.89534	3.95351	6.80668	8.80304	7.77662	4.58557	7.8381	9.82114
B4GALT1	14.072	19.1905	21.3574	16.9594	18.4247	15.1529	26.9459	34.0022	41.8934	28.8982	24.1139	19.9793
RP3-508I15.18	0	0.212036	1.45591	0.932471	1.71378	0.137336	0.527438	5.36525	2.64615	3.05304	7.87831	1.28368
GRIN2D	0	0	0	0	0	0.0301552	0	0	0.0617204	0.0196969	0	0
RP11-651P23.4	0.0437216	0.181078	0.328108	0.664362	0.386174	0.359136	0.96775	0.116334	0.203231	1.06446	0.336576	0.587995
GSTA1	6.13936	4.24687	3.26798	5.05189	19.4869	16.9296	12.1607	29.7075	94.6967	45.1337	16.191	18.8932
EXOSC1	33.6396	65.2588	65.8228	70.2455	70.51	41.7462	84.9751	59.0456	53.882	82.0962	61.1051	90.1912
AC016995.3	0	0	0	0	0.254315	0	0	0	0.327392	0	0	0.196739
PLP2	10.7637	39.5712	36.1454	61.2823	58.0638	22.0725	71.5239	32.476	54.0406	79.1502	57.939	66.8679
CENPK	3.89122	19.5915	24.1725	19.0718	22.536	5.52228	37.8353	16.1343	15.6852	23.4798	34.5745	33.1556
FAM65B	0	0.0161699	0	0.0127512	0.00809211	0.109787	0.0920525	0.00862759	0.0271892	0.319069	0.0146415	0.152302
RP11-31I22.2	0	0	0	0	0	0	0	0.218978	0.471166	0	0	0
DAND5	0	0	0	0	0.0380738	0.0939848	0	0	0	0.0914017	0.0381858	0.141201
LINC00704	0	0	0	0	2.95621	0	1.8347	0.722897	1.96018	2.58093	3.64876	2.2746
CCDC183-AS1	0.0725761	0.114293	0	0.0757853	0.283782	0.114064	0.0760883	0.253266	0.493808	0.047541	0.329273	0.818254
C21orf58	2.25658	2.08924	2.33143	1.62283	2.5518	4.81835	2.63811	2.31454	4.80126	1.83045	4.69389	3.5262
KB-1836B5.1	0	0.151886	0	0	0	0.326376	0	0	0.449924	0.0801552	0	0
FAM66B	0.0569069	0.036488	0.0978315	0.0221944	0.0589123	0.043709	0.143802	0.0387866	0.0301434	0.0481163	0.00486638	0.235908
SMDT1	127.764	218.269	228.421	222.113	236.305	155.466	237.856	263.526	265.542	255.916	263.113	239.233
PLD5	0	0	0	0	0.108399	0	0.017378	0	0	0	0.00348404	0.20914
GSTK1	61.8003	145.046	123.369	284.763	305.937	76.0324	328.208	184.716	274.687	329.844	208.923	338.299
RP11-139H14.5	0	0	0	0	0	0	0.0112501	0.0284639	0.0543765	0	0.0143229	0
LINC01128	0.823958	0.407056	0.54264	1.71053	1.49461	0.370683	2.66188	0.72214	1.86928	2.482	3.05222	1.6176
FAM206A	5.51174	2.38156	1.9707	4.18352	3.82215	3.33279	6.42015	4.09135	4.20307	6.64364	4.06921	9.60577
BAD	73.5777	131.566	167.818	157.7	236.983	137.626	213.566	204.615	268.665	281.223	229.896	209.655
RP11-839D17.3	0	0	0	0	0.312602	0	0.258714	0.605147	0	0.811272	0.133579	0.839952
DANCR	44.4861	61.5767	47.4411	87.4117	112.792	37.8297	111.875	92.4993	129.953	105.631	99.8615	160.648
ACTB	230.994	580.104	397.307	2426.81	1525.68	729.053	1717.88	583.352	1107.66	2015.43	1145.4	1563.33
TMEM177	3.60318	9.63248	8.32001	19.4915	21.3908	5.1394	25.765	12.6861	20.832	19.6763	15.2426	28.3355
COQ9	14.6589	17.4938	11.0233	47.0609	32.3774	15.2611	40.2777	24.8641	33.7665	34.6862	21.5716	50.093
HSFX1	0	0	0.0957277	0.0720347	0.125995	0.0381037	0.0824984	0.12366	0.111374	0.230314	0.272675	0.178279
STAG3L4	4.85727	5.29522	6.66622	9.87772	15.7096	7.46222	20.5166	11.2551	14.0577	22.0827	8.87138	27.3606
TMEM267	4.21533	3.5793	1.71027	4.95875	5.35898	1.78783	8.07963	3.66902	2.34341	7.64905	2.49351	8.89549
ZNF33CP	0	0	0	0	0	0	0	0.0113667	0.0106683	0	0	0.0156407
RP11-21M7.2	0	0	0	0	0	0.395644	0	0	0.988328	0	0	0
KRAS	9.40435	12.1442	15.4726	13.8633	15.2285	10.8145	18.569	17.8428	17.3715	16.7479	13.7095	21.9071
TBPL1	20.1433	14.4825	13.4527	17.4623	20.6718	15.3052	26.197	24.2691	24.1667	23.9682	23.9076	27.2702
SRA1	39.5313	132.314	114.176	157.669	210.152	45.1424	236.393	134.226	163.174	253.7	154.429	282.913
LINC00968	0	0	0	0	0.0142519	0	0	0.252373	0.343936	0.0752254	0.0875384	0.0102106
SNAPC2	1.44589	0.899454	0.425561	2.59569	1.0016	3.00573	1.70474	0.531205	3.00392	1.45424	2.02305	0.90697
SLC46A2	0	0	0.0763094	0.205413	5.71128	3.95615	15.2263	6.80367	16.2251	20.7555	16.5834	43.5254
SERPINA1	101.996	118.399	71.0915	87.0886	1519.17	435.173	1170.14	1023.77	2464.12	2167.83	1162.47	1166.24
COX18	2.91554	3.22373	2.07285	1.62786	2.95823	2.90772	4.14256	4.27453	6.29004	2.61937	6.46651	3.70252
RHOG	6.01046	10.3466	9.28168	21.2648	18.3837	7.57972	18.1867	11.127	21.4776	18.7977	12.9448	15.002
SRPK3	0	0.0274001	0	0	0.547029	0.35271	0	0.187695	2.03904	0.839165	0	0.0261378
C10orf25	0.0333438	0.0421884	0.0539011	0.0173666	0.159755	0.0499052	0.127345	0.150692	0.255427	0.201899	0.0831557	0.13314
C17orf62	7.80754	7.17166	6.6365	9.81761	16.4428	12.7096	17.006	16.3822	23.0835	25.4143	14.5435	14.8056
MPZL1	16.9461	25.5544	35.5764	24.1373	49.2769	22.6696	42.0443	32.4297	48.6901	50.1834	43.705	57.6664
KB-1043D8.6	0.611638	0	0	0.132381	0.435269	0.652958	0.127986	0.213935	0	0.175232	1.36376	0.428201
CCR1	0.0183949	0	0	0	0.0335963	0.136277	0	0.113893	0.375503	0.134045	0	0.0196011
RP11-15A1.7	0.101053	0.0598207	0.0729643	0.063258	0.212476	0.0496809	0.286397	0.150337	0.284786	0.346599	0.0652795	0.346615
LDHA	30.0714	133.215	83.6228	268.233	271.978	28.0067	433.517	78.2283	152.073	353.689	134.979	432.801
PYCR1	10.5304	18.1062	9.68307	18.6807	16.9639	19.5865	17.1901	19.9526	32.2341	27.5298	13.7066	17.6423
RP11-146F11.4	0	0	0	0	0.357523	0	0	0	0.612898	0.428496	0	0
ARFRP1	11.0818	13.9046	9.47918	12.5545	13.1861	9.18806	15.3379	12.3836	19.2079	13.4843	11.9236	12.3036
RP11-283G6.4	5.9607	0.281042	2.15154	0.624642	4.96898	3.3701	2.38596	6.0237	13.516	10.0746	5.4161	5.82949
TCTEX1D2	60.2148	82.9585	81.7599	77.6151	113.432	50.0577	126.058	93.34	102.387	121.014	98.7286	153.888
RP11-504A18.1	0.0316488	0.0150705	0	0.0310888	0	0.0416551	0.0153746	0.0630489	0.0195437	0.0193977	0.0851305	0.0654239
FABP5P1	0	0	0.314221	0.570381	0.386748	0.592996	0	0.29176	0.44336	0.546656	0.295838	0.442093
SLC35A1	9.37814	4.5305	4.46688	8.43173	8.76995	3.27976	13.1816	5.36579	5.4342	10.9261	5.71789	16.2042
RP11-159F24.2	0	0	0	0	0	0.297379	0	0	0	0.621637	0	0
RP11-638F5.2	0	0	0	0	0	0	0.0237695	0	0.0219909	0	0	0.0213457
GCSAML-AS1	0	0	0	0	0	0	0.0188202	0	0	0.0472395	0	0
RP11-883G14.1	0	0.196107	0	0	3.94391	0.105172	5.12348	1.99686	4.05619	6.88109	2.68669	8.18893
KCMF1	3.74665	5.88854	3.92579	11.24	9.94858	2.52387	19.7203	4.36494	5.04036	13.9311	7.45773	19.3022
INPP5K	6.03096	5.38309	5.43563	7.47149	9.46968	4.64944	11.8229	6.81014	7.04851	12.9527	6.02436	21.5187
TMEM5	5.1343	6.52689	6.27813	10.742	11.8495	5.39874	9.8542	8.20925	10.074	11.1029	8.50282	14.3548
LRRC46	0.818604	0.565094	0.367101	0.748985	0.654587	0.977695	0.507981	1.4106	2.50049	0.627284	1.24226	0.208081
RP11-209M4.1	0	0.0771109	0.0219685	0	0.0458195	0.0402378	0	0.0233374	0	0.10194	0.0244386	0
CACNA1C-AS2	0	0	0	0	0.107504	0	0	0	0	0	0.324059	0
MYL12A	542.258	1662.82	1113.69	2214.55	2440.66	639.853	2753.22	1393.19	1436.81	2703.06	1623.48	2989.25
KDELR2	19.5848	43.0653	32.0422	60.7357	59.4307	31.9382	71.2532	50.6462	68.3671	91.8794	53.3285	105.136
C12orf66	0.873467	1.15129	4.62164	1.55214	2.26126	2.39504	1.98442	2.93614	3.62084	3.01861	1.59931	2.2203
C17orf100	0.62341	0.65085	1.18206	0.963714	1.82262	0.607209	1.76149	0.598028	1.20295	2.01173	0.939548	1.4232
CTC-518B2.9	0	0	0	0	0	0.299927	0	0	0	0	0.32363	0.162394
LINC00484	0	0.0260927	0	0	0.0151135	0	0.0854394	0	0.178249	0.035477	0	0
SSR3	56.2793	171.989	111.717	133.467	165.788	101.385	159.872	184.688	196.257	228.022	146.722	258.633
VPS29	89.8876	215.461	197.974	219.106	306.684	80.3361	375.067	162.91	166.688	315.167	279.728	452.262
EIF4E3	0.718537	1.457	0.638301	1.85904	1.2907	1.45084	1.99555	1.00667	1.32763	1.97427	1.25454	1.9205
BAG5	8.44746	15.8608	13.7663	18.9307	39.4551	7.35938	47.6221	22.4014	24.0002	29.4702	34.3561	70.4323
NUDT5	29.9527	80.3715	70.8038	76.858	97.8506	37.5611	120.281	63.3008	62.7756	97.0732	76.6645	121.906
HLA-DPB2	0	0	0	0	0	0	0.0501961	0	0	0.109342	0	0
EMC4	70.3217	221.356	208.394	323.376	402.421	98.1728	461.713	242.268	248.752	450.631	283.794	521.726
KBTBD8	0	0.00729339	0.00336028	0.0131096	0.099691	0.0108283	0.138459	0.0516366	0.246922	0	0.416409	0.318585
RP4-800M22.1	0	0	0.399848	0	0.263369	0	0.221385	0	0	0	0	0.582413
MAP2K4	5.84283	6.53079	7.18029	11.422	9.55981	6.7541	10.8954	9.16371	9.09363	9.6187	9.02842	14.8983
AC004967.7	0	0	0.237836	0	0	0	0.287099	0	0.18691	0.196921	0	0
WASH3P	9.93749	3.38919	10.003	5.78213	10.0475	10.75	9.65485	11.9859	10.9525	8.79448	19.5662	12.0671
RP11-236P24.3	0	0	0	0	0	0	0.127491	0	0.16957	0	0	0.112807
ZDHHC19	0	0	0	0.0757299	0	1.18979	0.563666	0.61589	0.0828435	2.66623	0.319506	1.01776
SSSCA1	116.821	202.362	225.983	153.824	194.3	115.354	210.069	226.052	236.063	197.186	239.234	177.283
FH	13.5618	20.5669	13.8296	26.4242	38.9247	12.8151	41.4958	22.9109	24.9376	35.3213	28.0786	51.3426
AC007743.1	0	0	0	0.0274344	0.145447	0	0.474737	0.511073	0.411978	0.354394	0.279197	0.632364
UGDH-AS1	0.0899713	0.101752	0.0815456	0.186191	0.304759	0.108379	0.371754	0.142899	0.38257	0.338724	0.205222	0.336036
BCL3	2.74693	1.0933	2.21456	2.24511	0.9496	3.13531	3.04349	1.37258	2.14688	2.49787	3.36123	0.812483
ZFP42	0.0526382	0	0	0	0.0538321	0.0159694	0.0162963	0	0	0	0.0653051	0.0377589
SEC22A	4.79632	9.25628	8.37644	15.2406	15.944	4.28119	20.0981	8.22172	7.63519	18.1638	10.9069	23.8259
PSMD6	24.0946	48.4314	41.2272	68.7911	93.1133	23.9891	111.857	49.3947	49.0717	90.1663	61.7305	133.428
SPTSSB	0.0977948	0.540782	0.042502	0.1005	14.6194	13.2346	28.7674	12.6553	27.9709	61.7251	20.8012	57.5349
KCNK13	0	0	0	0.106603	0.728845	0.157357	1.13816	0.170503	0.280454	0.612431	0.744925	1.69111
FKBP5	0.16722	0.603757	0.471184	0.609214	1.26131	0.573902	1.26051	0.847281	1.27751	2.02449	1.26419	4.31419
RP11-761I4.5	0	0	0	0	0	0	0	0.407068	1.30912	0	0	0
LINC01578	19.6127	12.9022	11.3984	17.7071	24.0853	15.8835	47.0312	38.3008	43.851	38.9182	32.9156	48.3057
CLN3	0	0	0	3.13645	0.368519	0	1.86882	3.98862	2.3524	2.12923	1.20451	3.12262
LEPROTL1	27.019	44.0085	44.164	64.9758	64.0045	27.8545	74.3283	55.4198	54.5826	66.6156	65.6435	80.3578
HLA-K	0	0	0	0	0.0929465	0	0.0762382	0.538864	0	0.417786	0.954757	0.618772
SNRPEP2	0.721571	0.676899	1.53025	0.302624	0.652994	0	2.75055	0.467477	0.370606	0.392964	1.48007	2.13873
NUDC	35.0908	77.556	84.887	142.187	120.788	44.0157	141.885	91.4902	99.0328	117.844	98.9702	136.983
ZNF24	13.1637	21.3001	20.9135	27.5696	23.0243	11.5186	25.9461	26.7033	28.1084	22.1531	20.4289	24.6586
UBXN11	0.237137	1.00287	0.717038	6.45735	4.52562	1.87862	6.25227	3.9022	8.85139	8.44864	2.66025	6.05685
IFT22	26.164	53.4944	42.1412	84.9867	78.2841	38.5266	81.1145	57.0051	76.2691	100.334	55.1597	117.318
RP11-322E11.6	0	0	0	0.291799	0	0	0.268455	0.93327	1.4456	0	0	0.225951
FAR2P3	0	0	0	0	0.461208	0.546712	0.196632	0	0.251422	1.61375	0	0
ZNF835	0.0179642	0.00977998	0	0	0.0800749	0	0	0.0130721	0	0.125046	0	0.127838
ELFN1	0	0	0	0	0	0	0	0.0372024	0	0	0	0.0652085
TSEN34	21.3354	33.7452	26.5344	77.8756	68.6696	24.9548	65.2533	32.294	56.2449	68.5843	34.9593	62.6654
SNF8	143.13	179.213	243.725	211.163	245.217	135.721	280.457	263.896	261.327	234.894	277.169	251.493
NUDT14	40.1106	71.0442	80.742	127.67	117.021	35.4769	92.5895	102.554	112.274	81.6612	80.2524	91.8204
DNAL1	13.2139	18.3467	18.442	21.3474	36.0371	8.47429	44.2614	20.5654	30.7777	34.6385	32.3178	46.6804
XKR9	0	0	0	0.00966704	0.155288	0.0951801	0.242243	0.0796814	0.289742	0.426507	0.165185	0.262004
CARNS1	0	0	0	0.0330087	0	0	0	0.0409663	0	0.0144855	0	0.0333077
RP11-302M6.5	0	0	0	0	0	0.149801	0	0	0.514639	0	0	0
CYP51A1	7.7018	24.0364	25.8631	37.0902	39.6567	12.2433	49.1232	21.0893	23.3789	36.1574	32.2927	43.6221
PPM1J	0.993814	0.335771	0.228643	0.263455	1.18083	0.476677	0.842832	0.666725	0.813399	1.08713	0.522021	1.79369
COX7A2L	68.0481	155.156	115.539	166.163	206.884	80.532	226.059	155.95	143.645	198.697	145.416	262.588
SERF2	4420.6	5350.38	7382.91	3828.7	6638.96	5134	6633.07	8897.21	7179.66	7843.01	9035.7	7734.14
C16orf46	1.16452	1.64448	1.09732	1.8168	1.75218	0.965117	2.54634	1.63595	1.78447	1.89727	0.903027	3.16881
RNF14	4.56251	4.93228	3.77734	9.50762	13.2765	4.89014	14.1343	7.03313	8.18084	15.1627	8.48339	19.1095
MRPL28	90.8583	132.302	139.371	144.125	166.029	83.6394	150.449	190.707	208.845	158.41	159.166	144.195
DPP3	4.22261	2.7958	2.28542	4.10927	4.67674	4.897	3.382	4.52114	5.49716	4.08726	6.71776	3.43129
TMEM61	0.393745	3.96244	3.25924	5.41852	7.28448	1.22188	9.99582	6.60747	7.62348	8.08863	14.4528	17.5783
CTA-292E10.8	0	0.100424	0.150203	0	0.161493	0.619666	0.0735933	0	0.188837	0.198518	0.398483	0.390242
ILVBL	4.10998	3.78947	3.16141	3.92996	4.69881	5.13871	2.42513	4.732	5.03015	4.09129	6.28026	3.37082
CFDP1	82.7704	86.839	80.0832	97.6232	102.155	74.1825	101.788	92.9113	95.3781	106.465	94.0748	115.876
CYCS	29.6031	92.6416	78.2912	146.946	167.823	61.9846	233.789	84.2583	100.255	206.473	100.865	303.681
ATP6V0B	58.1207	282.362	238.238	355.808	452.608	119.409	458.589	334.535	448.502	471.483	361.373	522.832
RP11-141M1.1	0	0	0	0	0	0.109533	0	0	0.165165	0	0.110906	0.100124
RP11-781M16.2	0.267247	0.225213	0.352427	1.08186	0.82852	0.143769	2.16905	0.149133	0.738912	0.949948	0.952749	1.55845
EBP	75.7134	304.204	393.784	342.961	620.894	282.021	742.914	431.224	476.673	560.577	670.466	825.998
TXN2	69.7306	137.974	140.809	195.481	213.051	75.8008	216.715	221.346	246.06	230.584	176.666	229.413
RP11-270C12.3	0	0	0.667206	0.422133	0	0	0.836665	0.653629	1.05526	0.553512	0	0.701368
IFI35	9.18657	15.8799	6.55519	12.8569	16.4502	7.42897	17.5766	9.37223	22.3739	15.3025	13.7434	13.2832
SPAG11A	0	0	0	0	0.128061	0	0.515889	1.60952	3.46588	1.07559	0	0.674041
SMG1P5	3.01222	3.4621	2.14276	4.58538	7.07575	3.00789	9.52881	2.72023	3.97564	6.86729	3.72904	12.2824
NDUFA10	60.3139	67.2809	66.392	116.344	116.236	57.4108	134.028	63.6834	74.7596	106.361	78.6512	162.128
RP11-483I13.5	0.729239	0.147301	0.0323582	0.431326	0.784283	0.258571	0.860484	0.334236	0.903053	0.907335	0.322538	0.775301
SCNN1G	1.53816	0.384825	0.496796	0.0956082	4.23987	1.01315	6.06288	4.18821	7.43816	5.41164	5.075	7.27598
ALOX12-AS1	6.97488	3.95145	2.949	4.46059	5.8252	4.40614	5.97027	8.32158	7.45956	7.40353	7.52905	9.1796
ACAD8	5.49774	3.57627	3.53437	8.78052	6.83271	7.70805	9.38391	5.54416	10.1709	10.2655	4.64273	11.9726
ARPC3	431.422	812.32	541.951	751.396	1213.59	412.094	1325.27	895.765	956.852	1287.74	855.601	1465.53
PEX11A	1.97615	3.41757	2.70784	4.49003	5.33929	3.68114	5.2715	5.31375	7.26251	5.03095	4.7586	6.89928
TMED10	37.4205	110.994	71.3898	166.242	295.135	71.4924	366.762	164.955	209.06	385.302	146.335	457.936
ZNF468	2.03245	4.83548	5.30062	6.26422	6.62849	3.10122	6.98814	6.6309	5.7457	7.16268	8.68802	9.28206
SEC31A	39.3392	37.1603	24.9572	41.2526	53.4998	45.6573	55.6228	40.531	58.1003	62.0765	43.2742	62.0238
TEX22	0.0368263	0.27232	0.0247642	0	0.0655469	0	0.151736	0.523111	0.208058	0.0794469	0.834137	0.0199397
LCN12	12.5858	9.71733	4.91731	4.92014	12.9069	63.407	23.1404	61.3311	52.0082	32.8967	105.791	49.6557
RP11-12A20.8	0	0	0	0	0.0709789	0	0	0	0	0.167727	0	0
NELFE	17.7624	84.6747	78.81	122.94	151.432	46.8246	149.751	95.0163	119.74	141.693	127.995	171.926
PMM1	16.8452	23.7698	22.8198	36.9786	37.4328	16.2753	40.6306	27.5335	39.7137	41.3058	44.346	45.2421
AL513523.2	0	0	0	0.283155	0.542562	0	0	0	0	0.57869	0	0.567957
BCKDHA	4.23781	1.26639	4.31818	14.315	11.6352	3.72888	11.9964	7.32435	15.4373	16.2269	4.62802	7.41308
C14orf28	0.558858	0.674652	0.510669	1.25104	1.60033	0.381334	1.93155	0.590361	2.5072	2.06391	0.457522	2.30153
RP11-111H13.1	0	0.607259	0.344839	0.538131	0.681636	0	2.12199	0.19646	0.250375	2.29243	0.196764	3.68615
SPATA4	0.026527	0	0	0.0267643	0.30073	0.139265	0.0298868	0.0171153	0.189161	0.162724	0.0968944	0.312395
TNFSF13	21.4389	8.65057	5.60126	11.2521	14.181	10.4288	12.6508	20.604	24.2923	17.1008	10.7837	14.4306
SDR42E1	0.545319	1.02067	1.08261	3.16891	3.36338	0.153456	2.61083	1.30722	1.17905	2.28134	1.78153	4.07862
PSMB5	147.229	446.415	403.875	441.854	576.161	138.659	534.688	522.012	480.164	560.115	489.265	696.394
RP11-104F15.9	0	0	0	0	0	0	0	0.0333244	0.0911024	0	0	0
SNAPC5	24.1298	43.6586	37.7597	49.5252	53.6118	21.3291	73.7871	44.7673	50.222	69.5206	46.5398	93.2242
ACVRL1	0.36956	0	0	0	0.275807	0.214174	0.0116741	0.0277154	0	0.158612	0.312285	0.231215
SEC24B-AS1	0.804723	0.0287619	0.315438	0.422814	0.45847	0	0.926582	1.19146	1.2876	1.46198	0.60619	0.615876
RP11-77K12.5	0	0	0	0.0625119	0	0	0.106056	0.405528	0.299835	0.357302	0.0757443	0.0505931
FBXW5	18.6883	12.9644	15.8012	17.5052	20.2303	17.2897	17.2879	22.1526	29.5533	16.5223	22.254	17.8952
CTD-2561B21.8	0	0	0	0	0	0.0316925	0.044081	0	0.112883	0	0	0
AC245100.1	1.54021	3.34233	4.02407	3.42105	8.57546	3.05724	7.98592	5.68802	10.1118	10.9194	7.82391	7.82585
CHPT1	0.569837	1.28098	0.307049	0.853733	13.3468	6.95429	21.3649	7.0024	18.4698	56.2271	6.60449	54.1359
CISD2	10.1587	31.9161	21.4485	48.4771	52.973	15.7364	64.1687	26.4553	32.3733	70.2593	30.8585	97.7968
CFAP100	0	0	0	0	0	0.192763	0	0	0.447987	0	0	0
FBXO6	5.66104	10.8015	5.3949	9.10105	15.6738	12.3448	20.6606	18.4479	28.9789	26.6469	13.9997	25.4309
NRXN3	0.131206	0.032688	0	0	0.32833	0	0.128247	0.270025	0.195766	0.194263	0.482437	0.845915
CTD-2126E3.4	0	0	0	0	0.173024	0	0	0	0.410599	0	0	0
CD59	539.549	631.942	579.683	608.693	743.133	764.441	708.053	840.317	763.743	925.552	777.192	963.077
CCDC142	47.1931	79.5566	67.0839	55.3191	92.9614	46.5477	44.8421	90.6852	74.5299	73.7864	96.3392	79.6329
SLC30A9	15.7552	31.713	27.819	32.7737	34.8042	15.0386	36.3587	34.1156	35.3563	37.0945	38.7679	40.7027
GTF3C6	86.3378	266.342	192.303	214.627	360.405	99.749	480.355	301.117	266.984	458.368	330.71	550.733
HIST1H2BO	0	0	0	0	0.537862	0	0.230685	0.417072	0.318972	2.39456	0.456759	0.402674
PSMA6	116.53	224.31	229.377	230.684	354.78	107.828	452.428	236.999	241.093	360.303	292.732	462.079
DCAF12L1	0.0531109	0.330224	0.351021	0.769833	0.60014	0.00531264	0.962679	0.33932	0.459076	0.505592	0.639394	0.509671
HMGN1P38	0	0	0	0	0.621274	0	0	0	0.710155	0	0	1.37789
TRPC6	0	0.146595	0.160096	0.387536	0.363679	0.148334	0.570338	0.183152	0.640775	0.671115	0.627425	0.0561193
RP11-974F13.5	0	0	0	0	0	0	0	0.0250753	0	0	0.0380295	0
CNOT8	9.19423	8.11271	5.61435	20.9965	33.615	7.12603	45.6491	10.2797	12.984	49.1472	17.7162	57.8995
IFITM2	191.41	759.448	330.187	417.096	1229.63	335.557	1246.27	808.239	1354.25	1902.86	906.118	1797.23
YIF1A	26.5563	59.3257	64.9344	95.5296	111.688	30.0908	94.6626	75.1387	125.53	137.076	79.6633	77.4587
RP11-483I13.6	0.0331414	0.0504489	0.0195905	0	0.0483149	0	0.0489667	0.0477106	0.0753982	0.0195224	0.0716289	0.0288099
FOXF2	0	0	0	0	0	0.0380145	0	0	0	0.0333932	0.0727356	0
RASGRF1	0	0.0762277	0	0	5.15324	1.13261	4.44353	3.72705	6.97019	4.98782	4.36833	10.2692
RP4-713B5.2	0	0	0	0	0	0	0.0978938	0	0	0	0.170904	0
COX16	93.4097	118.935	147.064	124.905	171.915	66.6872	218.893	142.964	130.854	164.924	169.807	208.528
C8orf33	13.7425	17.3394	19.3355	28.7849	37.1994	19.7155	46.4736	23.118	43.5969	35.0005	27.3455	48.2099
CHCHD7	55.4752	39.3967	77.4114	58.2473	90.774	35.5729	116.642	57.8364	76.5799	87.4801	109.103	92.6573
NAGPA	4.69638	3.4081	2.84443	2.14608	4.02686	2.72298	3.58567	3.85537	3.80412	4.35859	4.0395	2.7897
RNASEK-C17orf49	39.0581	72.1508	56.4361	92.9046	108.338	63.7823	124.034	86.3492	122.127	113.243	108.506	117.894
EIF2S1	22.5134	48.9109	53.9524	72.1827	65.2603	15.5022	97.9213	39.0087	36.6405	71.7394	51.4896	104.026
NDUFV2	126.251	298.421	309.319	230.919	355.863	108.965	475.216	258.582	262.699	416.326	333.882	553.79
RP11-61L23.2	0.182302	0.0139456	0	0.132043	0.0597073	0.188268	0.236136	0.0736342	0.199148	0.168362	0.207172	0.102976
DDX47	9.61741	3.21824	9.64901	7.41812	11.2165	8.25752	18.7781	4.62257	8.24578	20.5759	3.95484	22.5923
SHMT1	32.4124	19.0202	19.668	33.1393	29.513	21.0903	34.3967	23.6493	27.3578	25.1952	27.5604	35.587
RP11-493L12.4	0	0	0	0	0.355378	0	0	0.532916	0	1.29307	0	0.531157
PSMB9	79.1861	239.89	184.993	91.1777	264.871	79.4211	262.326	126.043	130.982	217.318	268.804	308.264
KBTBD11	0.11333	0.463202	0.149175	0.232576	0.393318	0.347497	0.331758	0.463587	0.840177	0.503533	0.0987038	0.405498
C5orf49	0	0.557475	0	0.093625	2.24252	0.0912786	0.0747632	2.12851	5.20799	2.83959	0	1.80145
FKBP1A	61.4016	95.6519	87.3896	157.77	167.528	49.3538	246.034	71.5903	108.644	200.444	97.1482	251.462
CMTM7	561.016	363.311	517.137	499.112	654.324	373.91	848.462	837.081	821.45	796.196	890.204	1060.45
FBLN2	3.57736	0.247192	0.980122	1.48827	0.804055	5.78504	0.843599	1.32059	5.53583	4.20941	1.71851	1.86007
CTD-2531D15.4	0	0.184987	0	0	0.16083	0	0	0.938613	0.547348	0.575424	0	0.456604
DNAJA1	22.221	12.3404	17.6911	22.9942	21.9504	12.0846	31.6177	15.2653	17.3729	19.2562	25.6821	29.4072
VWA5A	4.04589	2.34292	1.89055	4.02647	5.37502	2.30483	5.63891	3.49339	3.68205	6.19005	3.51191	7.79147
RAP2C-AS1	0.121441	0.612661	0.12152	0.252745	0.208584	1.09277	0.778651	0.250657	1.75396	0.333811	0.44923	0.781784
RP1-272L16.1	0	0	0	0	0	0	0	0.16755	0.169803	0	0.167785	0
CTD-2154I11.2	0	0	0	0	0	0	0.223232	0	0	0.224362	0	0.218572
SUMF1	10.2619	8.17629	7.02058	11.7165	11.4867	5.71794	12.299	11.3873	13.4142	11.7751	7.26425	14.2475
CD151	24.0178	23.2083	26.2154	26.8033	19.8223	33.6073	17.053	35.2978	40.7226	23.4861	29.6995	17.8934
SOX7	0.341883	0.275538	0.138607	0.270731	0.432959	0.0917444	0.875172	0.0839362	0.196255	0.253984	0.90805	0.401939
OMA1	9.7821	8.19258	6.18269	12.0849	14.5567	6.51226	20.4486	7.91698	9.4456	19.3378	7.77196	19.3736
UPK1A	0	0.0905304	0	0.0769448	0.111156	0.0816697	0.0461284	0	0	0.185849	0	0.112246
KIF18B	0.167308	0.301795	0.150896	0.359907	0.315472	0.169723	0.469581	0.186694	0.218675	0.359522	0.324926	0.415664
RP11-10K16.1	0.0466389	0.0787585	0.074764	0.222167	0.495652	0.221608	0.7235	0.13495	0.325905	0.870843	0.239542	0.862483
PRKX	8.76453	5.08389	8.48665	5.78336	16.9732	6.526	22.4104	26.4686	16.8358	21.339	33.3906	28.0881
TMEM53	8.49871	35.4597	29.3584	42.8241	46.6372	21.7779	34.8867	37.6287	38.4974	57.4894	38.665	61.1857
TMEM26-AS1	0	0	0	0	0	0.150101	0	0	0	0	0	0.423815
NDUFAF3	150.536	377.159	423.299	379.194	429.606	307.998	527.326	463.489	560.99	585.214	675.732	565.028
GSKIP	10.5863	11.0721	13.1891	20.5739	26.3575	4.97286	43.9085	12.3338	13.2643	32.6329	21.7045	37.6084
RILP	5.23408	3.0784	3.79476	3.10646	11.2137	3.24642	9.00966	17.3266	26.1812	8.73336	4.69985	13.4911
RP11-651P23.2	0	0	0.215946	0	0.124191	0	0	0.191998	0	0	0.20184	0.194933
RPL23AP21	1.72926	0.532043	0.972262	1.85942	2.43484	0.975307	1.86693	2.29517	3.7935	3.02416	1.02571	3.39564
UBE2F	16.6594	31.1851	22.0009	52.2567	44.4482	21.0323	55.6487	27.8189	37.6393	49.2761	29.7475	67.4685
HULC	0	0	0	0	0	0.273268	0.438821	0	1.97192	0	0	0
CTA-384D8.33	0	0	0.285104	0.146372	0	0	0.252156	0.233637	0.338004	0	0.253702	0
ID3	0	1.87974	2.77976	0.793692	23.54	1.5989	11.4417	1.79489	12.2146	27.0138	7.51621	33.2089
CXorf49B	0.266989	0.0289321	0	0	0.437965	0	0	0	0	0	0.806361	0
COQ2	2.90311	4.36771	3.21471	7.64436	7.07789	3.69224	7.65997	3.24981	5.44277	7.38945	4.42147	10.3592
MRPS36	22.6933	29.5857	42.4016	41.0707	47.2751	30.7118	60.8123	46.3086	38.4523	48.501	55.4576	71.1626
CD81	98.3243	193.653	217.228	180.178	218.43	177.687	215.646	381.065	344.114	317.943	367.455	314.452
NABP2	9.88661	11.1693	8.20482	17.521	13.9497	9.61609	16.3533	14.3074	20.2049	16.0667	16.1111	11.9769
SNUPN	18.0014	19.4995	17.4453	23.4329	28.7067	18.4271	33.9252	24.5417	31.3274	31.6622	19.1744	45.8621
ZADH2	9.2822	10.1035	5.52139	14.9888	14.6232	5.26668	14.5934	8.31016	8.83944	10.9426	11.8874	12.5722
CLK3	14.186	29.3187	39.7928	43.1113	40.3036	26.391	52.8111	33.2898	36.0346	47.5478	36.1842	53.785
ZNF28	14.2284	7.00685	30.4332	11.8539	11.823	18.4764	15.7708	24.1147	12.3892	20.648	24.8838	26.5258
MAP4K5	21.3668	31.016	40.3467	38.4239	43.2692	30.5845	38.3998	37.1522	45.6949	40.7653	45.7694	45.9401
CDC23	3.6999	4.78995	5.50112	7.16444	8.13691	2.9389	9.62501	5.9661	5.43688	8.73461	6.26035	10.5628
STON1-GTF2A1L	0	0.0658369	0	0	0	0.0111778	0	0.0716783	0	0.0773226	0	0.0176311
CTC-351M12.1	0.300974	0.118414	0.0716577	0.152855	0.0567643	0.315818	0.122918	0.244948	0.442315	0.157349	0.231503	0.0929848
LAPTM4B	59.0602	182.671	141.862	454.301	323.379	80.3364	326.554	222.294	242.587	277.026	212.323	337.7
GOSR2	8.51081	21.6005	17.5089	18.3244	38.2943	10.7242	35.9308	22.6275	31.018	41.7633	30.2287	50.1219
ATP5B	248.623	227.604	276.092	428.932	444.344	212.752	658.534	268.168	297.568	537.056	351.93	643.681
PTPMT1	76.1743	198.276	214.271	221.045	271.835	105.245	309.054	233.83	234.419	319.435	303.741	430.016
RAD51	0.259014	5.36273	1.71475	7.05376	7.43313	0.424303	11.1754	2.84644	3.29417	8.31685	5.66734	15.9262
FNTA	11.431	17.1689	17.9209	29.5507	24.7899	9.14804	33.9924	15.8014	18.9838	31.8063	12.3432	38.7208
RUNX2	0.170285	0.195401	0.0643897	0.0596633	0.183299	0.405625	0.0961962	0.375131	0.39917	0.156232	0.261557	0.732954
RP11-239A17.1	0	0	0	0.0607219	0.124236	0	0.269658	0	0	0.149202	0.0857883	0.321515
EIF3M	98.6188	142.87	131.435	182.522	188.4	88.5611	241.434	112.965	123.343	183.557	149.422	286.248
RP11-403A3.3	0	0	0	0	0.226262	0	0.245472	0	0.381492	0.410345	0.472048	0.339954
RP11-788M5.4	0	0	0	0	0.885437	0.349033	0.790448	1.52174	0.975776	2.66146	1.64856	1.05637
DHFRP1	0	0	0	0.0996648	0	0	0.18022	0	0	0	0.152855	0.0774351
MED18	3.17879	4.24767	1.63643	7.10012	9.77439	2.24604	7.92851	5.97126	10.6796	9.11634	6.2982	7.19726
A2M-AS1	0.0928521	0	0.0157941	0.0434377	0.0827642	0.187007	0.0252629	0.0397499	0.146503	0.0899571	0.100303	0.103657
NUP62CL	1.2523	2.56639	0.202496	1.87686	2.90223	1.05225	5.09478	0.949244	1.19391	5.02046	2.90341	6.05561
ATP9B	3.85903	4.61366	2.57095	4.21477	3.76044	5.7079	2.21624	4.76776	4.46857	4.54343	4.76663	3.31259
KRT18P55	0	0	0	0	0.0399007	0	0	0	0	0.108412	0	0
ATP23	2.50751	4.51506	6.12594	9.59421	14.9734	6.04394	22.4573	6.57724	9.14465	16.8272	13.508	24.1525
WDR83OS	108.798	99.7036	201.209	127.724	149.319	118.507	197.792	141.047	142.277	165.083	162.298	176.984
TMEM98	0.933025	8.75872	4.09455	16.933	26.6159	5.84794	14.7337	7.93622	23.559	25.0948	3.25738	42.5981
ANXA2R	0.0591964	1.02013	0.116372	0.670537	0.482779	1.66388	1.0041	1.57216	3.30934	2.11706	1.94979	0.120938
TMEM216	3.45082	7.39235	8.08214	15.2403	19.3857	4.01333	26.932	11.3787	13.7297	25.7915	12.7359	31.8283
ARPC3P1	0	0	0	0	0	0.138777	0	0.141477	0	0.360207	0.286042	0
BBIP1	12.4329	24.0923	18.4547	19.7143	28.9209	16.3742	28.6536	22.2382	22.5008	25.8486	27.6768	42.4274
MGAT5	4.5735	2.93477	5.94632	7.37594	9.23885	2.54496	8.30589	7.01857	8.48926	7.26475	10.7265	6.11799
RP11-735G4.1	0	0	0	0	0.0764949	0	0	0	0	0	0	0.119372
EIF2AK2	10.9114	12.9165	11.1829	12.041	17.5538	7.34762	19.0154	12.6563	12.9506	12.1703	17.4032	22.9497
C16orf91	11.1848	48.8564	25.3259	77.6354	81.1227	15.2787	76.2179	40.1496	45.4946	73.5555	43.5012	77.6091
TPI1	131.651	407.102	376.676	994.036	888.132	182.598	1128.08	410.416	755.534	1263.87	717.232	1021.58
SSC4D	0	0.0688322	0	0.430206	1.0282	0.154083	1.05554	1.87346	3.56597	1.0013	0.740245	1.44314
CHST12	2.26826	3.68152	4.52665	7.36511	6.78672	3.0899	7.7776	6.96217	9.29637	6.47669	7.1654	11.2362
SERPINA3	0.0963481	2.22733	2.08768	0	103.473	35.1509	142.615	51.8278	159.862	241.664	336.943	130.266
CENPBD1P1	14.3701	9.11467	11.8663	12.9685	12.4264	17.0032	12.4653	14.3489	21.3836	13.7127	13.1322	13.6952
KLK11	12.4884	10.2469	4.43543	37.629	71.1495	72.9539	51.5799	70.4528	208.813	204.338	56.6725	65.2529
MRPL4	6.23631	9.5874	11.5916	33.2139	16.0569	12.2826	24.755	12.2047	21.4571	18.9231	17.6171	12.0258
ZBTB8OS	91.3726	122.395	137.301	97.6446	133.655	73.2125	156.556	117.746	108.522	114.726	174.937	138.591
PARD6A	2.30669	4.49842	3.93026	10.4948	7.84451	1.77148	10.565	6.5166	6.91822	8.14922	10.06	5.0613
RPSAP8	0	0	0	0	0	0.0456062	0	0	0	0	0.0950852	0
ADPGK	3.30358	4.12514	5.65515	7.61668	7.91665	3.66469	8.81023	5.13436	5.13025	8.71684	6.4113	8.18955
NKPD1	0	0	0	0.011507	0.129827	0.036847	0.0797486	0.0282023	0.0490491	0.0593325	0.149475	0.213227
TTF1	6.23072	4.83081	3.62872	4.96263	4.71859	4.59916	5.90161	5.13556	5.00677	5.72825	5.24445	5.34578
LINC00885	0	0	0	0	0	0.0290198	0.0354361	0	0	0.0811538	0	0.0621969
RPL41P2	0.473071	0.45298	0.103463	0.399678	0	1.48079	0	0.297344	0.90781	0.252569	0.815948	0.61063
FAM90A1	0.33875	0	0	0	0.0882905	0	0.183224	0.802627	0.730666	0.395332	0.287561	0.122562
GALK1	6.90036	6.23383	5.14168	11.1959	14.6462	8.01961	13.5625	11.5331	18.5085	12.6191	10.826	19.374
POP4	56.6087	111.799	108.778	130.801	152.555	48.3499	196.742	107.089	121.177	175.789	135.152	242.952
AC243945.1	0	0	0	0.0228573	0	0.330596	0	0	0	0	0.5581	0
UBC	105.336	103.402	131.354	135.673	155.026	102.389	187.638	111.808	122.489	162.407	135.852	192.43
ERP27	1.74823	0.284505	0.0166563	0.0661669	2.32056	0.238402	3.31099	1.38175	2.10017	5.04166	0.503308	3.72578
MAIP1	3.98749	10.6744	11.2762	20.7222	21.2788	4.92951	21.2814	7.37124	10.3663	19.2481	9.06642	28.8596
RP11-380L11.4	0.744641	1.26365	0.516205	1.14381	0.918872	0.84272	2.38038	1.98415	1.56136	2.71694	3.06219	1.47998
HEPACAM2	0	0	0	0	0	0.0139067	0	0	0	0	0	0.0434087
RP11-350N15.5	0.622505	0.987121	0	0.249037	2.24294	0.800602	1.94555	1.27098	4.57788	2.13172	1.88146	1.15772
P4HA1	3.40028	4.00743	4.05741	6.68298	10.0345	3.14707	10.84	5.71169	10.2926	11.7913	6.16383	11.37
CENPX	66.2739	165.799	193.205	227.732	293.232	101.052	302.238	197.473	221.773	299.302	365.245	363.752
FUT1	0.0682249	0.318578	0.0580509	0.272032	0.207215	0.144902	0.185682	0.226109	0.287301	0.153438	0.156222	0.269081
KLHDC7A	0.391204	0.237419	0.102207	0.181056	0.332817	0.158328	0.273508	0.33122	0.485849	0.362988	0.41799	0.256381
ALDOC	0.118597	0.734205	1.73916	5.87129	4.99302	0.735776	4.30859	1.69305	6.77456	5.59762	1.9967	1.68144
BMPR1B-AS1	0.514856	1.62263	0.174202	1.11632	2.8363	2.45039	0.900597	8.03343	8.79125	6.8239	1.33274	3.1086
PPP2R1A	17.9335	18.9651	18.8803	52.9288	32.0682	24.2067	37.4554	25.181	32.5302	40.0586	24.9108	31.3247
NLGN4Y	0	0	0	0	0.00188498	0	0	0	0	0	0	0.00304086
FOXO3B	0.0343734	0	0.083526	0.146118	0.16485	0.0370491	0.210993	0.195467	0.0407522	0.273032	0.327127	0.291449
CRLS1	20.5425	13.4961	12.2953	25.4768	23.161	20.186	23.513	13.8496	16.1092	22.5152	13.7433	35.4244
ZNF350	7.79273	5.00861	7.11505	5.38695	8.81454	5.65968	6.84905	6.20588	6.89065	8.28618	10.595	6.44035
RP11-599B13.3	0	0.368795	0	0.446505	0.599441	0.231307	1.81082	1.00377	1.60979	1.42184	1.2898	2.32728
FZD1	0.238795	0.290501	0.15863	0.343112	0.434125	0.22909	0.443109	0.379409	0.58381	0.477563	0.464986	0.940664
ANAPC13	16.1173	45.6822	40.0284	89.8547	117.699	21.3651	145.833	53.847	67.9006	131.02	48.6752	187.844
STEAP4	0.306008	0.0554564	0.0368193	0.0103563	0.578673	1.8796	1.65217	0.527749	0.913991	2.72719	0.906756	5.56323
HIST1H2AL	0	1.30427	1.96214	0	0.867842	1.44535	1.37817	0	0	1.06113	2.3789	1.33968
SLC25A14	5.83113	4.40217	5.86424	9.80729	15.5583	4.39221	17.7826	6.88483	10.3748	15.5891	9.02053	18.462
SPDEF	13.6151	7.75789	5.14545	4.06435	20.3021	27.1285	19.3717	26.7455	49.2174	47.7575	57.556	30.9059
RP11-569G13.3	0	0	0	0	0	0	0	0.00848292	0.0149592	0	0	0
REST	3.17597	4.27367	4.06791	10.3036	8.00998	3.93307	9.29683	3.48785	6.36022	8.11195	4.44972	9.01588
AMZ2P1	3.65391	2.0282	0.770995	2.77082	5.77647	2.30961	9.23362	5.57632	5.94622	9.83782	5.17221	13.5619
RP11-551G24.2	0	0	0	0	0	0	0.0611686	0	0	0	0.109422	0.0245676
TMEM147	69.1857	280.874	246.798	432.165	424.99	102.067	455.623	347.55	381.121	550.226	323.584	708.644
SDHDP6	0	0	0	1.36169	0.974109	0	0.477473	0.920325	0.499443	0.167858	0.626317	2.23089
TST	83.7513	104.028	99.5469	98.6932	182.198	102.547	129.42	191.749	263.038	176.383	193.757	125.675
CTD-2012K14.7	0	0.110018	0	0	0.0847549	0	0.233594	0.139684	0	0.229625	0.269775	0.222515
NDUFB5	40.2787	69.1286	62.0049	102.098	126.073	62.2555	167.251	89.8621	78.6288	139.211	87.6796	221.168
TMEM218	13.7027	15.6147	13.3342	19.4644	28.2029	12.5701	30.9214	23.0779	29.5505	42.6283	27.9123	52.6377
LEPROT	8.58106	18.1254	32.1871	35.9344	38.362	18.182	52.9122	27.5513	37.1863	37.2586	35.0331	57.7933
CRIPT	7.02822	12.96	10.0892	15.5892	18.3339	6.14477	21.826	9.33209	11.8529	18.1638	11.8521	21.4188
ZSCAN16	5.81108	7.27688	4.10715	10.5783	11.7466	5.29264	18.5382	5.77496	11.6313	12.3943	10.774	19.0252
METTL5	33.9679	60.7313	54.3981	66.253	80.4235	31.5115	112.83	68.8187	77.9522	95.8805	63.82	133.48
RP11-1029J19.5	0	0	0	0	0.349463	0	0	0	0.405219	0	0.289181	0
PHBP15	0	0	0	0	0	0.0649835	0	0	0	0.0504524	0	0.048668
APOPT1	59.2294	83.7951	83.7562	78.0368	112.831	70.016	133.884	101.168	127.368	104.794	147.747	172.498
CAPNS1	92.6586	91.8783	143.223	186.827	179.533	144.806	165.409	221.584	250.791	180.461	349.346	100.613
SVBP	27.4247	39.9256	37.2798	42.0996	49.6761	26.343	50.7664	51.2534	44.5545	60.712	36.9171	54.5553
GORASP2	7.31618	6.86886	7.53456	16.5306	11.4668	6.98545	17.2994	15.9648	14.374	21.1375	13.1831	16.2731
DPM2	21.1184	59.4729	40.9253	107.149	155.984	37.1888	197.509	111.897	144.326	196.812	113.988	193.201
SYTL4	1.11415	0.487747	6.22883	0.630474	0.668651	9.0598	0.632084	5.67437	4.04228	1.23283	16.167	4.18384
FBXL5	8.77347	9.56798	11.4577	16.0747	20.8942	11.6739	27.9756	14.425	15.6685	26.1959	23.9973	29.5714
CMC1	65.0822	186.52	230.986	213.222	314.593	76.2798	330.936	175.923	199.557	310.35	268.153	350.002
CCER2	0	0	0	0	0	0.40274	0	0	0.295822	0.169466	0.430278	0
TIRAP	0.193016	0.479331	0.0430078	0.0759743	0.895335	0.261903	1.06999	0.677808	1.47535	1.85172	1.78745	1.00318
KNSTRN	3.72273	14.4222	9.91452	24.0666	33.5003	5.43488	54.0632	9.43562	19.155	43.1719	22.2931	63.3
GTF2IRD2	10.6021	28.5118	31.182	30.5408	39.7769	19.5179	40.5233	31.8075	30.479	47.372	36.9244	64.3627
TMEM56-RWDD3	0.0982702	0.22437	0.105499	0.163241	0.693995	0.195456	1.09786	0.379813	0.516118	0.467444	0.657746	2.50389
ABC13-47488600E17.1	0	0	0	0.0268458	0.0148477	0.0310824	0.757183	0	0.0443667	0.860194	0.0553286	0.250357
MAOB	0.20456	0.0485711	0	0.0540917	0.183292	0.0167267	0.0819896	0.178761	0.166894	0.168855	0.224693	0.25725
RHEBP1	0	0	0	0.132343	0	0.0950105	0	0.259163	0	0.043615	0.10335	0.33427
RP11-39C10.1	0.0198197	0.0202535	0.130824	0.0550061	0	0.0553461	0.111925	0.0641507	0.0465582	0	0.136633	0.0579841
CTD-3247F14.2	0	0.0131701	0	0	0	0.0405737	0	0	0.0344889	0.0305287	0.0359263	0.00541705
MICU2	27.7014	26.6612	24.1298	34.6097	42.699	11.6642	45.098	30.327	23.7298	37.1177	24.5292	60.9039
RP11-16K12.1	0	0	0	0	0.20938	0.0416974	0.159061	0.226601	0.343601	0.374705	0.0961999	0.64879
RP11-116K4.1	0	0	0	0	0	0	0	0.162435	0.240505	0	0	0.0824141
LINC01579	0	0	0	0	0.0473037	0	0.00781809	0	0	0.0858134	0	0.0953941
CTB-25B13.12	0.785177	0.78775	1.16153	0.785403	0.617589	1.12466	0.839554	1.47961	1.35194	1.02867	1.36161	0.58429
AP1M1	10.6437	6.84078	7.03567	14.4398	11.2324	7.8327	14.3294	11.1369	15.2684	12.6015	12.5329	12.8862
RAVER1	2.39197	1.67199	0.914396	2.39955	2.2891	2.17136	2.60239	1.73753	3.26418	3.56216	2.62675	2.48483
CST3	150.021	460.678	235.595	690.945	595.382	371.253	575.275	452.877	921.481	891.57	533.44	608.9
METTL9	11.9807	23.8425	21.1577	45.959	155.717	23.6128	230.262	58.9126	86.9044	211.218	101.774	307.316
CDC26	38.5026	92.9995	73.0844	76.0052	123.4	31.6042	120.58	98.3913	97.0034	108.395	101.707	127.992
CFAP54	0.219823	0.939255	0	0.0243129	0.553708	0.0532372	0.0136787	0.770618	0.764921	0.115189	0	0.717507
RP11-1228E12.2	0.0666918	0.0266149	0.0240876	0.0263523	0.0356665	0.178178	0	0.0297435	0.253203	0.0606178	0.0403388	0.0859743
CTC-325H20.4	0	0	0	0	0	0.231524	0	0	0.351955	0	0	0.121145
ABHD3	2.35182	1.48246	2.71741	4.12701	3.67101	2.19387	4.09252	1.86481	1.95847	2.32246	4.45087	4.09128
TMEM8B	1.75441	1.81148	0.860706	1.50719	0.642836	3.19535	0.622058	1.77719	2.86748	1.77948	1.18584	1.1996
ACTA2	8.31464	10.9393	6.23818	21.6796	16.6503	11.3768	17.073	10.4803	16.2142	14.1729	15.5269	16.1729
GS1-114I9.3	0.165848	0.167329	0	0	0	0	0.0362473	0.461983	0	0.377959	0.440901	0.115313
RP11-345P4.10	0	0.764485	0.020945	2.09087	2.3185	1.92968	1.61809	2.00525	2.48082	1.56132	4.74688	3.42368
DYRK4	23.3419	22.7724	29.8291	29.3485	42.3945	19.42	43.4243	22.1563	38.7717	51.3831	30.6886	51.2306
CCDC125	9.56259	5.25726	7.21875	5.10422	8.92701	5.74807	8.13762	7.25215	6.74028	9.04652	8.32671	9.5194
TMEM74	0	0	0	0	0.0359536	0	0	0.0347564	0	0.0210436	0	0.172776
SLC25A3	110.838	139.928	143.366	228.265	255.581	111.253	294.557	155.615	178.412	246.791	238.244	344.646
POU1F1	0	0	0	0.0443548	0.0630394	0	0	0	0.0196973	0.0229213	0.0215034	0.0442715
BNIP1	6.70734	21.306	16.3919	21.1513	28.3837	8.12549	30.5466	23.0224	22.0188	35.4783	16.4686	46.707
TGS1	4.85234	3.10288	3.40494	4.03181	4.20115	3.28788	5.38851	3.39745	4.15442	3.67239	6.01331	4.47616
MRPL9	15.1683	24.7417	21.5024	53.4163	42.0847	16.7348	52.6879	22.9568	30.805	46.4076	27.9311	54.8647
USP6NL	1.46331	1.39325	1.67974	2.87669	3.4766	1.32031	3.68017	1.85034	2.40607	2.69748	2.5258	4.13994
SLC2A3	0.6726	0.115276	0.685356	0.287146	0.52101	1.33887	0.443653	0.148909	0.325556	1.01111	2.07528	0.61721
MED8	16.9147	51.3371	28.2428	52.657	58.1484	22.2004	69.5351	41.7138	50.9575	73.5208	43.9242	80.5732
RAMP2	0	0	0	0	0.325562	2.21031	0.662934	0.206974	0.961107	0.322804	3.247	2.19069
DENND1A	1.94846	1.02948	4.82241	2.38782	2.5688	5.09295	2.59015	1.67311	3.06589	2.46195	6.09522	1.71805
EMC6	187.519	334.502	380.916	378.44	475.705	197.31	466.664	443.251	473.887	444.559	496.956	655.772
RP11-79O8.1	1.509	0.18859	0	0.30248	0.311403	1.58413	0.263626	0.499756	1.48035	0.94644	0.987529	0.86294
CFH	10.1747	0.325457	0.135425	0.248285	17.36	6.71105	6.07622	20.5297	22.2121	21.8568	9.76921	18.5082
NPPC	0	0	2.85314	1.00384	0.74327	1.22256	2.33749	1.20946	2.73668	3.24545	0.962592	1.71312
ABLIM2	0.0252604	0.0571643	0.15606	0.0444536	0.209747	0.139191	0.149708	0.285755	0.740137	0.21633	0.25533	0.154666
AMACR	1.41483	1.44472	1.0241	2.36804	3.13835	1.549	4.47962	2.27702	2.46252	4.97057	2.83554	4.70094
C15orf40	32.4739	51.4671	73.4152	70.1394	83.0852	32.6797	86.4951	55.5534	68.4159	68.6314	76.0826	81.9435
NIT1	8.70161	7.89329	7.13984	22.3514	22.7324	11.6086	21.7416	17.218	25.9187	24.2433	17.9576	22.6909
PSMC3IP	0.301163	8.16079	5.49728	9.28425	9.66576	3.81399	11.9353	4.52009	5.66799	8.06829	8.61256	15.4209
STMND1	0	0.0950537	0	0	0.223034	0	0	0.0936122	0.358944	0	0	0.182919
COMMD8	4.22416	10.4759	6.58916	17.7508	22.5198	3.35558	27.7831	8.27449	10.9036	21.8777	9.08728	34.3964
LGALS1	2236.85	1765.84	1412.23	1010.54	2252.93	4870.38	1370.09	2283.59	3164.96	3130.88	3664.4	2995.46
MTUS2	0.0140356	0.251993	0	0.231834	0.967113	0.398266	0.3376	0.900265	1.43855	0.89128	0.48637	0.916949
TAX1BP1	53.3901	66.3151	64.8989	60.76	69.9976	39.6462	73.6426	76.3655	58.2269	79.8623	67.5831	79.7046
RIBC1	0.622622	0.325037	0.14334	0.652815	1.35698	0.045067	1.15786	1.41757	1.44445	2.22548	0.11976	1.98212
CTD-2270L9.4	19.067	27.1225	29.0909	18.1813	34.3975	15.349	23.2152	40.2105	36.7158	30.0209	27.8295	28.7756
S100A10	271.875	474.193	368.569	769.485	994.035	194.212	1512.88	456.68	636.264	999.963	1252.81	1458.77
RP11-95I16.6	0	0	0	0	0	0.113273	0	0	0.275912	0	0	0
RP11-345J4.3	0.71075	0.755254	0.312901	1.01059	1.51527	0.262444	1.28493	1.05467	2.40305	1.3651	1.25897	1.70287
KLRF1	0.997255	0	0	0	0.243855	0.122105	0.0300784	2.93267	2.77102	1.15507	0	1.67829
RP11-817O13.9	6.3007	2.16876	0.436548	0.812477	2.50846	3.95605	2.39314	3.74431	4.69022	2.27223	5.1538	5.88052
ARPC5	59.1415	53.205	61.4044	75.1991	118.077	41.3361	162.655	63.4926	84.8506	143.964	103.804	147.986
SDHAF2	22.9007	64.5363	68.2096	65.4407	84.1385	40.5755	90.9593	69.1701	78.6442	84.9839	81.1318	87.959
CHAMP1	6.35764	6.1233	9.54314	8.65105	10.0267	5.95741	10.6317	7.5931	7.05897	9.57694	9.52498	13.5993
RP11-350G8.5	0	0	0.10415	0.0292595	0.0955464	0	0.297598	0.0331991	0.0947102	0.147977	0.0716247	0.296453
SPG20-AS1	0.447115	0	0	0	0.213717	0	0.0816496	0.469264	0.116837	0.446736	0	0.353898
BAG3	1.93553	1.78478	1.70855	2.63938	2.48949	2.19692	3.49908	2.49033	3.2965	3.36711	2.86184	2.8733
GS1-259H13.13	0.154431	0	0.466082	0.780039	0.833938	0	1.3975	0.607503	0.52048	0.603826	0.771574	1.75624
ZNF226	68.5163	53.6294	46.0087	41.6558	63.8904	44.3799	84.648	67.7538	81.2053	86.7683	72.1196	88.0301
ACTR2	26.5213	29.3428	28.3616	29.752	44.379	21.164	50.4461	33.8901	30.6843	42.3827	45.2216	48.8121
TMEM14A	11.8478	31.0392	21.9347	46.5162	67.4507	19.503	79.7738	31.0733	41.818	70.4514	36.0235	91.7626
KRBA1	0.207278	0.387296	0.237244	0.116687	0.286783	0.212169	0.392865	0.389177	0.543094	0.647093	0.225296	0.284016
PKIG	12.3045	46.093	18.7977	66.4066	102.352	38.9047	81.6189	48.312	68.5548	119.302	43.8934	125.02
EPSTI1	1.30225	1.15516	1.08736	0.381481	3.45442	2.71266	5.42174	6.11954	6.30037	7.14002	7.88537	6.28705
RP1-244F24.1	0	0	0	0	0	0.0788479	0	0.0911578	0.31205	0.192415	0	0.110119
RP11-1016B18.1	0.0114997	0	0	0	0.0985119	0.833275	0.336781	0.562701	0.307382	1.47713	0.429877	1.40136
CAPZB	35.2877	45.5199	52.0171	94.2416	89.5842	36.2114	87.4024	54.257	69.3779	87.5904	73.1888	100.535
YWHAZP5	0.412006	0	0.139472	0	0.183734	0.471581	0.0821334	0	0.414646	0.11045	0.127962	0.330604
NAPSB	0	0	0	0	0	1.20272	0	0.965988	1.06051	0	0.467578	1.7344
RP5-1101C3.1	0.609975	0.13784	0.195936	0	0	0.628933	0.270326	0.655036	1.20793	0.349367	0.370413	0
[truncated: 397 more rows]

## Sheet: cluster3
GeneName	Ctrl1	Ctrl2	Ctrl3	Ctrl4	Sec1	Sec2	Sec3	Sec4	WOI1	WOI2	WOI3	WOI4
ZNF134	0.903011	0.716438	0.523758	0.970848	0.585213	0.615371	0.990356	0.801709	0.421889	0.552932	0.499181	0.402233
RIC8B	3.18446	1.04457	0.633793	1.97415	1.34442	1.67774	1.40506	2.06867	1.37467	2.1517	1.13972	1.10591
REV3L	2.76569	1.82047	3.65146	2.07431	1.54991	3.07864	1.7487	4.00589	1.90727	1.62424	4.40134	1.51455
RP11-110I1.12	0.0687848	0.0847765	0.087208	0	0	0	0.0852026	0.164683	0	0.101715	0	0
MEF2D	0.695227	0.716276	0.518995	1.06213	0.551216	1.09837	0.355655	0.615337	0.548117	0.446137	0.437218	0.227703
RP11-757F18.5	0.158958	0.201289	0.0622149	0.131021	0.0150086	0.331982	0.0727297	0.0777749	0.0450492	0.0512475	0.0343205	0.111664
IREB2	7.50509	3.22647	4.14667	3.0453	2.90866	6.09348	3.70784	3.18666	3.40462	1.57823	2.12833	1.10153
ANKLE1	0.11787	0	0	0	0	0.0542157	0.0160373	0.0514707	0.0144081	0	0	0
RCC1	1.26561	4.1254	3.23991	4.54745	2.7594	4.36149	2.93331	2.30469	2.93538	2.47573	2.78558	2.62387
SF3B2	46.4361	34.8435	46.2137	29.6484	20.0809	60.6518	17.9459	41.1552	25.773	17.9115	38.6108	13.8866
SH3BP5L	1.35166	0.119339	0.417864	0.943387	0.516069	0.918774	0.346172	0.995197	0.874084	0.610304	0.591756	0.250663
FXYD6	0.0646138	2.00549	1.5485	2.29752	0.843055	2.86782	0.315318	1.2582	0.365532	1.12419	0.225958	0.670938
RP11-589N15.2	3.76725	1.14095	3.59671	0.307948	0	8.48171	0	0.541111	0	1.13362	1.12127	2.0461
MIPOL1	6.31201	2.55756	2.81613	4.13698	2.16517	6.60976	1.3655	2.70156	1.47654	2.07192	2.2443	2.07365
DRAXIN	0.0218461	0	0	0	0	0	0.00652961	0.00743712	0	0	0	0
BAG6	95.6827	30.4057	64.6602	24.4978	19.994	115.843	15.6304	58.0372	34.8374	15.9595	54.0431	20.1459
RP11-264J4.8	1.51471	0.165831	0.143973	0.192274	0.157883	0.716666	0.0410895	0.604074	0.124604	0.0520289	0.222873	0
RP11-109D20.2	1.17745	0	0.1718	0	0	1.1823	0	0	0	0	0.0298791	0
HNRNPDLP2	0.158437	0	0	0	0	0.0895601	0	0	0	0	0	0
SETD2	4.96455	4.0877	4.13538	3.02568	3.93841	4.61276	3.33701	4.51939	3.14592	2.40278	4.37301	1.2479
RP11-80I15.4	0.506436	0	0	0.0449421	0	0.466105	0	0	0	0	0	0
ZRANB2-AS2	2.94947	2.77299	0.979411	0.581882	1.73003	0.381226	1.62389	2.51523	0.17741	0.757692	1.06214	1.99328
LINC01291	0.549769	0.34402	0.253321	0.69518	0.668182	0.841862	0.141628	0.183605	0.164202	0.165411	0.288367	0.240394
RP11-130C19.3	4.33432	0.415199	0.317058	0.437031	0.0456777	2.471	0	1.14391	0.226964	0.318859	0.192001	0
MAFB	0.335	0.212444	0.11109	0.165463	0.173706	0.258274	0.0180061	0.211158	0.076075	0.0407257	0.0961215	0.228695
RP11-411B10.2	0	0	0	0.0746923	0.0765449	0	0	0	0	0	0	0
RP11-686D22.5	0.919224	0	0	0.163571	0	0	0	0.769852	0	0.194258	0	0
N4BP1	9.87977	3.50515	12.7998	4.35393	4.95619	7.79736	5.04468	7.11092	4.90578	4.64132	4.80336	2.53946
RP11-65J3.14	0	0	0.0312905	0	0	0	0	0.030229	0	0	0	0
PAK2	3.35818	3.53872	4.94616	3.15057	4.47366	1.95662	3.7051	4.36096	3.48964	3.11459	4.03136	1.96593
RP11-394I13.2	0.230103	0	0.0826738	0.0953927	0	0	0.0556547	0.316442	0.107573	0	0	0
TAF9BP1	10.9237	1.5942	1.38068	0.756627	0.219826	7.51831	0.500854	2.25744	1.38242	0.356828	2.71976	0.476963
RP11-325K4.2	1.61682	0.474091	0.341314	0.598478	0.142315	1.8117	0.363955	0.252341	0.722915	0.49514	0.207349	0.102984
CLCN3	15.6173	10.3261	14.33	14.0784	11.6358	12.1971	11.6869	17.4614	15.2075	10.4881	12.2207	10.3218
AEN	1.08455	2.50741	1.56537	3.4537	1.41889	1.80288	2.7495	2.74965	1.37012	1.56605	2.78719	1.74748
RP11-127I20.5	0	0	1.27359	0.304283	0.160262	0.762601	0.145332	0.563948	0	0.197805	0	0.128919
ZNF629	1.90322	0.915162	0.824649	0.975346	0.684344	1.51558	0.407852	1.32624	0.740697	0.498032	0.922292	0.44028
RP11-147L13.15	0.511345	0.286644	0.248976	0.388911	0.176356	0.545089	0.282366	0.206145	0.184324	0.205845	0.0253816	0.188895
SENP6	18.9462	6.15678	7.96294	6.2477	5.26638	16.0731	4.34112	9.01575	6.64365	3.52889	6.19592	3.137
ACCS	4.43635	1.01762	0.630316	1.47095	1.42293	3.56025	0.684722	1.6297	1.14383	0.594989	1.01327	0.275659
IRF2BP1	0.751296	0.458938	0.567413	1.06575	0.323953	1.37401	0.493205	0.539554	0.64143	0.5952	0.504134	0.1012
ATP5F1P1	0.158779	0	0	0	0	0.0984342	0	0	0	0	0	0
APBB1	0.326377	0.251776	0.18119	0.353747	0.275901	0.372343	0.109815	0.31182	0	0	0.281416	0.238534
SMG1	5.26126	1.24185	1.95662	1.45462	1.18215	3.7557	0.782174	2.42709	1.29878	0.608035	2.57867	0.668861
CDK5R1	0.113079	0.0772017	0.0735865	0.128233	0.13619	0.0786186	0.0670846	0.0597742	0.0913984	0.0275368	0.0490796	0.079433
KIAA1683	0.954173	0.107885	0.287282	0.229094	0.0550788	0.806259	0.30236	0.419113	0.313298	0.177898	0.344799	0.254207
CTD-2350C19.2	1.59791	0	0	0.199557	0	0.587074	0.191294	0.316009	0	0	0	0.147338
RP11-70L8.4	0.217172	0.0440677	0.00949225	0.0568101	0.0231855	0.170419	0.00679918	0.0679159	0.024269	0.00898118	0.101617	0.0111755
SMN2	14.2552	11.2623	11.779	13.3098	11.6714	9.90117	13.7928	11.54	8.95204	12.65	7.7629	10.8187
U47924.32	0.364322	0.148403	0.243972	0.129742	0.517485	0.212133	0	0.196718	0	0	0.435889	0
TMOD4	1.39993	0	0	0.00851124	0.0432613	0.385444	0.0833252	0.557736	0	0.0494081	0.286393	0.0814934
RP11-802E16.3	15.8693	5.34943	5.39392	4.77797	2.36633	20.1811	1.32992	4.35454	4.19002	3.19346	10.358	1.81554
RP11-130L8.1	1.00993	0	0.160361	0	0	0.884784	0	0.242521	0.491496	0	0.174087	0
RUNDC1	2.92497	1.90528	1.33187	3.10524	2.02713	2.28321	2.12864	2.77675	2.87787	1.89727	2.29849	1.37027
GAST	0	1.12309	2.20207	1.71545	0.166455	0	2.7157	0	0	0	0	0.265707
PDZD8	7.43276	13.5409	13.8503	15.6553	14.428	7.12651	8.19662	14.9854	8.76216	7.73438	9.15161	5.8994
LINC00163	0	0	0.0601581	0	0	0.0505119	0	0	0	0	0	0
RP11-95O2.1	0.100902	0	0	0	0	0.0616355	0	0.013847	0.0139523	0	0.0141891	0
UBP1	10.9466	4.29216	4.56669	3.23108	5.0133	8.01698	3.8204	7.09623	3.78399	3.16517	3.67386	2.37913
CCP110	5.14103	0.888546	1.92073	1.24105	2.80613	2.22919	1.96667	2.08284	1.24679	0.684679	1.15725	0.889782
AIF1L	0.982309	1.83791	1.85759	1.8256	1.60708	1.36751	1.33207	1.13619	0.774049	0.832471	0.935448	1.18344
LINC01012	0.0274153	0.52072	0	1.31793	0.543181	0.0795013	0.65807	0.516229	0	0.195827	0.241792	0.121537
PHBP9	3.38612	0.630848	0.462811	0.250744	0	3.65761	0.204745	0.526819	0.192573	0.189731	0	0.0613576
TMEM178B	0.0108392	0	0	0	0	0	0	0.00982613	0	0	0	0.00148105
DLEU2L	0.716166	0.0512931	0.0530582	0.0856605	0.0993637	0.329666	0.130622	0.217911	0.0707411	0.0517156	0.12809	0.0487579
PRPF38B	25.3853	10.3432	11.2409	8.78033	9.07922	21.5302	6.82793	15.1295	9.00957	5.41848	10.2696	3.98153
CTD-2583A14.11	4.73715	2.02533	1.05726	2.03356	1.60647	5.25512	0.598316	2.85173	2.71379	0.63884	1.76518	0.298773
RP11-386J22.3	2.98375	0.711929	0.778411	0.449451	0.302978	2.35132	0.158552	1.56385	0.850827	0.133573	0.758913	0.178851
KIAA1549	0.321903	0.466201	0.44835	0.324816	0.391318	0.245979	0.308388	0.484167	0.346358	0.204133	0.282771	0.150565
AC092881.1	0.942077	0.148921	0.239364	0.187312	0.101925	0.81217	0.117025	0.496755	0.166249	0.0587299	0.158534	0.0493306
FUT8-AS1	0.320928	0.0715794	0.141025	0.126883	0	0.256663	0.265133	0.117114	0.0606564	0.222352	0.0149255	0.0947875
RP11-588G21.2	0.15465	0	0	0	0	0.084712	0.0503337	0	0	0.0713935	0	0
TMEM51	2.92689	4.10092	3.4382	3.06367	4.16945	3.24597	2.13708	2.73832	3.52231	2.54366	1.90172	2.28196
ZRANB1	2.46248	1.19192	1.08474	0.73438	0.854811	1.43157	0.787933	1.06408	0.603334	0.580091	0.914922	0.337753
RP11-712B9.6	1.21371	0	0	0	0.568535	0.755014	0	0	0	0	0	0
RP11-686D22.3	1.18176	0.195909	0.134668	0	0.374548	0.682815	0.147587	0.435288	0	0	0	0
HMBOX1	9.23073	5.90485	4.83462	6.97656	4.76357	7.01079	4.89652	8.61555	5.30009	3.24628	6.52714	3.77323
TOMM70	2.53183	3.17039	2.25192	3.38094	3.17801	2.2044	2.65778	2.47527	2.34122	2.86877	2.35981	1.88514
NFYC-AS1	0.297616	0.099812	0.144855	0.322333	0.352186	0.248865	0.11797	0.0925927	0.141535	0.143411	0.0884896	0.156936
ADCY9	0.383459	0.721986	0.195206	0.637683	0.171183	0.814926	0.206398	0.239799	0.16468	0.271347	0.239996	0.0671424
AC013271.5	13.4416	5.4043	3.84006	4.50786	2.94028	12.2478	2.74823	4.10834	3.58459	2.18365	5.08393	2.50667
GNRHR	0.56015	0.197353	0.0118595	0.0421488	0.0672056	0.511941	0	0.262353	0.0318954	0.0229085	0.0361313	0
RP11-51F16.8	1.86322	0.168229	1.19973	0.388292	0	2.79938	0.273361	0.133551	0	0	0.292377	0
DHX58	4.01989	6.66029	9.42749	3.52923	1.96959	8.97251	3.12818	6.91602	6.23025	1.35585	3.87541	3.87743
TBC1D3G	0.287662	0.114084	0.114717	0.178351	0.0667527	0.300437	0.123881	0.0919547	0.0725271	0.111131	0.0608857	0.125251
LINC00276	0.0722071	0	0	0	0	0.0648807	0	0	0	0.0132548	0	0
TBCEL	1.49068	1.29276	0.703523	1.2716	0.443831	1.17785	0.857906	1.28283	0.820947	0.219167	0.962779	0.302089
INSL3	0	0	1.43693	0.909117	0	1.7565	0	0	0.712342	0	0	0
RAPGEF6	2.44035	1.03545	4.51136	2.16145	2.08725	3.27704	1.73471	2.9521	2.05022	0.748939	3.56793	2.51928
RP11-173A16.2	0.455873	0.0722578	0.0357788	0	0	0.297836	0.0549921	0.0834726	0.119093	0	0.0411138	0
AC002044.3	0.219146	0	0	0	0	0	0	0.132745	0	0	0	0
PRPF31	26.5989	16.7076	18.7051	21.8642	19.9974	15.9178	22.4764	23.2369	23.1403	18.2271	18.218	18.2864
ZYX	5.07767	4.11929	6.98296	8.56136	4.56544	12.5765	3.31194	4.26541	6.90061	4.75032	6.59534	2.43185
GPNMB	1.74278	2.01606	2.44421	8.12511	3.65212	6.20394	1.57497	2.12002	1.00772	2.64799	0.292715	2.49784
SBF2	5.00289	3.11312	3.30447	5.35272	2.60636	6.29171	4.7127	3.45301	2.4332	5.03655	3.10474	3.47896
ZZEF1	1.74668	1.2055	1.05999	1.27404	0.829344	2.39594	0.556297	1.40046	1.07188	0.929784	1.39499	0.696901
RP11-51J9.4	2.22931	0	0.176086	0	0	2.0794	0	0	0.119194	0	0	0
OGFOD1P1	0	0.0391534	0	0.0718321	0	0.0369937	0.0317604	0	0	0	0	0
MT-CO1	2007.3	4780.73	5300.35	12446.2	6043.04	4589.51	7798.2	6186.89	5488.45	4323.32	3802.99	4632.1
DLL3	0.0761373	0.549331	0.433491	1.63194	0.792729	1.2581	0.291878	0.0988736	0.290164	0.207051	0.112777	0.35696
RP11-214N9.1	1.12115	0	0	0	0.142542	0.24163	0.241226	0.504491	0.293349	0.173383	0	0.225922
MYL5	9.98456	3.44596	7.25083	5.92272	6.44239	9.79368	3.93619	6.51332	5.07887	4.8843	3.9583	2.55068
HEXA	106.358	43.2548	45.8998	42.6763	34.0839	91.95	25.4362	71.8265	47.0759	34.4192	40.8373	34.0275
ARHGAP29	2.62489	6.00229	6.44538	8.97732	8.74299	4.76624	6.54503	2.82257	4.79261	5.0427	2.45864	5.133
KRT8P3	0.359189	0.213946	0.148383	0.278927	0.209671	0.518363	0.249653	0.0855279	0	0.0764996	0.178047	0.147207
E2F3	3.00428	1.545	1.56581	1.5072	1.39002	2.35062	1.28154	2.01434	1.40442	0.714101	1.12372	0.650943
AC093838.4	2.43083	1.00961	1.61783	1.28446	1.0795	3.08293	0.756347	1.39677	1.39569	0.641154	1.37248	0.990278
RP11-804A23.4	0	0.108467	1.35032	0.197369	0	0.773227	0.555723	0.428592	0	0	0	0
HCG9	0.478092	0	0	0	0	0.262992	0	0	0	0	0	0
FAM71F2	0	0	0.0862053	0	0	0	0.0570662	0	0	0	0	0
DNAH17	0.0364515	0.0113394	0.11282	0.127824	0.0493929	0.108636	0	0.0783133	0.0244044	0.082493	0.0157655	0
FLVCR2	0.364739	0.59171	1.28875	0.727455	0	1.90024	0.0625081	0.465733	0.00721598	0.0176912	0	0.00662961
[truncated: 1,906 more rows]

## Sheet: cluster4
GeneName	Ctrl1	Ctrl2	Ctrl3	Ctrl4	Sec1	Sec2	Sec3	Sec4	WOI1	WOI2	WOI3	WOI4
[truncated: 2,367 more rows]

[truncated: 2 more sheets: cluster5, pathways]
